# Supplementary material for: Gene-based genome-wide association studies and meta-analyses of conotruncal heart defects
Source: PLoS One. 2019 Jul 17;14(7):e0219926. doi: 10.1371/journal.pone.0219926 (PMC6636758; doi:10.1371/journal.pone.0219926)
Supplement: S1 File — (XLSX) [file pone.0219926.s001.xlsx]

## Sheet: Table A
Table A. Membership list of Pediatric Cardiac Genomics Consortium (PCGC).
Site Name	Principal Investigator	Coordinator
Yale School of Medicine	Martina Brueckner; Richard Lifton	Nancy Cross
University of Rochester School of Medicine and Dentistry	George Porter	Eileen Taillie
Children’s Hospital of Los Angeles	Richard Kim	Kelly Sadamitsu, Nhu Tran
Boston Children’s Hospital	Jane Newburger, Amy Roberts	(see Harvard)
J. David Gladstone Institutes	Deepak Srivastava, Daniel Bernstein	Sarah Zambrano, Shanelle Nebre,
Stanford University	Daniel Bernstein	Kifle Yohannes, Roger Luong
University of Utah	Martin Tristani-Firouzi, H. Joseph Yost	Derek Lundahl, Cecilia DeSoto
Icahn School of Medicine at Mount Sinai	Bruce Gelb	Meghan MacNeal, Yahaira Mendez
Steve and Alexandra Cohen Children's Medical Center of New York	Angela Romano-Adesman	Dorota Gruber
Children’s Hospital of Philadelphia	Elizabeth Goldmuntz	Sharon Edman, Stacy Woyciechowski, Kristen Lanzilotta, Alyssa Ritter
Columbia University Medical School	Wendy Chung	Roslyn Yee, Josue Martinez, Jennifer Kraszewski, Emily Griffin
Harvard Medical School	Christine Seidman	Barbara McDonough, Judith Geva, Maia Borensztein
New England Research Institutes	Sharon Tennstedt, Kimberly Dandreo, Julie Miller	.
Cincinnati Children’s Hospital	Eileen C. King	.
Harvard Medical School	Jonathan Seidman	.

## Sheet: Table B
Table B. Gene-level analysis of CHOP Trios using eFBAT-MM test.
Chromosome	Gene Name	Number of variants analyzed	eFBAT-MM p-value
18	CBLN2	39	0.000239714
22	C22orf39	30	0.000347797
8	NCOA2	1453	0.00035294
17	CEP95	11	0.000360005
17	DDX5	10	0.000429329
15	SQRDL	391	0.000627434
20	SLMO2-ATP5E	35	0.000720952
5	TRIP13	76	0.000744814
1	PADI3	271	0.000763383
4	RBM47	457	0.000776302
16	PRR14	16	0.000817469
16	ZC3H18	305	0.000832969
11	CREBZF	43	0.000867101
8	SLC30A8	964	0.0010355
2	SNRNP200	84	0.00105297
16	FAM157C	8	0.00105456
13	FRY	1041	0.00113056
5	RPL37	50	0.00113078
1	RAB25	16	0.00118098
12	KCTD10	192	0.00120599
6	GABRR2	307	0.0012136
17	POLG2	31	0.00123102
19	LGI4	26	0.00126495
11	ADAMTS8	67	0.00135195
7	TOMM7	97	0.0015024
20	BCAS1	894	0.00151491
1	TXNDC12-AS1	8	0.00156066
2	MAP4K3	1020	0.00156356
2	CDKL4	350	0.00157665
19	PIP5K1C	172	0.00165198
11	ST3GAL4	323	0.00173704
1	RHBG	55	0.00174741
11	RDX	362	0.00177351
8	CTSB	206	0.00182974
18	MALT1	374	0.00187283
12	SLCO1B3	713	0.00195907
18	LOC729950	270	0.00199264
5	SPDL1	132	0.00201762
11	TMEM126A	51	0.00205224
1	TM2D1	255	0.00208654
14	FRMD6	1454	0.00209977
2	NEU2	21	0.00210682
1	BTF3L4	140	0.00221525
2	TEX261	25	0.0022259
14	SNHG10	7	0.0022703
12	NUDT4P1	91	0.00239166
12	NUDT4P2	91	0.00239166
12	IL26	124	0.00241683
17	SMURF2	23	0.00243968
1	USP48	460	0.00245033
11	DEPDC7	98	0.00245862
13	RNF219-AS1	3377	0.00246156
1	RBM34	26	0.0024945
7	LOC100130705	64	0.0026238
4	ZCCHC4	365	0.00264649
16	FA2H	220	0.00265394
6	TRAM2-AS1	25	0.002655
3	AZI2	84	0.00268713
7	EN2	12	0.00285611
17	MIR5089	9	0.00289776
19	FXYD3	15	0.00290555
22	LOC284865	34	0.00299278
13	RNF219	3559	0.00305323
17	KRTAP4-5	19	0.0030562
7	KDM7A	264	0.0030634
10	NODAL	51	0.00309595
14	NDUFB1	67	0.00312558
2	DPYSL5	297	0.00315492
1	NSL1	412	0.00326872
17	TMEM132E	95	0.0032707
9	ACTL7B	22	0.00339008
7	BZW2	181	0.00347543
8	STAU2	1636	0.0035084
19	LOC101927411	22	0.0035862
17	ARHGAP44	847	0.00368591
1	CRTC2	27	0.00384528
20	NFATC2	419	0.00389238
19	BCAT2	56	0.00396809
2	PRR30	11	0.00399951
12	UBE3B	288	0.0040208
3	SEMA5B	609	0.00404895
19	SIGLEC11	37	0.00409342
1	TTLL7	252	0.00410168
4	NCAPG	125	0.00412872
8	WWP1	491	0.00422447
14	ABHD4	92	0.00424265
3	ARF4	154	0.00426598
5	GRXCR2	32	0.00429128
16	LINC00922	1791	0.00435204
2	AGBL5-AS1	8	0.00448192
17	BRIP1	236	0.00448893
1	LIN9	231	0.00452527
6	SAYSD1	72	0.0045274
10	ASB13	144	0.00461892
3	PTH1R	45	0.00468139
19	HSD17B14	64	0.00469811
2	NCAPH	79	0.00474536
10	GRID1-AS1	149	0.00477786
17	C17orf50	34	0.00488441
17	UBE2O	113	0.00488808
5	SLCO4C1	411	0.00490002
1	TDRD5	657	0.0049485
1	TNFSF18	63	0.00494911
8	C8orf87	210	0.00496447
17	LOC146880	9	0.00498096
1	MARK1	628	0.00498241
7	TRIP6	25	0.00505601
1	PALMD	281	0.0051018
3	MIR548A2	1234	0.00513339
1	EFCAB7	219	0.00522717
19	MAP2K7	16	0.00526475
5	ZDHHC11	48	0.00531738
15	CCNB2	130	0.0053332
11	TRIM64C	30	0.00535988
6	KCNK16	79	0.00536054
17	GAS2L2	45	0.00537194
22	LINC01310	162	0.00542303
7	SND1	1608	0.0054374
3	FNDC3B	913	0.00551124
12	LOC643339	879	0.00552591
3	MYNN	31	0.00557921
3	CNTN3	807	0.00560088
13	RPL21P28	39	0.00561816
8	PRDM14	134	0.00563754
5	BRD9	81	0.00568012
11	BDNF	658	0.00568832
15	PLA2G4E	548	0.00571529
14	TRIP11	490	0.00577947
6	GCNT2	383	0.0058884
17	AFMID	108	0.00593319
22	HDAC10	11	0.00596873
6	PGC	25	0.0060008
16	ABCC6	317	0.00601649
16	DKFZP434H168	7	0.00604709
6	SGK1	454	0.00608553
13	ZMYM5	256	0.00610541
8	PRSS55	326	0.00614768
3	TOPAZ1	334	0.0061516
9	TESK1	19	0.00627208
7	VPS41	934	0.00631231
1	ZCCHC11	575	0.00633242
6	KCNK17	92	0.00635777
16	ADCY7	76	0.00637768
10	LINC00838	70	0.0064815
21	TCONS_00029157	32	0.00659133
12	OR7E47P	114	0.00680369
20	SPEF1	9	0.00683381
14	CALM1	50	0.00686252
3	ZNF35	50	0.00686521
13	FRY-AS1	29	0.00687065
17	KRTAP9-2	12	0.00687897
14	KCNK13	446	0.00692538
17	KRTAP4-7	19	0.00695505
5	RASGRF2-AS1	96	0.00698562
5	PAPD7	264	0.00701625
3	DENND6A	340	0.00708421
20	WFDC3	121	0.00709469
2	ACSL3	423	0.00711016
12	C12orf40	458	0.00723175
9	DNAI1	261	0.00723641
5	LINC00603	24	0.00739239
6	VNN2	104	0.00740591
1	DENND4B	42	0.00741128
1	COL24A1	2490	0.00743424
11	BDNF-AS	591	0.0074648
1	RAVER2	308	0.00764119
1	FLVCR1	331	0.00767065
4	ADH5	143	0.00775157
11	SCN4B	65	0.00775959
1	LOC101928009	113	0.00779262
4	MFAP3L	103	0.00791739
5	BTNL9	44	0.00792485
17	FN3KRP	95	0.00797937
13	TUSC8	32	0.00798046
11	HTR3B	253	0.00801241
11	LIN7C	41	0.00801999
4	MAEA	401	0.0080299
11	KCTD14	106	0.0080553
1	MIR548AP	559	0.00807992
4	SEC24B	520	0.00809394
12	SLC16A7	755	0.00810055
4	SLC9B1	522	0.00814292
13	DNAJC3-AS1	18	0.00818646
4	GABRG1	384	0.00821207
2	NTSR2	16	0.00824538
17	KRT40	38	0.00826627
20	RTFDC1	133	0.0082931
9	TBC1D2	368	0.0082962
5	SGCD	2736	0.00838043
19	NCAN	102	0.00838169
22	LINC01399	810	0.00842087
10	CELF2	1812	0.00844214
10	OLAH	179	0.00851441
1	GPX7	51	0.00859506
4	ZNF141	127	0.00861441
9	GABBR2	2027	0.00862172
6	SLC39A7	20	0.00869888
12	CCDC63	153	0.00870724
19	ZNF551	25	0.00870726
7	FZD9	7	0.00878198
8	CPNE3	204	0.00878287
14	KLHDC1	162	0.0088733
1	RERE	1351	0.00889119
3	ACTRT3	16	0.00890754
19	CABP5	104	0.00891041
7	MGAM2	294	0.00907797
1	TXNDC12	143	0.00908961
19	PGLS	26	0.00918792
11	LINC01537	22	0.00924272
12	MYL2	47	0.00930058
10	FUOM	25	0.00937967
17	AANAT	22	0.00944458
9	AKAP2	628	0.00953161
10	SCD	16	0.0095361
19	TBXA2R	14	0.00956671
10	MARCH5	173	0.00959886
1	INADL	2062	0.00966422
15	LOC100131315	12	0.00971853
19	ZNF90	125	0.00977073
1	ACKR1	17	0.00977132
1	IL20	7	0.00977228
1	C1orf106	61	0.00977537
8	C8orf88	102	0.0100012
3	CCR1	42	0.0100101
19	ZNF547	78	0.0100394
20	UBOX5-AS1	129	0.0100553
4	UBE2D3	285	0.0100957
11	TMEM126B	44	0.0101534
5	RASGRF2	1354	0.010164
11	LINC00678	60	0.0101662
2	LOC101928020	77	0.0103272
22	UFD1L	109	0.0104707
11	FTH1	16	0.0104721
22	TUBGCP6	89	0.0104872
8	EEF1D	93	0.0105324
12	GOLT1B	128	0.01059
10	CPN1	220	0.0106447
18	CLUL1	130	0.0108112
1	ACBD3	167	0.0108401
4	LCORL	635	0.0108884
11	ZP1	29	0.0110203
10	EMX2OS	310	0.011064
4	LOC101928978	1395	0.0111109
1	PRPF38A	54	0.0111265
2	LINC01412	126	0.0111314
4	LINC01256	621	0.0111673
1	ITGB3BP	370	0.0111706
10	PGBD3	49	0.0112263
5	LOC285629	74	0.0112457
10	ZNF239	89	0.0112583
2	FIGN	230	0.0112978
9	C9orf40	18	0.0114094
19	VASP	72	0.0114334
10	LGI1	216	0.0114413
13	HSPH1	43	0.011549
11	CNIH2	23	0.0115877
20	LOC101929526	152	0.0116536
8	LOC389641	13	0.0117378
12	AKAP3	254	0.0117837
20	LINC01428	373	0.0118204
11	TRIM49B	38	0.0118309
3	RFC4	40	0.0118832
1	SLC35D1	204	0.0119252
11	NTM-IT	20	0.0119617
6	CNR1	86	0.012008
9	LOC101448202	111	0.0121078
2	KANSL1L	236	0.0121098
8	ASAP1	2367	0.0121709
11	CCDC89	23	0.0122183
5	PRR16	1427	0.0122424
1	MIR548AA1	106	0.0122614
1	MIR548D1	106	0.0122614
14	FRMD6-AS2	805	0.0122635
10	ERCC6	435	0.0122637
7	PTPRN2	4561	0.012286
3	PRICKLE2-AS1	149	0.0122877
1	LOC100506022	22	0.0124368
1	SLC39A1	16	0.0124381
19	IZUMO2	12	0.0124494
9	PTPRD-AS1	24	0.0124504
4	SEC24B-AS1	13	0.0124661
2	RPE	47	0.012514
13	MPHOSPH8	326	0.0125257
8	CPQ	1239	0.0127409
18	MBD1	82	0.0128971
19	TMEM145	16	0.0129304
10	EIF3A	185	0.0129478
14	LTB4R2	7	0.0129759
5	CCDC152	210	0.0130807
4	GPRIN3	89	0.0131128
20	TTPAL	53	0.0131473
3	AHSG	45	0.0131652
22	LINC01589	18	0.0133141
5	MEF2C	899	0.0133993
5	NNT-AS1	156	0.0134507
22	LOC284930	1370	0.0135092
5	ANXA6	368	0.0135605
22	BPIFC	227	0.0135854
18	HSBP1L1	42	0.0136165
15	LCTL	101	0.0136233
8	DSCC1	138	0.0136266
17	SDK2	946	0.0136329
4	LOC100506085	386	0.0136528
5	MARVELD2	58	0.0136823
3	MFI2	35	0.0137227
9	JAK2	818	0.0137322
16	PDXDC2P	59	0.0138405
7	LOC100506178	55	0.0139555
2	LOC643387	17	0.0139596
20	PARD6B	110	0.0139664
4	LINC01365	61	0.0140022
10	P4HA1	311	0.0140126
17	P2RX5-TAX1BP3	94	0.0140227
6	MICB	289	0.0140346
9	C9orf135-AS1	12	0.0141351
17	GSDMA	76	0.0141587
4	LOC105377348	69	0.014186
6	PSMB9	72	0.0142036
5	TAS2R1	8	0.0142349
13	LINC00403	400	0.0143337
1	CNTN2	173	0.0143539
6	VARS	82	0.0143885
11	NDUFC2-KCTD14	402	0.014409
19	SYDE1	6	0.0145772
2	COL6A3	340	0.0147068
2	SH3RF3-AS1	10	0.0147201
17	ABCA8	141	0.0147396
8	NAPRT	8	0.0147763
9	DIRAS2	179	0.0147925
10	RET	282	0.0148144
3	EPHB1	2388	0.0149859
3	ITGA9-AS1	452	0.0150118
19	SLC1A6	324	0.0150293
10	DNMBP-AS1	148	0.0150434
3	MUC4	293	0.01507
1	ORC1	118	0.0151247
10	LINC00858	55	0.01517
17	KRTAP4-6	32	0.0152223
6	C6orf136	32	0.0152607
19	MIR7-3HG	23	0.0152654
12	B4GALNT1	33	0.0152675
4	ABCA11P	148	0.0153464
11	CAT	135	0.0154664
22	CBX7	21	0.0154835
16	LOC100506281	29	0.0155408
5	PROP1	18	0.0155413
9	PLPPR1	1291	0.0155604
4	CPLX1	222	0.0156003
5	MTMR12	423	0.0156472
6	TARID	1378	0.0156582
9	BRD3	218	0.0157202
1	TBX15	611	0.015761
15	CYP1A1	35	0.015773
1	IL24	30	0.0158323
10	CCSER2	961	0.0158452
5	SCAMP1	680	0.0159077
6	HLA-DPA1	565	0.0159552
1	PRDX1	68	0.0159595
8	FAM135B	1846	0.0160292
11	SPON1	1363	0.0161261
5	ZFR	386	0.0161466
7	LOC100506585	7	0.0161766
1	GPR137B	314	0.0161835
7	SAMD9	105	0.0161983
20	UBOX5	163	0.0162519
11	LOC105376671	41	0.0163501
20	MAP1LC3A	48	0.0164396
12	LINC01089	28	0.0165069
2	ADGRF3	115	0.0165355
8	ERICH1-AS1	2886	0.0165402
11	AMBRA1	649	0.0165428
5	SLC4A9	43	0.0165747
2	ITGA6	643	0.0166397
17	WSB1	63	0.0167606
17	C17orf82	14	0.0167891
1	C1orf194	7	0.0169212
17	ITGA2B	33	0.0169432
11	DNHD1	359	0.0170014
4	PCDH18	9	0.0170179
19	PRR19	9	0.0170885
6	PHF10	79	0.0171024
17	KRTAP1-5	19	0.0171193
19	KANK2	148	0.0171387
17	FLJ40194	56	0.0171729
12	LOC100507091	8	0.0172403
1	ZBTB17	112	0.0172629
10	ST8SIA6-AS1	147	0.0172706
10	TNKS2	359	0.017292
6	MLN	87	0.0173029
12	SDR9C7	62	0.0173035
13	UGGT2	1140	0.0174168
4	STBD1	25	0.0174206
19	LOC101927151	68	0.017439
10	ANXA7	136	0.0174849
2	SPEG	79	0.017504
1	ARL8A	36	0.0175839
7	KLHL7	291	0.0176309
8	FAM83H-AS1	38	0.0176417
14	GNPNAT1	47	0.017695
15	RNF111	545	0.0177469
1	CSF3R	77	0.0177982
14	SERPINA12	267	0.0178553
21	BRWD1	845	0.0178749
6	TSG1	331	0.0178938
10	RNLS	1329	0.0179614
1	SDCCAG8	617	0.0180822
6	LOC101928519	648	0.0181907
20	PRELID3B	7	0.018259
7	MAGI2-AS2	13	0.0182788
12	AQP2	6	0.0183401
6	TAAR9	13	0.0183411
2	PDK1	465	0.0183733
2	ANKRD23	20	0.0184532
8	ANKRD46	110	0.0185789
11	ODF3	12	0.0185949
3	CD80	212	0.0189006
7	ATP6V1F	17	0.0189008
22	DGCR5	273	0.018906
1	SF3B4	19	0.0189328
5	NNT	673	0.0190037
5	GHR	1194	0.0190217
6	ULBP2	68	0.0190529
4	LOC389199	20	0.0191457
5	CTC-436P18.1	363	0.0191646
3	CELSR3-AS1	11	0.0191756
6	MIR4462	10	0.0193321
10	ARMC4	1132	0.0194434
7	BAZ1B	152	0.019494
12	SETD1B	53	0.0195072
1	MECR	157	0.0195276
2	ANKRD53	13	0.0195981
6	CENPQ	141	0.0195996
3	SPATA12	69	0.0196273
11	MYBPC3	120	0.0197126
8	LOC101929488	134	0.0197594
8	FAM83H	58	0.019796
3	NUDT16P1	35	0.0198654
8	LOC104054148	30	0.019953
20	CDH4	2841	0.0199732
1	SPATA45	124	0.0199917
1	DAB1	6151	0.0200131
3	ASTE1	42	0.0200249
1	RNPC3	43	0.0200511
22	LINC00207	26	0.0200663
5	CCNG1	25	0.0202153
16	LOC101928417	399	0.0202775
7	KLHL7-AS1	20	0.0203214
10	PPP3CB	233	0.020322
3	DGKG	318	0.0203607
1	CC2D1B	76	0.0203689
17	ICAM2	13	0.0204645
11	ILK	29	0.020466
21	LOC642852	43	0.0205105
11	OR7E14P	9	0.0205734
2	LINC00309	100	0.0205916
6	COQ3	150	0.0205955
22	MAPK1	426	0.0206041
1	GATAD2B	387	0.0206114
15	SMAD3	395	0.0207165
19	C19orf71	14	0.0207365
17	PLEKHM1P1	32	0.0207721
18	NARS	128	0.0207974
4	SETD7	221	0.0208472
3	CDCP1	166	0.020898
2	LOC388942	150	0.0209383
10	MSS51	43	0.0210356
1	NVL	393	0.0210836
5	RELL2	17	0.0211004
10	SORCS3-AS1	8	0.0211185
1	DPYD-AS1	1011	0.021125
2	KCNF1	9	0.0211992
22	SAMM50	252	0.0212405
21	KRTAP10-5	19	0.0213627
3	CCDC14	195	0.0213657
13	LINC00571	437	0.0214613
9	NAMA	92	0.0214873
7	SMARCD3	69	0.0215215
4	FAM47E-STBD1	408	0.021601
4	ING2	20	0.0216047
3	TTC21A	188	0.0216203
1	ZFYVE9	817	0.0216378
18	THOC1	193	0.0216492
17	TLK2	291	0.0217483
2	SLC11A1	44	0.0217648
6	RTN4IP1	450	0.0217739
13	LINC00558	336	0.0218562
6	CUL9	174	0.0220738
1	LOC101928650	254	0.0220818
10	DNMBP	684	0.0221137
1	THAP3	59	0.0221169
1	RXRG	239	0.0221949
5	SH3TC2	419	0.0222015
10	PDZD7	23	0.0223169
19	DOCK6	269	0.0223672
1	CFHR5	248	0.022391
10	BORCS7	9	0.0224273
12	RHOF	34	0.0225093
11	CHORDC1	139	0.022562
6	SNX3	176	0.022574
19	GNA15	73	0.0225781
19	ZNF226	77	0.0225869
8	MCPH1-AS1	480	0.0226491
13	RPL21	14	0.0226664
8	TMEM55A	191	0.0227226
14	NGDN	56	0.0227464
5	LOC101927488	120	0.0228029
17	OR1A1	25	0.0228949
1	IGSF9	53	0.022982
1	POMGNT1	127	0.0230329
2	LOC400940	28	0.0230962
12	COQ10A	10	0.0231209
10	MIR4678	6	0.0231542
12	DYRK4	175	0.0231798
6	TFEB	204	0.0232369
8	UTP23	31	0.0235005
3	ZNF197	142	0.023648
19	ARHGAP35	45	0.0236946
3	DRD3	364	0.0237354
8	FAM167A-AS1	339	0.0237624
10	LIPA	119	0.0237641
2	LOC101927482	26	0.0237852
15	TGM5	148	0.0238613
15	SORD	134	0.0239344
20	CPXM1	35	0.0239465
19	QPCTL	61	0.0240798
1	PADI1	140	0.0240856
1	ROR1	1585	0.024174
17	TMC6	18	0.0242454
12	LOC400043	19	0.0243805
12	C3AR1	12	0.0244557
4	AFAP1	1907	0.0244629
1	PARP1	294	0.0244713
4	LOC101060498	114	0.0244815
6	TCTE3	78	0.024552
17	LINC00483	30	0.0246453
2	PDE6D	69	0.0248324
2	CYP1B1-AS1	468	0.0248345
19	DPF1	18	0.0248633
11	ALKBH3-AS1	57	0.0249235
2	RAPGEF4-AS1	269	0.0249249
6	PNISR	114	0.0249437
10	STAM-AS1	24	0.0249676
4	LOC728040	125	0.0249689
5	SLC22A4	116	0.0250437
5	LOC100506688	21	0.0250564
10	MIR4682	6	0.0250888
5	SPOCK1	2579	0.0251488
1	PQLC2	145	0.0251647
8	FGF20	78	0.0252284
10	SH3PXD2A-AS1	42	0.0252552
22	SELO	72	0.0253582
1	MAEL	204	0.0253669
19	SHANK1	14	0.0253704
4	ZFP42	6	0.0253763
7	TRPV5	163	0.0253778
8	DLGAP2-AS1	333	0.025435
5	LOC102467216	177	0.0254369
2	UBE2F	9	0.0255058
11	PRMT3	682	0.0255234
8	VPS37A	355	0.0255514
15	LINC01586	62	0.0256358
1	ERMAP	77	0.0256713
11	SPCS2	140	0.0256734
9	RAD23B	372	0.0256805
12	ACTR6	127	0.025698
19	ILVBL	30	0.0257007
5	C5orf45	160	0.025777
17	CDRT15P1	14	0.025787
2	DRC1	231	0.0258789
20	NINL	752	0.0259347
22	DGCR2	438	0.0259379
9	INSL6	184	0.0259798
11	FLI1	377	0.0259933
16	ITGAM	285	0.0260794
3	DPPA2	135	0.0260924
1	THEMIS2	62	0.0261779
13	TPP2	424	0.0261986
10	PPP3CB-AS1	30	0.0261997
19	RFXANK	35	0.0262198
22	DGCR14	46	0.0262854
2	ACADL	86	0.0263298
7	VOPP1	540	0.0263302
9	IER5L	18	0.0264041
11	LOC100131626	87	0.0264745
14	RPL10L	11	0.02653
14	C14orf166	82	0.0265541
12	RAB35	113	0.0266301
15	BLOC1S6	73	0.0266462
19	CARD8-AS1	11	0.0267653
1	ETNK2	34	0.0267763
11	MS4A2	61	0.0268044
2	ZFAND2B	7	0.0268055
19	TRAPPC2B	10	0.026824
21	LOC101928796	24	0.0269026
12	INHBE	9	0.0269561
5	LOC100506548	48	0.027058
4	MRPL1	351	0.0270616
1	FLJ37453	78	0.0271479
11	MIR8068	8	0.0271593
7	INMT-FAM188B	907	0.0273108
17	TRIM16L	14	0.027461
1	VCAM1	54	0.0274685
19	DNAJB1	44	0.0274809
11	TCP11L1	239	0.0274962
1	CLCNKB	61	0.0275014
2	LOC100288911	6	0.0275492
7	LOC100505938	297	0.0277333
12	LINC00936	20	0.0278791
9	RGS3	594	0.027916
6	LINC00518	29	0.0280018
4	MANBA	763	0.0280278
4	LOC102723704	107	0.0280422
13	ITGBL1	1466	0.0280738
8	HNF4G	215	0.0280901
9	RUSC2	230	0.0281235
6	ARID1B	1612	0.0281308
1	LAMTOR2	13	0.0281368
7	STAG3	128	0.0281503
10	TM9SF3	325	0.0282984
13	TNFSF13B	23	0.0283243
14	LOC100128233	46	0.0283325
20	DEFB118	32	0.0283945
20	HM13	212	0.0284654
12	KITLG	249	0.0284682
19	AP2A1	81	0.0284738
10	KCNIP2	65	0.0284817
6	THBS2	194	0.0284826
5	DUSP1	24	0.0284892
12	GLIPR1	81	0.0285042
17	CYB561	44	0.0285532
4	ABCG2	460	0.0285704
11	OR8K1	22	0.0286788
11	OR51B2	37	0.028716
2	GLS	361	0.0287332
3	COMMD2	72	0.0288233
6	RFPL4B	28	0.0288262
5	PPP1R2P3	27	0.0288551
13	LINC01055	78	0.0288675
2	IL1R1	760	0.0288723
11	ZFPL1	14	0.0289345
13	RGCC	42	0.0290532
19	ACTN4	435	0.0290685
17	LOC100128006	35	0.0290797
11	LOC101928896	163	0.029213
17	MED31	42	0.0293038
3	CCDC174	170	0.0293571
11	LOC100507205	211	0.0294413
11	RTN3	99	0.0295369
12	LOC101927735	20	0.029587
6	C6orf203	22	0.0296982
20	LINC01260	15	0.0297058
4	ZNF721	125	0.0298683
7	BPGM	140	0.0300263
20	NOL4L	446	0.0301764
19	MYADM	9	0.0302881
19	RHPN2	348	0.0303472
1	RPTN	23	0.0303978
11	CD3D	16	0.030548
18	CABYR	123	0.0305587
7	SEPT14	410	0.0305646
1	ACADM	229	0.0305718
1	OR14A16	28	0.03073
19	ZNF548	41	0.0307713
20	FOXS1	11	0.0307719
19	ZNF738	207	0.0308782
17	SLC13A2	41	0.0309159
1	TAF13	8	0.0309536
3	LOC339874	312	0.0309604
5	AK6	35	0.0309604
11	TRIM29	85	0.030962
12	CISTR	10	0.0310638
2	LOC101927285	282	0.0311249
17	SYNRG	270	0.0311634
7	NUDCD3	279	0.0311717
10	FAS-AS1	10	0.031185
3	PLD1	912	0.0311905
19	ZNF667-AS1	115	0.0312183
17	ELAC2	182	0.0312536
11	DGKZ	182	0.0313326
9	TGFBR1	103	0.03139
15	TJP1	983	0.0314051
8	MIR596	14	0.0314789
7	FSCN1	54	0.0315317
22	SEZ6L	1050	0.031561
7	CLIP2	37	0.0316335
3	ADAMTS9	2772	0.0316696
1	RFX5	12	0.0317279
6	MIR3163	320	0.0317545
6	SNORD48	7	0.0319062
7	RELN	3074	0.031926
13	CDX2	8	0.0319637
14	TINF2	13	0.0320319
17	RPRML	16	0.0321109
13	NAA16	147	0.0321179
1	GSTM5	29	0.0321754
12	GALNT4	15	0.0322452
17	NCBP3	10	0.0323305
7	SLC13A4	247	0.0323824
1	MIER1	219	0.0324156
5	PARP8	731	0.0324497
2	CATIP	184	0.032471
1	EXTL2	98	0.0324771
17	HID1	73	0.0325251
7	RNF216-IT1	79	0.0325306
12	CCND2-AS1	8	0.0325731
7	CNTNAP2	9575	0.0325891
19	ZNF134	38	0.0325902
12	CCDC65	58	0.0326258
2	COPS7B	51	0.0326592
19	RYR1	819	0.0326932
16	C16orf87	69	0.0327508
16	DECR2	7	0.0327994
3	ZNF445	162	0.0328637
7	MTRNR2L6	26	0.0328665
6	LOC101928307	7	0.0328797
3	MBNL1	534	0.0329105
1	CREG1	77	0.0329645
22	TTLL12	137	0.032971
8	NECAB1	687	0.0329946
8	COL22A1	1424	0.0330473
1	TATDN3	161	0.0330839
19	MYPOP	78	0.0332651
1	PDE4B	2630	0.0332655
19	ZNF665	79	0.033286
8	LY96	180	0.0334925
1	DLSTP1	21	0.0335109
12	SLCO1C1	217	0.0335156
6	SERINC1	115	0.0335206
19	FXYD5	62	0.0335704
6	PRR18	16	0.0337448
15	CORO2B	468	0.0337552
9	SLC25A51	163	0.0338279
10	GPR158	2655	0.0338379
1	PIAS3	6	0.0338397
3	SHQ1	118	0.0341282
12	RNFT2	501	0.0341313
17	MIEN1	7	0.0343101
22	APOBEC3F	38	0.0344022
7	AOAH	863	0.0344537
12	LINC00615	124	0.0344864
17	KRTAP4-4	26	0.0345677
14	ZFYVE26	361	0.0346062
2	GTF2A1L	414	0.0347137
20	SS18L1	279	0.0347413
16	CDYL2	1456	0.0347444
10	RBP3	25	0.0347705
10	UTF1	9	0.0347883
17	MYO1D	726	0.0348803
10	ZNF32-AS3	227	0.0348917
14	SIPA1L1	754	0.0349457
6	LOC101928516	3967	0.0349758
20	DNTTIP1	125	0.0349825
19	FOSB	7	0.0351158
2	LOC151174	24	0.0351703
7	MESTIT1	20	0.0351797
6	FAM217A	78	0.0351837
21	MCM3AP	294	0.0351905
12	TESC	389	0.0352227
19	ALDH16A1	49	0.035248
2	CYP1B1	529	0.0353177
19	CEACAM21	154	0.0353326
8	LINC01606	136	0.0353353
11	PELI3	34	0.0353797
12	LOC283352	15	0.0354062
14	EDDM3B	46	0.0354358
13	LOC101928697	64	0.0354897
21	S100B	53	0.03552
11	OR5D16	23	0.0356227
1	OPN3	75	0.0357134
16	SETD1A	61	0.0357362
20	GGTLC1	9	0.0358625
19	GRAMD1A	25	0.0358739
6	SLC35B2	7	0.0360539
9	BANCR	65	0.036122
5	PCDHB11	33	0.0361565
1	THEM5	32	0.0361675
12	HVCN1	146	0.0362035
8	ZNF696	62	0.0362073
18	MIR3976HG	276	0.0362312
7	CARD11	499	0.0363182
22	CCDC188	18	0.0363499
10	USP54	159	0.0363547
8	RUNX1T1	74	0.036373
8	BMP1	92	0.0364579
19	LIPE-AS1	562	0.0365313
2	ANKRD30BL	26	0.0365337
10	PITRM1-AS1	65	0.0365376
20	WFDC11	141	0.0366194
2	ATP6V1E2	67	0.036729
5	SEC24A	317	0.0367362
18	GRP	56	0.0367586
18	IER3IP1	115	0.0367739
11	ANO3	2680	0.0368387
19	LIPE	572	0.0368607
8	LOC101929128	73	0.036872
8	ZFP41	73	0.0368785
18	LINC01029	140	0.0369068
5	TCF7	70	0.0370109
4	THEGL	255	0.0370413
10	GDI2	262	0.037055
1	MIR4418	9	0.037095
12	PSMD9	133	0.0371372
14	SERPINA1	80	0.0372626
5	PCDHB8	34	0.0373979
4	LOC100129917	25	0.0374277
3	PLSCR2	297	0.037453
7	MUC12	154	0.0374662
12	IRAK4	181	0.0374811
4	DCAF16	47	0.0375011
2	PPIG	342	0.0375108
2	LOC101927027	127	0.0375781
19	HMHA1	23	0.0376398
1	VPS13D	490	0.037684
4	KCNIP4	8159	0.0377098
15	SMAD6	303	0.0377391
1	GORAB	75	0.0377486
1	SVBP	40	0.0378181
9	TEX10	203	0.0379847
1	FLVCR1-AS1	18	0.0380077
18	RIOK3	151	0.0382063
13	METTL21C	62	0.0382414
11	OR8K5	11	0.0382453
1	SKI	228	0.0383203
3	TMEM108	2424	0.0384899
14	PTPN21	566	0.0385132
10	LOC101929646	10	0.038576
3	MAP6D1	59	0.0386077
12	KANSL2	138	0.0387203
22	DGCR8	153	0.038759
6	MYLIP	74	0.0388686
10	ENTPD7	221	0.0389304
1	PDZK1	21	0.0389346
6	SYNJ2-IT1	6	0.0390047
1	KANK4	565	0.039063
19	WDR83	27	0.0390849
10	OAT	51	0.0391329
16	STX4	19	0.0392334
7	FLNC	109	0.039366
7	PLEKHA8	367	0.0393763
7	GLI3	1135	0.0394286
3	ABHD14B	6	0.0394726
9	FUT7	8	0.0394761
1	IFI6	12	0.0394817
18	CD226	405	0.039582
13	LINC00379	352	0.0396938
9	ST6GALNAC4	18	0.0396977
6	VGLL2	37	0.0397011
22	SCUBE1	735	0.0397155
1	MIR3671	12	0.0398121
1	PPP1R15B	24	0.0398516
19	PSG9	36	0.0399917
1	HSD3B2	56	0.0400386
2	BMP10	31	0.0400629
5	ZSWIM6	564	0.0401104
18	MIR122	19	0.0401422
18	MIR3591	19	0.0401422
3	TMPRSS7	333	0.0402917
6	HSPA1B	21	0.0404093
13	TSC22D1	441	0.0404557
7	CNPY1	33	0.0405467
8	TRIQK	179	0.0405644
19	SULT2A1	127	0.0406441
3	SGOL1-AS1	92	0.0406548
2	COA5	30	0.0406724
9	GGTA1P	247	0.0406947
10	TRIM8	49	0.0406958
10	ST8SIA6	1037	0.0408097
11	LOC101929295	42	0.0408178
1	METTL13	127	0.040855
14	OR11H4	7	0.0409184
4	MFSD10	34	0.0409431
9	PIP5KL1	31	0.040978
17	KRTAP2-1	13	0.0410339
12	MAP3K12	50	0.0410761
3	PSMD6	101	0.0412275
3	LINC00636	253	0.0412334
5	ADAMTS12	1797	0.0413591
10	CELF2-AS2	259	0.0415271
22	SH3BP1	29	0.0416465
18	LOC339298	163	0.0416764
13	COL4A1	747	0.0416831
15	TYRO3	57	0.0416862
1	LOC100130331	266	0.0417168
10	GJD4	24	0.0417212
3	CSRNP1	63	0.0418452
10	PPA1	222	0.0419356
1	UQCRH	48	0.0419524
10	BMI1	14	0.0421094
6	C6orf163	130	0.0421192
12	OR10P1	28	0.042152
6	PREP	628	0.042217
3	PRSS46	102	0.0422187
11	ACP2	47	0.0424017
2	ANKRD39	31	0.0424112
11	KIRREL3-AS3	23	0.0424706
9	MURC	80	0.0424787
20	MTRNR2L3	8	0.0424789
19	LINC00662	16	0.0425663
14	SPATA7	425	0.0425922
7	PON2	200	0.0426608
3	DNAH12	1251	0.0426689
8	LINC00251	20	0.0426709
12	RILPL2	20	0.0426877
1	RGS4	18	0.0427102
6	CTGF	10	0.0427144
5	CPEB4	341	0.0428472
22	TAB1	58	0.042961
19	KMT5C	45	0.0430761
7	KCP	64	0.0430787
10	PDE6C	53	0.0431139
22	PLXNB2	8	0.0432294
2	TTC7A	1161	0.0433041
5	CTB-113P19.1	30	0.0433172
2	ACP1	48	0.0433183
2	SATB2	486	0.0433189
10	NUDT13	71	0.0434086
2	GAD1	187	0.0434277
6	MDFI	36	0.0434507
8	LOC102723729	135	0.043453
7	LOC401320	182	0.0434692
10	ECD	131	0.0435147
1	DENND2D	64	0.0435586
6	DDX43	107	0.0435862
14	NUBPL	1784	0.0436442
3	TRH	25	0.0436898
6	LOC101926962	40	0.0437347
17	IKZF3	485	0.0437591
19	PRR36	15	0.0438052
11	TSSC4	8	0.0438715
7	LOC101928168	21	0.0438968
11	BEST1	88	0.0439699
2	LINC01118	13	0.043977
3	TNK2	89	0.0440016
2	DTNB	727	0.0440152
1	S100A11	34	0.0440233
1	CYP4A11	71	0.044047
3	HEG1	318	0.0440609
5	DNAJC18	45	0.0440818
10	ZNF32	250	0.0441524
7	GPR37	80	0.0442469
10	SGPL1	396	0.0442566
10	ANKRD30A	300	0.0442637
19	OR10H1	20	0.0442685
10	ERCC6-PGBD3	169	0.0443015
15	NOP10	26	0.0443553
17	MMP28	68	0.0443789
3	ADAMTS9-AS2	1925	0.0444202
12	MIR8072	14	0.04444
2	GACAT3	99	0.0444509
6	KCNK5	146	0.0444664
17	CUEDC1	280	0.0444963
14	NKX2-1-AS1	17	0.0445597
20	SERINC3	56	0.044561
17	CTNS	157	0.044635
5	RAD1	34	0.0446451
2	C2orf82	35	0.0446685
12	CACNA1C-IT2	20	0.0447469
1	KLHDC7A	67	0.044775
3	TMIE	50	0.0447758
17	OGFOD3	19	0.0447771
2	SLC16A14	210	0.0447998
5	ARHGEF28	1192	0.0448058
19	GPATCH1	254	0.044918
17	EFCAB13	433	0.0449223
9	GAPVD1	517	0.0449617
1	S100A10	64	0.0450131
1	ASTN1	763	0.0450265
13	LOC101927437	769	0.0450402
1	C1orf229	30	0.0450911
9	TMEFF1	533	0.0451825
7	ZNF716	166	0.0452068
22	HORMAD2	740	0.0452115
21	SLC5A3	138	0.0452518
11	SAC3D1	20	0.0452543
2	RIF1	218	0.0452915
2	GPN1	116	0.0453451
4	SLC9B2	220	0.0454072
8	DLGAP2	1431	0.0454077
17	KRT10	24	0.0454505
11	LOC105376599	22	0.0455033
17	RPA1	338	0.0455403
14	GSC	18	0.0456423
14	TPPP2	6	0.0456728
20	GINS1	266	0.0457103
3	VPRBP	260	0.0457166
6	KHDC1	402	0.0458115
6	KCNQ5	2203	0.0459076
19	ZNF254	429	0.0459588
1	FASLG	23	0.0459952
7	TRG-AS1	387	0.046076
12	IL22	35	0.0460767
20	ABHD12	535	0.0461059
5	IRF1	13	0.0461069
11	CHKA	152	0.0461358
1	WNT2B	138	0.0461454
11	PRKCDBP	8	0.0461715
6	AIRN	37	0.0461798
14	ACIN1	156	0.0461932
9	TXNDC8	170	0.0462206
14	REC8	38	0.0462397
19	C19orf84	32	0.0462445
20	SIRPG-AS1	49	0.0462847
1	CAP1	157	0.0463669
1	RPA2	89	0.0464161
1	SOX13	223	0.0464444
2	CATIP-AS2	124	0.0465347
12	PPP1CC	118	0.0467105
4	BANK1	941	0.0468107
14	ITPK1-AS1	16	0.0469033
11	HSD17B12	554	0.0469552
14	LTB4R	19	0.0469991
2	STAT1	234	0.0472961
15	NTRK3-AS1	72	0.0473008
17	ANKFY1	525	0.047396
19	OR7G3	25	0.0475311
8	RRM2B	178	0.0475816
12	ZNF384	37	0.0476586
18	HDHD2	272	0.0476742
13	PCDH9-AS4	50	0.0477243
6	NBAT1	22	0.0478325
8	SLA	469	0.0478617
3	LNP1	256	0.0478869
2	KCNK3	134	0.0479059
20	FAM182B	26	0.0479365
17	TOB1-AS1	6	0.0480447
3	PRICKLE2-AS2	16	0.0480776
13	LINC00457	651	0.0481885
17	EPN2	227	0.0482293
3	CPB1	111	0.0482464
1	PKLR	61	0.0482557
1	NOTCH2	143	0.0482808
3	PRICKLE2	890	0.0484795
12	VPS29	40	0.048533
19	ZNF506	61	0.048548
4	RELL1	442	0.0485651
4	MAD2L1	41	0.0485728
15	PPCDC	104	0.0486278
6	CYB5R4	335	0.0486567
21	KRTAP10-9	20	0.0486662
15	ARHGAP11B	27	0.0486931
8	SYBU	741	0.0487356
19	SNAR-D	11	0.0488243
10	LINC00703	104	0.0488376
16	LOC102723385	24	0.0488442
11	CCDC86	54	0.0488529
4	CISD2	119	0.0488585
12	ATG101	44	0.048894
11	OR56B4	8	0.0489449
10	KLF6	27	0.0489647
1	TESK2	511	0.0490697
17	PSMB6	14	0.0491829
16	NFAT5	514	0.0492666
8	SPAG1	301	0.0493098
10	TUBAL3	104	0.0493379
3	LRRN1	271	0.0494031
3	MIR548AY	80	0.0494036
10	HACD1	174	0.0495324
10	ACBD7	130	0.0495613
3	ZNF660	32	0.049619
5	CTD-2151A2.1	253	0.0496533
9	B4GALT1-AS1	48	0.0497485
9	LINC00963	71	0.0497731
5	MRPS27	222	0.0498085
9	LINC00092	23	0.049858
8	C8orf22	105	0.0498796
5	SIL1	724	0.0498921
15	SNAP23	177	0.0499599
20	ID1	29	0.0501537
12	KLRC1	87	0.0502708
3	RTP1	10	0.0503132
4	RFC1	6	0.0504256
10	MCM10	207	0.0504731
17	KRT34	36	0.05051
14	OR4E2	19	0.0505129
3	LINC01210	46	0.0507204
2	CIB4	236	0.0507601
6	FANCE	77	0.0508175
8	UBR5	796	0.0508339
19	RDH8	26	0.0508601
11	EHF	96	0.0509297
15	GABPB1-AS1	33	0.0510959
3	GOLGA4	560	0.051131
20	HELZ2	14	0.0511539
1	AKNAD1	238	0.0512018
6	GUSBP4	47	0.0512275
4	HSD17B11	434	0.0512733
6	OOEP	17	0.0512866
9	GSN-AS1	22	0.0513336
9	EBLN3	61	0.0513966
10	KIF20B	509	0.051421
4	ATP8A1	1433	0.0514435
8	LINC01301	64	0.0514645
9	CORO2A	298	0.0514957
13	PSPC1	533	0.0515812
2	DUSP11	74	0.0516084
1	PGBD5	465	0.0517159
20	SPO11	52	0.051725
20	LOC101929698	26	0.0517631
9	ASTN2	6009	0.051806
1	RAB3B	319	0.0518124
14	SERPINA13P	48	0.0519654
17	KRT222	26	0.0521015
13	LINC01046	12	0.0521138
3	FLJ22763	74	0.0521683
22	HIRA	344	0.0522335
4	LOC100507639	36	0.0522459
2	COL4A3	352	0.0523387
6	USP45	426	0.0523435
1	ZSWIM5	858	0.0523482
13	CLDN10	900	0.0523612
8	PCAT1	81	0.0524135
19	ACSBG2	259	0.0524171
3	LOC253573	228	0.0525004
11	FOLH1	277	0.0525124
11	OR52I2	15	0.0526019
1	TMEM81	23	0.0526735
16	IRX6	41	0.0527507
1	SHISA4	28	0.0527693
16	RAB11FIP3	91	0.0528319
1	SPSB1	290	0.0528872
6	GMDS-AS1	855	0.0529254
8	ARHGEF10	919	0.0529281
5	RPS14	35	0.052935
4	DSPP	25	0.0529514
17	NDEL1	104	0.0529558
22	TIMP3	321	0.0531278
9	RFK	73	0.053146
3	ATP13A4-AS1	14	0.0532727
1	DRAM2	111	0.0532728
20	NRSN2	6	0.0533174
1	LOC440704	1050	0.0533345
6	ULBP3	55	0.0534227
1	CD58	41	0.0534515
6	RNF146	61	0.0534565
18	CFAP53	248	0.0534676
1	ALG6	300	0.0535534
1	PPOX	20	0.0535802
8	EFR3A	506	0.0535934
4	AFAP1-AS1	293	0.053603
9	FAM219A	295	0.0536066
3	KPNA1	317	0.0536607
8	CSMD3	5990	0.0537818
19	DACT3	15	0.053785
17	MIR8059	11	0.0537963
6	LTV1	113	0.0538253
12	GRASP	23	0.0539273
1	LOC100505666	41	0.0539547
19	ZNF780A	85	0.054049
17	LOC101928567	15	0.0540812
8	MIR4663	17	0.0540847
22	APOBEC3B-AS1	29	0.0541272
6	LOC101927020	49	0.0542463
7	WDR86	79	0.0543166
21	MRPS6	359	0.0543378
17	GSG2	13	0.0543506
11	KDM2A	349	0.0543834
1	GBAP1	29	0.0544622
17	PITPNC1	484	0.0545718
7	KLRG2	26	0.0546063
19	PAFAH1B3	9	0.0546682
1	PTPN7	52	0.0546947
17	EVI2B	51	0.0547123
21	MIR5009	3154	0.054718
16	HSBP1	45	0.0548601
10	LINC00619	56	0.0548772
8	TMEM70	59	0.054904
16	CDH15	110	0.0549263
12	GOLGA2P5	122	0.054945
3	CAMP	15	0.0549826
11	INTS4	470	0.055062
13	IFT88	601	0.0550715
16	RBBP6	119	0.0551283
12	TRHDE-AS1	75	0.0551411
7	SP8	13	0.0551584
20	HM13-AS1	16	0.0552285
3	LINC00635	116	0.0552672
6	RPL10A	28	0.0553056
3	HEMK1	44	0.0553161
2	PTH2R	583	0.0553206
1	PGM1	190	0.0553472
21	KRTAP13-2	14	0.055353
9	IFNA2	17	0.0553589
21	PCNT	718	0.0553718
12	CCNT1	127	0.0553843
10	NANOS1	15	0.0554342
16	C16orf72	116	0.0554656
17	KRT39	46	0.0554743
1	AKR7L	85	0.0554855
7	KCNH2	101	0.0554888
17	C17orf97	9	0.0554907
17	CBX8	7	0.0555297
16	HP	34	0.0556049
9	C9orf84	690	0.055611
5	UBE2QL1	244	0.0556209
3	GTF2E1	123	0.0556931
1	HIST2H2BE	6	0.0558054
17	VMO1	21	0.0558078
17	LOC339166	540	0.0559256
16	YBX3P1	14	0.0559572
2	CNOT11	38	0.056038
19	KLK6	10	0.0560486
17	HEXIM2	46	0.0560591
16	CES1P1	16	0.0560943
10	LOC441666	170	0.0561448
1	LINC01137	134	0.0561502
14	ATG14	278	0.0561533
17	DHX40	91	0.0561704
1	SMIM12	11	0.0562464
16	ZNF668	42	0.0563079
17	SMARCE1	59	0.0563286
19	MRPL4	20	0.0563802
16	LOC100128770	7	0.0563948
2	SLC9A2	416	0.0564545
3	ZNF197-AS1	37	0.0564805
13	MIPEPP3	538	0.0564851
1	HRNR	83	0.0565049
19	ZC3H4	61	0.0565157
14	GPR68	123	0.0565258
3	CRBN	205	0.0565261
10	RPARP-AS1	13	0.0565661
15	SCAPER	2379	0.056611
1	LINC01349	154	0.0566386
4	EGF	560	0.0567226
10	SMC3	189	0.0567435
16	ADGRG3	136	0.0567595
11	B3GAT1	168	0.0567625
5	RAD17	100	0.0567724
13	TEX30	55	0.0568258
9	PTRH1	6	0.0568439
5	LOC100268168	24	0.0569058
13	LMO7	1304	0.0570069
22	FAM19A5	1339	0.0570358
3	TPRXL	663	0.0570509
13	DOCK9	1569	0.0571739
17	GPR179	21	0.0571768
12	FKBP11	11	0.057212
10	NRG3-AS1	13	0.0572679
7	TBL2	30	0.0572797
1	C4BPB	50	0.0573098
15	RMDN3	76	0.0574438
1	C1orf101	587	0.0574506
12	LOC101928100	174	0.0574688
3	P3H2-AS1	193	0.0574725
11	ADRBK1	62	0.05748
1	ATP13A2	118	0.0574813
19	CPT1C	65	0.0574826
9	FAM73B	62	0.057532
12	THAP2	63	0.0576224
12	KLRC4	20	0.0576302
8	NIPAL2	368	0.057744
21	LINC01425	344	0.0577606
4	TMEM175	113	0.0578483
4	JCHAIN	11	0.0578518
9	RFX3	1867	0.057863
6	RIOK1	95	0.0579613
10	CLRN3	69	0.0580028
1	WASF2	121	0.0580525
4	ENPEP	185	0.0582209
18	ZBTB14	36	0.0582726
12	KLRC4-KLRK1	83	0.0582731
14	TRMT61A	38	0.0582893
8	PDGFRL	752	0.0583084
2	LANCL1-AS1	580	0.0583115
1	HCN3	43	0.0583789
3	DZIP1L	153	0.0583807
11	ANKRD13D	41	0.0584229
3	DNAJC19	17	0.0584438
19	USF2	79	0.058523
16	BCL7C	86	0.0585766
14	ZFHX2	44	0.0585848
11	KRTAP5-AS1	120	0.0585918
14	ZC3H14	202	0.0586242
9	GPSM1	17	0.0586786
2	DLX2	23	0.0587087
2	SLC9A4	487	0.0587349
10	KCNIP2-AS1	28	0.0587612
19	ZNF14	73	0.0589397
17	HES7	27	0.058989
21	KRTAP12-2	7	0.0590176
14	CPSF2	217	0.0590177
3	SLC22A14	78	0.0590294
3	SCN11A	578	0.0591033
11	DUSP8	85	0.0591548
17	STAT5B	114	0.0591625
10	RPEL1	17	0.059329
3	LINC00880	133	0.0593295
7	SUGCT	1846	0.0593654
12	POC1B-GALNT4	21	0.0593988
2	LOC101927795	123	0.0594529
17	FZD2	12	0.0594752
4	NKX3-2	10	0.059486
11	AP5B1	48	0.0595178
19	SCGB2B3P	10	0.0595194
17	PIP4K2B	171	0.0596717
19	DAND5	6	0.0596862
12	NOS1	573	0.0597291
1	CACNA1S	391	0.059781
6	C6orf99	199	0.059837
11	BUD13	174	0.0598713
17	HELZ	601	0.059883
17	RNASEK-C17orf49	18	0.0599175
19	ZNF85	334	0.0599202
2	HES6	15	0.0599239
9	GBGT1	23	0.0599314
11	ALKBH3	207	0.0599991
1	FAM76A	75	0.0600393
19	CIB3	53	0.0600397
8	MTUS1	1329	0.0600773
17	GRB2	377	0.0601114
2	HSPE1	13	0.0601787
4	ZNF827	363	0.0601865
15	PDCD7	38	0.0602478
18	DLGAP1	2645	0.0602957
18	PSMA8	258	0.0604169
6	OSTM1	165	0.0604727
1	ATP8B2	94	0.0605195
20	MCM8	384	0.0605568
15	KNSTRN	71	0.0605603
2	ITPRIPL1	15	0.0605618
19	LOC102724279	111	0.0606267
19	ADGRE5	12	0.0607822
12	LOC100506393	574	0.0608498
19	CIC	37	0.0608519
9	DCAF10	416	0.0608596
14	ACOT4	28	0.0608696
17	TMEM235	23	0.0608898
10	AKR1C6P	271	0.0609364
6	APOBEC2	59	0.0609617
12	STAB2	951	0.0610071
3	TXNRD3	198	0.0610527
22	LOC101927051	98	0.0610638
14	OR11H6	31	0.0611438
7	CLEC5A	190	0.0611594
8	MSR1	527	0.0611598
8	ZNF252P-AS1	15	0.0611942
12	ARL1	56	0.0612072
17	KIF19	80	0.0612293
17	INCA1	47	0.0613165
1	LPGAT1	454	0.0613215
9	PIP5K1B	1380	0.0613525
6	GNMT	21	0.0613888
8	TNFRSF10D	71	0.0614559
9	SLC28A3	631	0.0614773
10	PTF1A	14	0.0614792
10	BLOC1S2	73	0.0614848
1	RCSD1	373	0.0615672
16	RNF40	31	0.0617854
12	PUS7L	189	0.0618013
10	TSPAN14	353	0.0618278
16	PAQR4	18	0.0618328
12	KRT86	59	0.0618863
17	KRT24	34	0.0618904
1	LOC643441	56	0.0619715
22	HORMAD2-AS1	340	0.0619953
1	LINC00622	14	0.0620083
12	TSPAN19	52	0.0620496
3	MINA	65	0.0621396
11	TBRG1	31	0.0621819
3	LOC729083	30	0.0622469
4	WDR1	367	0.062264
20	GSS	90	0.0623502
7	LOC100131257	189	0.0624479
1	HSPG2	361	0.0624603
1	CTNNBIP1	159	0.0625267
22	C22orf15	8	0.0625496
20	MMP24-AS1	12	0.0625555
12	CLEC1A	196	0.0625826
2	MIR4776-1	15	0.0626467
2	MIR4776-2	15	0.0626467
3	ACAD9	229	0.0626517
1	RSG1	24	0.0626645
7	LOC401312	77	0.0626711
17	CRAT40	10	0.0627457
19	PSMC4	30	0.0629377
3	SGOL1	202	0.0630396
15	GATM	75	0.0630803
4	MIR2054	8	0.0631607
8	GSDMD	29	0.0632173
16	MBTPS1	450	0.0632495
19	PCAT19	112	0.0633095
11	INCENP	266	0.0633319
2	TMEM214	23	0.0634349
2	CCT4	139	0.0635243
2	LINC01185	149	0.0636587
15	COPS2	132	0.0637005
18	SLC14A1	239	0.0637105
14	ZDHHC22	45	0.0637746
3	NME9	110	0.0638092
10	FAM13C	428	0.0638819
8	LOC101927066	2113	0.0638877
22	APOBEC3B	31	0.0638942
19	CCDC105	168	0.0639333
15	RPS27L	54	0.0639931
2	LOC102725079	125	0.0640487
3	LINC01324	350	0.0640497
9	MSANTD3-TMEFF1	682	0.0640521
21	C2CD2	271	0.0641221
11	C11orf95	11	0.0641973
3	LRRC34	66	0.0642062
7	FGL2	8	0.064208
6	ADCY10P1	178	0.064291
1	TMEM9	239	0.0643344
5	LOC101929710	2970	0.0643537
19	DOT1L	345	0.0643863
15	ST8SIA2	336	0.0643982
12	WSCD2	439	0.064432
13	OXGR1	52	0.064448
9	MLANA	96	0.0644626
11	ARHGAP20	717	0.0644783
6	HCG23	152	0.0645012
18	PPP4R1	349	0.0645016
5	LOC728613	201	0.0645123
9	CARD9	25	0.0645285
13	LINC00378	44	0.0649379
18	ZNF519	262	0.0649669
22	TRMT2A	25	0.064983
5	LOC101929034	6	0.0649883
20	HAR1A	6	0.0650284
6	HSPA1L	41	0.0650333
9	DMRT3	113	0.0650793
18	ZNF24	50	0.0652893
3	RBM15B	16	0.0652927
10	CFAP43	413	0.0653534
22	RHBDD3	26	0.0653902
5	PRDM9	42	0.0654479
20	UBE2C	39	0.0654513
16	VPS9D1-AS1	26	0.0655207
8	SLC39A4	12	0.0656105
11	FKBP2	14	0.0656647
1	LURAP1	82	0.0656663
2	LANCL1	626	0.0656917
14	IRF9	25	0.0657101
10	SHOC2	377	0.0657265
12	KRT8	260	0.065759
20	CD93	43	0.0657956
2	LINC01247	103	0.0658464
9	LOC100505478	132	0.0659386
12	TCTN2	282	0.0661502
11	ATL3	91	0.0661592
12	ARPC3	79	0.0662414
3	CMTM6	94	0.0663079
3	ALDH1L1-AS1	38	0.0663091
3	TOMM70A	155	0.0663136
16	CDR2	37	0.0663206
6	PRPF4B	214	0.0663832
17	LRRC37BP1	266	0.0664245
13	GTF2F2	676	0.0664319
11	LOC103611081	24	0.0664575
14	ADAM21	71	0.0665566
2	ARL5A	100	0.0666246
9	PRDM12	94	0.0666766
5	CNOT6	403	0.0666769
15	WHAMM	150	0.0667522
4	SORBS2	1695	0.0667915
14	LINC00238	53	0.0668268
20	PDYN	106	0.0668452
17	SRP68	9	0.0669255
10	CYP17A1	45	0.0669451
15	CYP1A2	22	0.0669757
9	STX17	236	0.0670241
11	KRTAP5-8	7	0.0670651
6	FOXP4	133	0.0670901
10	C10orf25	21	0.0671187
1	PIK3C2B	401	0.0671794
6	HIST1H4F	18	0.0672103
2	DCDC2C	907	0.0672526
12	ING4	49	0.0672749
19	CCDC151	15	0.0673344
12	PCBP2	67	0.067336
6	SLC17A3	175	0.0673386
19	ZNF253	89	0.0673461
7	GNGT1	41	0.0673772
12	AVPR1A	59	0.0674403
1	MIR101-1	7	0.0674713
2	INPP4A	457	0.0675159
5	SPEF2	1351	0.0676413
5	LINC01485	31	0.0677721
8	MINCR	19	0.0678051
21	URB1-AS1	7	0.0678089
10	RGS10	215	0.0678829
20	ZFP64	721	0.06793
10	INA	61	0.0679449
22	YPEL1	167	0.0679706
6	SIM1	288	0.0680031
1	PFKFB2	100	0.068093
16	RFWD3	243	0.0681195
9	FOCAD	1953	0.0681231
13	ERICH6B	425	0.0681373
12	LOC101927318	8	0.0681492
11	INSC	575	0.068187
12	LOC100996679	90	0.0681871
8	ERICH5	116	0.0682841
7	FAM200A	23	0.0683363
6	RXRB	44	0.068369
17	TBX4	81	0.0684846
11	MRPL23	61	0.0685994
5	C5orf63	117	0.0686248
17	FOXN1	38	0.068694
22	EFCAB6	1751	0.0687589
11	MIR210HG	11	0.0688232
20	LOC149950	53	0.0688247
11	ARFGAP2	51	0.0688475
22	FBLN1	376	0.0688851
2	PCGEM1	69	0.0688998
19	UBE2S	43	0.0689429
4	FGFBP2	31	0.0689513
6	LINC00243	272	0.069003
4	PDGFRA	266	0.069028
6	DEFB113	9	0.069069
16	LOC100289580	48	0.0690788
12	LOC101928441	96	0.0692157
15	LINC01580	362	0.0692246
17	C17orf74	11	0.0693147
6	HIST1H3F	19	0.0693395
15	DPH6-AS1	1177	0.0693643
1	CTPS1	142	0.0694351
17	CCL18	19	0.0694713
8	PLEKHA2	159	0.0696072
1	PIGC	10	0.069619
5	FCHSD1	84	0.0696758
22	TOM1	277	0.0698053
7	TCAF2	8	0.0698098
5	TBCA	392	0.0698119
5	SEPP1	43	0.0698387
10	SFXN2	101	0.0699182
21	LOC101927973	768	0.069937
14	RPL36AL	17	0.0699386
15	DET1	107	0.0699575
3	NEK11	1117	0.0699646
17	MRC2	133	0.0700071
11	ACER3	547	0.070013
1	GDAP2	319	0.070042
3	PAQR9-AS1	108	0.070241
9	MAMDC4	9	0.0702716
9	LCN1	14	0.0704961
13	DIAPH3-AS2	34	0.0704974
20	RAE1	110	0.070498
17	METTL16	202	0.0705044
19	KLHL26	95	0.0705359
2	PIKFYVE	458	0.0705745
16	LOC101927132	204	0.0705939
1	UBE4B	611	0.0706402
19	TTC9B	6	0.0706658
17	LINC01476	327	0.0706698
11	SYTL2	622	0.0707043
19	NLRP7	118	0.0707079
22	MPPED1	515	0.0707414
17	SERPINF1	81	0.0707707
5	FOXI1	38	0.0708418
6	C6orf106	488	0.0708666
4	LINC00499	479	0.0708876
17	THRA	57	0.0709585
10	LYZL2	117	0.0709688
6	LPAL2	229	0.071052
4	LINC01094	109	0.071117
1	IFI44	46	0.0711259
10	PALD1	346	0.0711441
15	LIPC	374	0.0711688
14	EDDM3A	42	0.0712165
1	RBP7	74	0.0712241
11	AQP11	86	0.0712634
11	SLC22A18AS	47	0.0713332
16	ZNF23	83	0.0713493
1	FAM131C	64	0.0714106
7	GATS	253	0.0714154
12	OR6C75	17	0.071417
3	MST1R	71	0.071424
4	SLC7A11-AS1	266	0.071437
3	MUC13	162	0.0714764
8	MAFA-AS1	7	0.0715198
16	ZNF200	35	0.0715375
13	B3GLCT	443	0.0715758
8	MYOM2	1201	0.0715824
6	TPBG	17	0.0715894
19	ZNF493	179	0.0717375
1	FMO4	113	0.0717458
16	MON1B	105	0.0717478
10	CDC123	346	0.0717497
22	RFPL3S	117	0.0718422
6	LINC00242	75	0.0720636
5	SPINK14	41	0.0720807
1	KCND3-IT1	26	0.0720972
3	OR5K1	16	0.0721261
2	ARID5A	56	0.0722683
11	LOC100507431	78	0.0722825
2	SMARCAL1	353	0.072328
15	TMEM266	658	0.0723474
11	LOC646029	39	0.0723525
12	SLC2A13	1800	0.0723923
11	OR4D10	6	0.0724463
3	TIGIT	71	0.07245
21	ABCC13	245	0.0724585
2	CCT7	68	0.0724748
9	MEGF9	543	0.0726241
17	HAP1	34	0.0726382
3	KLHL18	130	0.0727511
10	RTKN2	280	0.0728063
5	RASGEF1C	323	0.0728831
19	EMP3	33	0.0730088
4	NDUFC1	53	0.0730322
3	ATP2C1	386	0.0731814
5	FASTKD3	51	0.0731887
2	UBE2F-SCLY	629	0.0732659
13	MICU2	528	0.0733399
3	LOC101929754	170	0.0733656
2	NEB	661	0.0733672
15	LACTB	121	0.0733955
1	HYI	7	0.0734368
19	DENND1C	8	0.0734587
2	CHCHD5	15	0.0734956
20	MCM8-AS1	78	0.0735175
9	FSD1L	333	0.073566
1	AGMAT	94	0.073613
1	PRR9	19	0.0736552
22	DRICH1	123	0.0736961
22	PARVG	187	0.0737156
5	COL23A1	2171	0.0737978
1	SRSF4	122	0.0738014
1	CYP4B1	135	0.0738748
19	ZNF441	143	0.0739599
16	GOT2	163	0.073971
11	FOLR3	29	0.0740699
12	FRS2	478	0.0740965
12	STAT2	40	0.0742113
1	ERRFI1	56	0.0742667
2	RHOB	11	0.074267
21	RWDD2B	73	0.0743462
7	ST7-AS1	7	0.07437
10	DNAJC9-AS1	94	0.074383
10	TMEM72	912	0.074455
8	LOC100288181	104	0.07447
2	TUBA4B	71	0.0745103
14	NPC2	63	0.0746328
1	MIR4425	9	0.0746387
9	RABEPK	182	0.0747167
5	LSM11	70	0.0748206
17	CD300LD	82	0.0748431
11	CD6	234	0.0748865
14	MGAT2	8	0.0748941
1	ELK4	124	0.0750605
4	MIR1273H	2010	0.0750882
3	TOPBP1	254	0.0751426
1	HIST2H2BF	12	0.0751503
5	OR2Y1	10	0.0752279
1	LOC100129046	26	0.0752511
11	RASGRP2	38	0.075291
1	FBXO42	291	0.0753549
17	GPATCH8	258	0.0754269
14	ISCA2	12	0.0755493
4	LETM1	19	0.0755998
19	ZNF649-AS1	101	0.075636
15	POLR2M	60	0.0756377
20	PRNT	103	0.0756701
12	PPHLN1	746	0.0756987
12	KIF21A	638	0.0757028
14	TCL1B	54	0.0757988
4	CHRNA9	175	0.075807
3	TM4SF18	59	0.0758386
13	KDELC1	84	0.0758694
9	PTAR1	218	0.0759356
12	NRAV	10	0.0759377
1	FOXD3-AS1	11	0.0759681
9	LINC01501	668	0.075993
2	ADRA2B	14	0.0760464
10	TMEM72-AS1	905	0.0761132
10	AGAP5	17	0.0761309
1	VAV3	2230	0.0761592
17	ZZEF1	859	0.0761754
17	ABCA9	254	0.0762091
19	CYP4F3	215	0.0762316
9	PTGS1	163	0.0762917
12	CCDC64	407	0.0763033
3	LINC01206	103	0.0763595
17	FAM20A	196	0.0763914
1	ARHGEF16	122	0.0764666
10	FAM149B1	218	0.0764987
12	SCAF11	106	0.0765374
5	LOC101927460	570	0.0765687
2	FER1L5	117	0.0766144
20	RBM38	106	0.0766156
5	LOC101928445	57	0.0767775
19	ATG4D	61	0.0768661
9	CBWD1	12	0.0769535
4	SLC34A2	32	0.0770273
13	UFM1	77	0.0770677
11	CCS	38	0.0770718
10	SFXN4	98	0.0771027
5	COX7C	8	0.077135
19	DACT3-AS1	13	0.0771623
5	FAM53C	38	0.0771754
12	ABCD2	349	0.0773965
19	PLAUR	60	0.0774074
18	TYMS	68	0.0775253
1	MAGI3	945	0.0775515
6	BMP6	717	0.0775889
11	LOC100652768	43	0.0777063
5	LOC100133050	26	0.0777119
4	LOC645513	315	0.0777658
12	ARHGDIB	138	0.077807
10	SFMBT2	983	0.0778426
19	LINC00664	115	0.0778426
5	MIR4278	18	0.0778452
10	HNRNPA3P1	29	0.0778502
7	RP9	68	0.0781005
21	PDXK	88	0.078169
9	DCAF12	189	0.0781873
22	LOC101928891	17	0.0781887
7	LRRC4	8	0.0781994
4	FGF5	91	0.0782013
5	PANK3	95	0.078247
2	HADHB	149	0.0782564
22	SYNGR1	134	0.0782872
19	SHKBP1	39	0.0784519
9	CLIC3	9	0.0784883
3	LINC00606	50	0.0785216
4	TBC1D9	564	0.0785282
4	MAN2B2	89	0.0786203
17	AA06	17	0.0786394
18	LOC643542	2404	0.0786593
19	PAF1	15	0.0786766
9	FBP1	275	0.0788113
16	ACSM2A	79	0.0788333
4	ZNF518B	104	0.07888
19	BHMG1	142	0.0788943
3	PDHB	48	0.0789246
1	LINC00628	21	0.0789767
10	BUB3	11	0.0789814
17	DHRS7C	64	0.0791174
4	CXCL9	8	0.0791931
11	CCDC153	20	0.0793023
19	ZNF575	12	0.0794035
16	PMFBP1	225	0.0794634
5	LOC101928093	32	0.0794638
3	NUDT16	43	0.0794779
5	PCDHGA11	464	0.0795142
13	USP12	536	0.0797
17	SH3GL1P2	7	0.0797151
16	LOC101928682	223	0.0797183
16	ORC6	17	0.0797336
17	MGC57346	42	0.0797931
7	BCL7B	48	0.0798502
7	MALSU1	57	0.0798544
17	ASGR2	98	0.0798694
15	PML	195	0.0798808
7	CLDN3	8	0.0799509
2	IDH1	90	0.0800012
14	FBXO34	474	0.080066
17	LINC00670	326	0.0800665
1	MIR181A1HG	379	0.0801335
8	GLI4	70	0.0801764
1	GLIS1	1026	0.0802272
16	C16orf90	22	0.0802274
6	PGM3	71	0.0802488
1	LAMB3	127	0.0802545
19	ZNF708	186	0.0803384
1	C1orf168	254	0.0803634
17	EPN2-IT1	9	0.0804005
14	HIF1A-AS1	46	0.0805289
22	ODF3B	15	0.0805763
2	CWC22	206	0.0806219
20	PYGB	405	0.0806366
10	RRP12	317	0.0806439
12	TMEM132B	1200	0.0806659
1	NPPB	18	0.080668
5	NDUFS6	95	0.0807151
10	LOC101928298	30	0.0807471
19	TPRX1	9	0.0807595
7	GNG11	33	0.080784
3	RABL3	167	0.0807907
1	LINC01031	162	0.0808335
6	NHEG1	40	0.0808508
6	VNN3	82	0.0808829
2	UNC50	36	0.0809407
1	CFAP74	16	0.080949
19	TUBB4A	7	0.0809801
19	IZUMO4	8	0.0810256
8	LYN	856	0.0810537
15	ZSCAN29	53	0.0810539
12	OR6C76	17	0.0810961
17	NPEPPS	161	0.0811003
19	PRODH2	20	0.0812141
1	DBT	283	0.0812852
10	HTR7	643	0.0812916
12	HIST4H4	16	0.081293
1	MRTO4	64	0.0813842
5	LOC100287592	21	0.0814338
7	OPN1SW	22	0.0814445
7	CPA1	44	0.0814484
4	TMA16	147	0.0815632
7	POT1	1873	0.0817152
4	WFS1	218	0.08181
15	PLA2G4E-AS1	108	0.081813
17	PRPSAP2	267	0.081819
11	LOC283299	313	0.0818453
19	ARHGEF18	596	0.0818661
20	MACROD2-AS1	297	0.0819105
1	C1orf61	47	0.081967
4	SPP1	51	0.08206
1	RRP15	130	0.0821004
17	KRTAP2-2	14	0.0821005
9	NINJ1	62	0.0821122
19	PLEKHJ1	10	0.0821255
12	PEBP1	55	0.0822115
6	PIP5K1P1	20	0.0822582
11	OR5D13	13	0.0822701
3	AP2M1	43	0.0823964
19	FUT5	9	0.0824319
1	SLC45A1	68	0.0824747
11	LDLRAD3	1832	0.08253
3	RAB43	75	0.0825631
10	CWF19L1	232	0.0825669
10	C10orf88	101	0.0825914
2	IL18RAP	231	0.0826648
19	TYK2	187	0.0827112
1	IER5	22	0.0827162
17	HS3ST3B1	108	0.0827515
18	SS18	452	0.0827702
22	TSSK2	8	0.0828249
16	PRKCB	1434	0.0828589
14	JDP2	153	0.0828842
9	LINC01231	68	0.0828928
11	SOX6	1241	0.0829861
20	VSTM2L	69	0.0830241
20	KIF16B	2006	0.0830313
4	CCDC110	68	0.0830854
7	NCAPG2	381	0.08309
20	GDF5	24	0.0831169
21	LINC00319	28	0.0831616
8	WDYHV1	237	0.0831924
19	FAM71E2	46	0.0832021
4	FBXL5	232	0.0833104
2	TMEM182	242	0.0833611
19	CGB2	7	0.0834403
2	LOC728730	796	0.0834625
11	ATG13	207	0.0834758
10	CFAP46	873	0.0835171
17	FAM101B	9	0.0835513
5	CEP120	414	0.0835709
18	LOC400661	29	0.0836183
15	FAH	242	0.0836873
12	HSD17B6	48	0.0836977
3	ARMC8	219	0.0837603
8	LOC105375734	512	0.0838492
20	IFT52	179	0.083992
16	CTRB1	40	0.0840408
10	DNAJC9	110	0.0840465
9	FKTN	216	0.0840972
20	WFDC13	50	0.084336
3	LINC01330	135	0.0844349
8	DPYS	524	0.0845413
5	MAP1B	352	0.0845555
1	PHF13	53	0.0846124
6	MOCS1	146	0.0847151
19	ZNF227	119	0.0847524
19	LIM2	51	0.0847759
22	CECR7	98	0.0847785
12	DIABLO	27	0.0848045
3	RPL22L1	54	0.084819
14	FRMD6-AS1	10	0.0849052
19	KCNN1	152	0.084906
17	NEUROD2	11	0.0849181
15	POLG	104	0.0850229
2	POTEF	7	0.0850892
11	POLA2	170	0.0851201
6	LOC100506804	28	0.0851299
5	ZCCHC10	146	0.0851782
19	ZNF702P	53	0.0851977
11	MS4A6A	79	0.0852185
19	TMEM38A	95	0.0853301
1	SLC2A1-AS1	148	0.0853354
13	ANKRD26P3	542	0.0853365
12	NDUFA12	250	0.085477
17	DCAF7	172	0.0855086
1	C1orf115	92	0.0855564
21	C21orf140	11	0.0855907
6	RREB1	580	0.0857013
3	SRGAP3	1017	0.0857092
4	RASSF6	281	0.0858222
19	DHPS	29	0.0858581
2	FMNL2	1697	0.0858664
14	LINC01551	37	0.0859063
4	PDE5A	792	0.0859569
1	XCL1	19	0.0859833
22	MORC2	117	0.0860593
1	TGFB2-OT1	9	0.0860697
11	RNASEH2C	15	0.0861697
10	TCF7L2	361	0.0862295
12	FAM19A2	2870	0.0862941
15	DENND4A	391	0.0863431
21	UBASH3A	307	0.0864261
16	LOC100507534	147	0.0864528
1	C1orf146	97	0.0864619
16	HSD3B7	9	0.0865042
3	PCBP4	8	0.0865357
22	THAP7	63	0.0865994
14	ESRRB	555	0.0867476
5	LOC553103	349	0.0867962
1	SPRR2A	28	0.0868438
4	STAP1	247	0.0868469
12	FBXW8	524	0.0869254
4	INTU	418	0.0869529
6	GMDS	3626	0.0869606
7	SAMD9L	83	0.0870033
17	SMYD4	293	0.0870069
13	KCTD12	16	0.0870116
1	LINC01141	247	0.0870283
10	KCNMA1	3946	0.0870335
3	FGD5P1	28	0.0870824
3	ROPN1B	52	0.087113
17	EPX	35	0.0872128
15	DISP2	68	0.0872497
2	XRCC5	467	0.0874348
15	LINC01491	204	0.087554
8	TOP1MT	311	0.0875929
22	SLC16A8	20	0.0876492
15	MIR422A	7	0.0876588
10	WDR37	415	0.087665
5	HNRNPAB	41	0.0878128
17	CNTNAP1	50	0.0878565
2	DLX2-AS1	17	0.0878761
1	SYNC	47	0.0879183
10	NRAP	484	0.0879186
3	DCBLD2	637	0.0879573
7	LOC101927870	553	0.0879706
14	MYH6	109	0.0879781
12	LOC102724050	181	0.0880724
10	PROSER2	439	0.0880789
4	SEPSECS	338	0.0880844
3	MORC1	962	0.0881267
9	C9orf142	6	0.088132
7	NOS3	40	0.0882727
9	CCDC171	2927	0.0883634
19	NUCB1	55	0.0883653
2	NCL	45	0.0883764
1	PTAFR	138	0.0884467
2	MIR4430	7	0.08847
13	FAM216B	67	0.0885272
2	FRZB	151	0.0886385
13	UCHL3	187	0.0886622
1	RTCA	167	0.0886948
9	NFIB	1293	0.0887876
12	TAS2R31	10	0.088802
7	POU6F2	2662	0.0889174
1	DHCR24	180	0.0889287
17	RCVRN	32	0.0889698
1	TIMM17A	53	0.088991
22	RTCB	233	0.0889945
6	DEFB110	65	0.0890097
7	NPVF	60	0.0890227
14	EXOC3L4	14	0.0890755
7	CHCHD2	29	0.0890767
13	LINC00434	236	0.089082
16	TLDC1	278	0.0891309
3	CSTA	97	0.089136
10	WDR11	683	0.0891856
10	SH2D4B	868	0.0892593
3	CP	231	0.0892632
16	LOC729159	26	0.0893493
4	C4orf3	58	0.0893704
12	GLT1D1	438	0.0894041
9	TMEM141	8	0.089406
22	FAM109B	25	0.0894764
11	CCDC90B	117	0.0894938
6	SMPD2	16	0.0895225
8	C8orf58	10	0.089549
7	TSPAN33	44	0.0895618
19	OPA3	223	0.0895769
4	GRXCR1	850	0.0895819
6	HSF2	125	0.0897202
9	LOC101927954	18	0.0897276
10	RSU1	1229	0.0897742
15	LINC01413	54	0.0897798
19	TEX101	110	0.0897899
21	LIPI	507	0.0898498
3	ISY1-RAB43	155	0.0898786
6	GLP1R	299	0.089916
8	FLJ42969	42	0.0899255
19	EPS8L1	32	0.0899412
19	CD209	23	0.0899797
11	LOC102723895	131	0.0900946
13	LOC105370333	10	0.0901259
6	OSTCP1	102	0.0901426
3	MAPKAPK3	110	0.0902192
3	ASB14	68	0.090282
1	LOC101928751	17	0.0903598
2	CNNM3	52	0.090411
11	ACY3	57	0.0904131
8	LINC01591	349	0.090446
17	VPS25	8	0.0904643
8	LINC01151	77	0.0904701
6	ZNF184	148	0.0904834
1	ANGPTL1	107	0.0905623
18	LINC00667	81	0.0906704
1	CLCN6	254	0.0907922
1	PLA2G2A	16	0.0908192
7	WIPF3	558	0.090984
3	CHL1	1487	0.0909921
17	TSR1	31	0.0910114
[truncated: 19,258 more rows]

## Sheet: Table C
Table C. Gene-level analysis of PCGC Trios using eFBAT-MM test.
Chromosome	Gene Name	Number of variants analyzed	eFBAT-MM p-value
19	MIR518C	6	3.22777e-06
19	GOLGA2P9	83	2.34428e-05
7	POU6F2	2738	8.64815e-05
1	LCE4A	15	0.000120341
1	TMEM206	240	0.000191045
19	LOC100996349	15	0.000200482
10	ASAH2	68	0.000283814
3	MBNL1	789	0.000369944
9	IGFBPL1	142	0.000387066
5	RNF44	25	0.000435303
3	IRAK2	507	0.000571959
1	DDX59	143	0.000907628
4	ADGRA3	1000	0.000917939
2	LOC654841	665	0.0011212
1	HMCN1	1691	0.00120294
9	TMEM38B	540	0.00128802
7	WIPF3	677	0.001367
3	KPNA1	352	0.00150341
20	NCOA6	450	0.00153062
7	KIAA0895	258	0.00160227
11	TSKU	95	0.00166698
7	ZNF862	154	0.0016726
14	DCAF5	408	0.00178807
12	NAA25	269	0.00180651
1	CATSPER4	117	0.00185176
6	HLA-DPB1	415	0.0018646
14	SYNDIG1L	103	0.00192716
7	FAM221A	162	0.0019819
1	ROR1	1954	0.00201687
11	LOC644656	20	0.00202868
1	EPHA10	351	0.00207038
5	DBN1	52	0.00212167
14	KIAA0391	895	0.0022251
2	SLC25A12	511	0.00229155
10	GDF10	86	0.00232058
17	SHPK	154	0.00234482
5	PCDHB10	38	0.00238979
3	ITIH1	91	0.00243325
7	ALKBH4	42	0.00245167
16	LINC01229	298	0.00272968
1	PPP2R5A	334	0.0027528
16	CES2	27	0.00284923
22	LINC00207	25	0.00285565
12	GLIPR1	104	0.00288365
2	CYBRD1	279	0.00299568
6	OSTM1	230	0.00305742
17	CBX4	7	0.00309641
19	SIGLEC11	53	0.00310425
20	EPPIN-WFDC6	85	0.00326533
7	CCDC126	229	0.00333526
14	TMED10	185	0.00337384
20	EPPIN	74	0.00349876
12	OASL	109	0.00352665
1	LOC440600	357	0.00353436
2	LOC102724849	94	0.00354615
8	OSR2	28	0.00361514
7	PVRIG	12	0.00378162
4	DOK7	361	0.0037863
19	WDR18	94	0.00378842
4	LAMTOR3	64	0.00379345
12	NR4A1	164	0.003853
1	KCNA3	103	0.0038704
21	OLIG1	10	0.00388528
1	PAQR7	75	0.00393591
7	NUB1	241	0.00394209
2	SP100	803	0.0039731
12	R3HDM2	186	0.00399225
1	KCNA2	294	0.00403292
3	TGFBR2	569	0.00404585
9	IFNK	24	0.00406731
6	BMP6	944	0.00415301
17	SH3GL1P2	11	0.00417934
10	AKR1C8P	314	0.00423858
13	OLFM4	159	0.00428455
5	DAB2	326	0.00435423
19	ZNF561	77	0.00436548
6	MDN1	577	0.00438898
11	LOC101929497	367	0.00442126
6	TNF	28	0.00443118
2	DNAJB2	34	0.00443418
13	LINC00382	219	0.00454775
11	SNORA40	10	0.00455451
19	SBSN	40	0.00455818
12	HECTD4	609	0.00470525
3	GABRR3	232	0.00475366
17	CFAP52	201	0.00492814
13	LOC101927248	22	0.00497646
17	C17orf64	43	0.00507758
5	ARL14EPL	123	0.0050827
2	TMSB10	7	0.0050924
16	FAHD1	141	0.0051011
1	PLEKHA6	878	0.00511768
1	RAP1A	681	0.00519179
5	PRR7	15	0.00526817
2	UGGT1	613	0.00529654
11	ZNF705E	49	0.00533482
8	POU5F1B	7	0.00535165
11	TRPM5	41	0.00537272
8	RPL7	32	0.00540251
15	FLJ10038	21	0.00541685
1	C1orf68	32	0.005444
7	AGR3	169	0.0054606
7	NRCAM	2095	0.00546638
12	TMEM116	299	0.00551881
1	FCGR2B	22	0.00553673
10	GATA3-AS1	32	0.00562736
4	HAND2	15	0.00564501
1	KIFAP3	886	0.00570509
4	TACR3	732	0.00573275
9	LOC340512	690	0.00573773
21	ETS2	86	0.00575115
14	RNASE2	18	0.00576612
17	SGSH	60	0.0057909
1	LOC101929541	433	0.00585222
7	MUC3A	39	0.00595612
2	ZC3H15	102	0.00603009
18	METTL4	258	0.00607493
2	HAT1	301	0.00613204
11	DEFB108B	49	0.00624476
14	ADCK1	1447	0.00639905
8	MICU3	650	0.00641998
3	ATP2B2	1261	0.00644952
17	TMEM88	10	0.00646406
18	FBXO15	489	0.00646773
3	KIAA1524	215	0.00652158
9	ALDOB	69	0.00652282
2	LHCGR	433	0.00656426
1	NLRP3	229	0.00656878
14	RNASE4	115	0.00662487
22	P2RX6P	16	0.00664197
1	PRKCZ	768	0.00672229
19	UBL5	14	0.00673942
2	THUMPD2	341	0.00674485
10	LOC103344931	26	0.00678959
7	LOC100507642	18	0.00679827
1	CCDC27	107	0.00681642
7	LSMEM1	62	0.00684339
11	ZNF202	142	0.00684661
14	SAMD15	90	0.00686581
19	FBXL12	48	0.00694353
1	FCRL6	120	0.00696964
7	ARL4A	47	0.00698975
3	GRM7	5858	0.00701436
6	ZNF391	125	0.00703329
9	DNAJB5-AS1	17	0.00710377
8	SLC45A4	321	0.00715891
7	SEMA3C	781	0.00718683
3	UBA3	131	0.00723031
20	CST11	28	0.00723927
12	FGFR1OP2	159	0.00726279
17	TBC1D3P5	99	0.00735058
4	MFSD10	28	0.0073935
14	NKX2-1-AS1	21	0.00747413
17	MPP2	176	0.00748568
17	NT5C	18	0.00758164
17	ALOX15	43	0.00761563
19	CSNK1G2-AS1	17	0.00764724
17	MGC16275	27	0.00765787
7	NUP205	641	0.00771851
1	HMGN2	26	0.00773333
2	EVX2	22	0.00773393
3	LINC00620	816	0.00775229
7	OR6V1	27	0.00778216
14	LOC101927620	24	0.00778728
13	N4BP2L1	106	0.00779248
9	SLC2A8	60	0.00784361
11	C11orf54	134	0.00788553
2	UBXN4	236	0.00793873
6	EEF1A1	39	0.00803403
9	MIR548Q	819	0.0081137
14	LINC00640	254	0.00822386
1	ATP6V1G3	109	0.0082572
6	SLC44A4	125	0.00828642
19	LOC101929164	76	0.00830036
3	SUCLG2	2162	0.00838027
12	CALCOCO1	98	0.00841491
1	SYF2	42	0.00845261
5	SLU7	110	0.00847423
19	ZNF560	231	0.00848696
14	PSMA6	249	0.00854203
13	DCT	277	0.00854864
20	MYBL2	294	0.0085606
18	HMSD	104	0.0085721
6	WDR27	1837	0.0085848
15	ATP8B4	1367	0.00861477
6	LST1	27	0.00864961
3	VILL	69	0.00865446
4	PRMT9	145	0.00869773
6	RPF2	341	0.00882262
1	ALG6	396	0.00890007
19	ZFP36	8	0.00894745
11	GAL	37	0.00905185
7	POU6F2-AS1	6	0.0090551
3	DZIP3	568	0.00911211
20	C20orf141	6	0.00915952
17	EIF5A	22	0.00921629
15	SNHG21	26	0.00923294
2	ANKMY1	439	0.00926232
13	PCDH8	19	0.00927833
20	GSS	104	0.00931695
1	NIPAL3	327	0.00935809
16	DPEP3	23	0.00939162
13	MINOS1P1	8	0.00947191
6	HDGFL1	20	0.00948056
13	LAMP1	105	0.00948668
9	LINC00587	1131	0.0095189
16	MEIOB	395	0.00964121
1	DDI2	260	0.00965273
8	EBAG9	111	0.00965689
13	FREM2	1069	0.00967147
7	LOC646762	305	0.00968173
18	GATA6-AS1	13	0.00970541
5	RNF145	201	0.00976948
9	TTC39B	1164	0.00977318
2	LCT	272	0.00981851
17	CD68	24	0.00990273
12	LACAT8	20	0.0100029
4	HAND2-AS1	70	0.0100311
18	RNF165	520	0.0100398
12	SSPN	236	0.0101653
2	INPP1	186	0.0101744
16	SF3B3	218	0.0102114
12	TAS2R10	10	0.0103351
14	ANG	82	0.0103772
11	OR52J3	40	0.0103785
12	AKAP3	260	0.0104101
20	NPBWR2	13	0.0104562
3	PAK2	610	0.0104831
12	THRIL	19	0.0105691
1	RCC2	143	0.0106159
12	EMP1	101	0.0106696
2	LINC01594	352	0.0106749
20	LOC101927159	33	0.0106816
22	PPARA	470	0.0109745
15	STRA6	194	0.010984
2	SCHLAP1	1101	0.0109928
7	LRRC72	384	0.0110186
20	BPIFB4	172	0.0110317
2	RGPD4	36	0.0110633
14	NEK9	199	0.0110893
5	ZNF354B	252	0.011134
12	ABCB9	132	0.0111462
19	KCNN1	175	0.011152
19	ZNF555	113	0.0111751
19	LYPLA2P2	16	0.0111899
22	NIPSNAP1	164	0.0112302
20	LOC149684	36	0.0113106
6	TMEM14A	94	0.0113258
22	PRR14L	412	0.0113697
7	OR6W1P	15	0.0113816
7	LHFPL3-AS2	135	0.0114364
14	GZMB	38	0.0114647
7	FAM133DP	123	0.0117107
5	PCDHB9	47	0.0118079
14	CKB	14	0.0118139
11	MRGPRF	34	0.0119866
1	LINC01351	17	0.0120161
2	UBXN2A	354	0.012019
3	ALG1L	12	0.0120382
2	ATG9A	42	0.012111
10	FAM133CP	6	0.0121487
12	RASSF8	980	0.0121717
1	RPS6KC1	922	0.0122327
2	LINC01473	225	0.0122471
15	ALDH1A3	254	0.0123134
11	TRIM49D2	6	0.0123288
16	MAZ	13	0.0124633
9	OLFM1	351	0.0125198
11	MIR1304	11	0.0125617
12	ADAM1A	17	0.0126013
1	RSRP1	23	0.0126488
20	ACOT8	89	0.0126537
18	LINC00683	35	0.0126831
5	SAR1B	121	0.0128245
19	ZNF331	401	0.012851
6	BTNL2	457	0.0129491
3	NEK4	271	0.0129548
4	SCFD2	2451	0.0130208
4	TRIML2	138	0.0130502
14	MIR543	8	0.0130699
15	TRPM7	878	0.0131178
5	PRR7-AS1	28	0.0131371
4	LOC256880	287	0.0131488
11	MUC6	116	0.013165
19	RFX2	482	0.0133704
2	HOXD1	9	0.013424
6	TCF19	57	0.0134592
2	SLC5A7	146	0.0134841
1	KDM4A	231	0.0134926
1	GPATCH3	25	0.0136509
19	HAVCR1P1	14	0.013658
19	IER2	16	0.0136639
16	SHISA9	2188	0.0136718
3	SCAP	147	0.0136991
5	ZNF879	84	0.0137482
13	MCF2L-AS1	6	0.0138906
1	POGZ	295	0.0139687
5	LOC100652758	21	0.0139789
18	TSHZ1	385	0.0140635
9	CELP	11	0.0140664
12	TAS2R9	14	0.0140954
14	EGLN3	126	0.0140978
14	CMTM5	17	0.0141341
11	CD6	309	0.0142814
13	USP12-AS1	259	0.014342
1	USF1	38	0.014434
11	CCDC86	64	0.0144464
5	APBB3	25	0.0145391
1	ACOT11	547	0.0145604
13	ARL11	40	0.0145637
19	BBC3	12	0.0146201
3	FHIT	11611	0.0146393
1	MIR3659	14	0.0146805
6	MSH5	15	0.0147035
14	MEG9	44	0.0147736
6	LINC00602	18	0.0147834
19	ARRDC2	62	0.0147967
4	LOC401134	704	0.0148144
19	ZNF675	245	0.0148161
18	ZNF519	313	0.0148688
5	LOC101929505	481	0.0148765
1	NME7	1426	0.0149923
3	MBD4	57	0.0150705
12	ASIC1	103	0.0151005
4	PDCL2	222	0.0151206
19	KLK2	43	0.0151669
17	RDM1	88	0.0151753
19	GNA15	118	0.0152125
14	GCH1	440	0.0153053
5	STK32A	1046	0.0153416
19	ZBTB45	22	0.0153492
1	LOC101927139	40	0.0153536
16	CPPED1	1022	0.015403
19	ZNF561-AS1	80	0.0154339
11	OR51E2	136	0.0154352
3	PVRL3-AS1	93	0.0154929
13	FBXL3	155	0.0155191
1	RBM15	30	0.01556
19	ZNF562	152	0.0156144
4	WDFY3-AS2	108	0.015621
22	DRICH1	95	0.0156323
20	SLCO4A1	64	0.0156324
7	AOAH-IT1	9	0.0156668
11	PRDM10	541	0.0156669
12	RIMBP2	870	0.0156707
22	DDX17	72	0.015729
3	PTPN23	85	0.0158274
20	BMP7-AS1	6	0.0158611
1	KCNK2	1295	0.016007
9	CA9	34	0.0160778
1	NVL	418	0.0161106
3	LOC102723582	115	0.0162068
1	TAS1R2	151	0.0162082
12	TCP11L2	266	0.0162093
11	MPEG1	15	0.016224
9	MOB3B	1162	0.0162463
19	MIR519D	11	0.016248
12	CAPS2	524	0.0162551
19	ASNA1	35	0.016258
20	CST13P	163	0.0163354
8	NDUFAF6	232	0.0164186
12	GLIPR1L2	218	0.0164796
1	RNU11	15	0.0164818
1	LAMTOR2	17	0.01649
9	RORB-AS1	81	0.016502
9	SMARCA2	955	0.0165121
17	MRM1	31	0.016579
6	ADGRF5	642	0.0165991
5	LOC101927100	96	0.016625
9	SURF6	46	0.0166401
2	SIX2	22	0.0167008
16	ADGRG1	251	0.0167378
4	EVC2	1137	0.0167628
2	MAP3K19	279	0.0169102
12	ETV6	1163	0.0169346
20	LOC102606466	7	0.0170138
6	BAG6	85	0.0172428
11	PKNOX2	1532	0.0172884
16	LOC100507577	28	0.0173277
12	EPS8	756	0.0173707
9	PNPLA7	236	0.017393
12	CLEC4C	167	0.0174003
4	CXCL11	25	0.0174296
6	BEND3	205	0.0174674
1	KIF14	400	0.0174741
4	MIR4276	15	0.0175091
5	GRK6	35	0.0175517
19	SNRPD2	23	0.0175957
2	ATAD2B	876	0.0176251
7	PAXIP1-AS1	20	0.0176506
9	HRCT1	11	0.0176673
11	FIBIN	21	0.0176852
12	PMEL	39	0.0176998
6	TPBG	20	0.017723
3	PBRM1	599	0.0177784
8	LOC105375650	42	0.0178081
3	PCCB	345	0.0178373
8	MYC	18	0.0179056
3	MKRN2	155	0.017944
19	ZNF17	46	0.0179553
9	LINC01230	6	0.0179855
3	LOC339874	340	0.0179973
12	LOC642846	28	0.0181023
7	OSBPL3	1204	0.0181083
16	LOC400548	70	0.018159
11	OR4D9	27	0.0182525
15	SNAP23	187	0.0182539
9	RUSC2	221	0.0183007
19	FSD1	95	0.0183713
16	COG4	209	0.0184557
4	PACRGL	255	0.0185184
10	CRTAC1	828	0.0185282
3	ARL14	24	0.0186213
22	SLC5A4	228	0.0186849
1	SARS	95	0.0186873
6	GLYATL3	134	0.0187121
19	ZNF426	70	0.0187182
8	TRIM35	177	0.0188393
7	BCL7B	77	0.0188759
16	MIR548AE2	695	0.0188863
5	MIR8056	17	0.018898
2	ACTG2	185	0.0189362
20	GDF5	25	0.0189383
4	NAA15	359	0.0189746
4	H2AFZ	15	0.0189819
19	GNG7	731	0.0190073
2	ITGA4	464	0.0190723
15	ZNF106	396	0.0191685
3	YEATS2	606	0.0192034
10	SORCS3	3843	0.0192822
1	ZBTB8A	231	0.0193805
4	RPL21P44	13	0.0193858
4	CXCL10	14	0.0194243
6	PRRT1	21	0.0194493
11	OR51A2	21	0.0195724
14	ZC3H14	233	0.0195798
1	BCL10	66	0.0196457
10	GFRA1	1141	0.0197942
15	ISLR	29	0.0198214
1	C1orf194	38	0.0198502
2	CNRIP1	175	0.0198521
22	THOC5	232	0.0198729
11	ARHGAP32	951	0.0199479
5	ARHGAP26-AS1	46	0.0200579
1	STPG1	361	0.0201399
17	ZNF624	134	0.0201461
2	TLK1	1053	0.0201918
11	KBTBD3	114	0.0202039
14	ZC2HC1C	68	0.0202742
14	LINC01146	578	0.020291
12	TESC	438	0.0203175
1	PLEKHM2	335	0.0203357
17	RFFL	10	0.0203509
7	POLR2J	20	0.0203562
12	LOC100190940	144	0.0203833
1	PRKAA2	359	0.0203842
3	SUCLG2-AS1	1144	0.0204326
10	LINC00202-2	81	0.0204542
3	MIR8060	13	0.0204615
8	TDRP	624	0.0205288
2	COL4A3	380	0.0207504
9	LINC01242	139	0.0208112
11	OR4C11	30	0.0208142
1	MIR4689	14	0.0208181
1	FAM78B	552	0.0208257
1	KIF21B	298	0.0208658
1	ABCD3	375	0.0209315
18	LOC400655	650	0.0209358
5	RAD1	60	0.0209474
19	C19orf67	9	0.0209489
11	CD82	336	0.0209736
11	FAM160A2	120	0.0209776
17	SPACA3	67	0.0209897
12	ESYT1	43	0.0209999
2	MAP4K3	1063	0.0211229
10	CYP26C1	42	0.0211689
21	KRTAP10-2	7	0.0212164
11	FGF19	8	0.0212243
1	LINC00970	1096	0.0212323
15	HMGN2P46	153	0.0212908
5	PCDHAC1	398	0.0213065
17	TM4SF5	90	0.0213097
1	KCND3-IT1	22	0.021314
3	LINC00506	395	0.021315
5	MIR4456	9	0.0213261
1	DNAJC8	157	0.0213482
13	DNAJC15	529	0.0213667
7	PIP	49	0.0214252
15	TTLL13P	160	0.0214702
1	MTFR1L	61	0.02151
4	NUDT6	208	0.0215737
12	KRT85	58	0.0216012
1	ELK4	121	0.021647
3	GPD1L	542	0.0216589
12	GLIPR1L1	156	0.0216884
22	SLC7A4	28	0.0217181
1	C1orf131	84	0.0217778
9	ST6GALNAC6	66	0.0217787
1	TAGLN2	34	0.0217803
14	MOAP1	21	0.021788
12	PLBD1	313	0.0217936
9	CTSV	59	0.0218008
19	CHMP2A	18	0.0218194
10	LINC01561	11	0.0218215
11	SNORA18	8	0.0219426
5	FST	22	0.0219686
15	USP50	296	0.0220024
11	GLYAT	156	0.0220027
9	CNTLN	3165	0.0220036
13	THSD1	191	0.0220414
7	ZASP	6	0.0220435
6	LOC100507406	58	0.0221427
4	TEC	800	0.0222288
11	ZBED5	26	0.0222357
10	CDHR1	218	0.02227
12	LOC101928441	97	0.0222778
8	PLEKHF2	117	0.0223425
14	ISM2	174	0.0223489
1	C1orf109	70	0.022405
6	LOC100130476	225	0.0224913
9	EQTN	138	0.0225136
6	OR10C1	37	0.0225345
12	LOC101929384	7	0.0225359
7	LINC00689	120	0.0225524
11	LRRC10B	17	0.0226171
11	ALDH3B2	158	0.0226559
3	RTP4	41	0.0226854
8	MIR30B	6	0.0227523
11	CADM1	1447	0.0227631
4	NOCT	117	0.0228124
2	ADGRF3	160	0.0228152
19	DIRAS1	10	0.0228552
1	IFI6	28	0.0228944
10	H2AFY2	307	0.0229589
22	GTSE1-AS1	27	0.0229792
10	NRBF2	108	0.0230814
7	FSCN3	58	0.0231665
17	WDR45B	196	0.0231713
8	STC1	76	0.0232479
5	FAM159B	119	0.0233028
16	PMFBP1	229	0.0233555
11	B4GALNT4	10	0.0235009
3	LOC102723448	21	0.023528
11	OR5D14	13	0.0235404
12	SSH1	359	0.0235575
17	ZZEF1	1014	0.0236846
17	PRR15L	47	0.0237
14	DDHD1	660	0.0237241
10	XPNPEP1	833	0.0237639
1	SLAMF8	36	0.0237808
3	NUDT16	41	0.0238178
22	LOC101929829	28	0.0239008
11	PATE1	36	0.0239273
12	KLRC2	25	0.0240696
7	LMOD2	43	0.0241976
19	PLD3	100	0.0242009
1	PADI6	294	0.0243225
19	ZNF681	137	0.0243383
13	CDX2	24	0.0243577
12	SOX5	5606	0.0243776
10	MIR3924	16	0.024406
16	PRRT2	10	0.0244145
7	LIMK1	112	0.0244638
5	SNHG4	32	0.0244638
11	PGM2L1	392	0.0245001
8	DLC1	4314	0.0247183
2	CXCR1	32	0.0247744
5	BTNL3	49	0.0248151
19	ZNF728	177	0.0249552
9	LINC01241	225	0.0249612
4	ADAMTS3	1268	0.0250076
2	DPY30	81	0.0250159
20	BANF2	335	0.025094
2	TUBA4A	12	0.0251156
18	SERPINB8	83	0.0252383
1	COX20	33	0.0252777
1	DPYD	3216	0.0252867
1	LOC284648	22	0.0252943
15	EIF3J-AS1	19	0.0253109
15	LINC01585	33	0.0253313
14	AHSA1	118	0.0253591
17	PPP1R27	6	0.0253593
17	LIG3	105	0.0254165
18	POLI	172	0.0255031
9	BARHL1	18	0.0255357
2	EPCAM	153	0.0256492
11	TRPC6	1011	0.0257397
3	ST6GAL1	854	0.0257445
19	C3P1	154	0.0258213
2	IL1F10	104	0.0258247
1	DHX9	179	0.0258516
6	CEP85L	1458	0.0258749
19	SLC25A42	213	0.0258919
20	GGT7	122	0.0259527
3	EIF1B	24	0.0259746
17	MYH8	20	0.0260195
16	BCO1	265	0.0260952
16	TUFM	16	0.0261422
21	LINC00160	78	0.0262569
17	CD300LB	83	0.0263719
12	C12orf50	238	0.0264267
3	TM4SF19-TCTEX1D2	94	0.0264469
6	LOC730101	57	0.0264732
9	RABL6	114	0.0264773
2	SIX3-AS1	11	0.0264862
10	LYZL2	129	0.026499
6	TRIM15	125	0.0265163
15	APH1B	163	0.0265175
3	LINC00312	37	0.026593
7	IFRD1	361	0.0266319
11	LOC100507144	50	0.0267396
17	UBE2O	247	0.026756
1	DPH5	143	0.0268083
8	KLF10	30	0.0268222
3	BRK1	90	0.0268442
2	METAP1D	390	0.0268681
6	LOC100131047	356	0.0268774
12	LIMA1	389	0.0269231
1	PQLC2	178	0.0270016
19	CYP2B7P	134	0.0270596
1	LCE2A	17	0.0270638
12	RPH3A	381	0.0270914
12	CD9	174	0.0271291
7	ANLN	281	0.0272164
12	CORO1C	364	0.0272929
2	KCNG3	313	0.0273171
12	HSP90B1	101	0.0273604
14	SPTSSA	190	0.0273625
4	STX18-AS1	963	0.0273943
14	PPP2R3C	62	0.0274359
8	SYBU	776	0.0275471
1	PABPC4	42	0.0275721
14	AJUBA	46	0.0275791
19	LINC00906	31	0.0275809
16	USP10	725	0.0276425
4	TMEM184C	53	0.0276504
9	LOC101927847	136	0.0277001
3	FAM86HP	86	0.0277562
11	PAMR1	538	0.0278458
3	CHL1	1779	0.027859
20	ZBTB46-AS1	116	0.0278675
1	SELE	108	0.0278923
11	LRP5	726	0.0278932
16	IL4R	370	0.0279021
1	FH	103	0.0279041
1	IRF2BP2	35	0.0279124
6	GJA10	10	0.0279848
3	ZNF860	87	0.0280934
20	RPS21	18	0.0281057
17	CUEDC1	312	0.0281105
3	PDZRN3-AS1	27	0.0281197
15	SLC24A1	196	0.0281239
3	EIF1B-AS1	786	0.0281263
17	SUZ12P1	449	0.0281969
3	TIGIT	60	0.0282
4	USP53	426	0.0282069
1	VWA5B1	429	0.0283395
12	ABCC9	663	0.0283477
15	B2M	31	0.0283977
11	DGKZ	194	0.0284203
6	RREB1	620	0.028428
14	LINC00523	137	0.0284298
15	STARD9	651	0.0284677
2	CCDC173	332	0.0284717
11	NADSYN1	408	0.0285746
11	CNGA4	30	0.0286137
9	NUP188	195	0.0288173
6	IP6K3	224	0.0288754
11	OR52E2	48	0.0289215
12	ANKRD33	32	0.0289231
11	OR51L1	30	0.029041
1	EPS15	884	0.0290473
2	DNAJC5G	31	0.0290575
1	RXFP4	11	0.02906
12	A2M	223	0.0291087
12	ANHX	13	0.0291155
16	CHD9	988	0.0291244
19	ZNF121	132	0.0291441
13	RNF17	722	0.029203
17	SERPINF2	78	0.0293235
3	CXCR6	20	0.0293339
5	STK10	1012	0.0293522
12	C12orf49	114	0.0294159
4	GPRIN3	332	0.0295207
1	TRIM33	571	0.0295364
17	MARCH10	115	0.0295559
3	LOC102724297	212	0.0295766
3	LINC01206	232	0.0295819
8	LOC101927845	177	0.0296009
16	CENPT	72	0.0296506
12	TMTC3	223	0.0297304
1	PPP1R8	76	0.029777
5	NPM1	130	0.0298039
6	GTF3C6	98	0.0298213
6	ZSCAN12	140	0.0298967
6	RPS10	55	0.0300383
3	RNF7	63	0.0300883
1	LINC01135	458	0.0301722
12	GSG1	50	0.030183
19	CACNG7	65	0.0302175
12	CCDC65	77	0.0302745
17	LRRC37BP1	312	0.0302866
10	CUBN	2166	0.0304049
13	KCTD12	24	0.0305094
15	SNORD116-18	17	0.030535
11	TAF1D	32	0.0305645
11	LRFN4	10	0.0305646
15	VWA9	130	0.0305929
11	SHANK2-AS3	7	0.0307172
8	TMEM55A	189	0.0309043
7	IMMP2L	4493	0.0309459
6	LINC00680	35	0.0309924
5	PCDHA13	633	0.0310202
16	ZFP90	273	0.0311248
18	AQP4-AS1	611	0.031132
1	RUNX3	240	0.0311587
8	TDH	189	0.031174
12	LINC00612	44	0.0312903
18	AQP4	82	0.0312951
1	ANGPTL7	32	0.0313536
8	NOV	80	0.0313622
1	FLG2	30	0.0313741
2	SLC30A6	282	0.0314171
9	LINC00032	433	0.0314441
20	UCKL1-AS1	13	0.0314847
22	GSC2	8	0.0314945
12	GUCY2C	405	0.031513
2	ABCB11	774	0.0315562
1	UBQLN4	53	0.0316033
20	MIR1289-1	8	0.0316093
14	ZNF410	320	0.0316618
12	GRASP	39	0.0317865
7	LINC00998	17	0.0317957
14	CPSF2	212	0.0318246
6	HMGA1	44	0.031837
16	LOC101928446	617	0.0319136
8	MIR3149	22	0.0319192
4	SPATA5	2809	0.0319609
12	LRP1	272	0.0320777
12	TESC-AS1	171	0.0321369
1	FAM76A	158	0.0321957
22	GTSE1	245	0.0322112
1	VASH2	228	0.0322509
9	LOC100288842	29	0.0322706
4	LINC00613	236	0.0322938
12	TBX5-AS1	28	0.0322973
5	SPINK5	613	0.0323016
12	ZCCHC8	136	0.0323346
16	ANKS4B	33	0.0323495
19	PRAM1	94	0.0323812
5	SPEF2	1373	0.0324403
2	SESTD1	908	0.0324447
14	TMEM260	468	0.0324965
4	PHOX2B	28	0.0325109
19	ADGRE4P	161	0.0325349
16	ZNF75A	86	0.0325437
1	ACADM	239	0.0325649
6	MIR4643	14	0.0325957
16	CDH16	38	0.0325981
1	LHX9	89	0.0326928
14	ACYP1	77	0.0326946
1	RCAN3	219	0.0327193
2	PRSS56	23	0.0327516
11	MTRNR2L8	9	0.0329229
1	STMN1	90	0.0329254
2	SULT1C4	63	0.0329305
9	RPP25L	18	0.0329572
5	ANKHD1-EIF4EBP3	453	0.0329624
5	MEGF10	1100	0.0329671
1	LINC01142	83	0.0330176
17	CNP	37	0.0330292
1	GALE	15	0.0330938
2	TSGA10	710	0.0331146
4	CASP6	103	0.0331393
14	PTGR2	236	0.0331455
9	LINC01251	36	0.0331689
4	UTP3	14	0.0332126
11	LOC101928008	510	0.0333215
13	HS6ST3	3558	0.0333385
14	LRRC9	609	0.0333504
7	FZD9	12	0.0333798
22	TTC38	182	0.0334448
17	TEN1-CDK3	124	0.0334634
17	SOST	25	0.0334642
6	BYSL	78	0.0334812
3	FBXL2	504	0.0334868
6	MTO1	222	0.0335512
1	UBXN10-AS1	10	0.0336014
8	C8orf76	89	0.0336208
19	CD177	6	0.0337087
4	HADH	228	0.0337354
8	RBM12B-AS1	8	0.0337469
1	EPHX1	247	0.033806
2	IL36A	20	0.0338178
21	ADAMTS1	26	0.0338731
4	CRIPAK	20	0.0339172
5	LOC101927934	23	0.0340557
11	UBQLNL	42	0.0342084
10	HPS1	207	0.0342613
12	ACSS3	985	0.0343868
4	FREM3	610	0.0344885
12	IGF1	279	0.034581
8	TGS1	354	0.0345856
6	C6orf48	46	0.0346002
12	TAS2R7	26	0.0346115
7	BAZ1B	297	0.0347384
12	TRAFD1	65	0.0347406
14	ZDHHC22	61	0.0347462
2	RUFY4	180	0.0347525
19	RPSAP58	497	0.0348061
22	PISD	95	0.0348564
18	SMAD7	177	0.034879
13	LINC00377	194	0.0349084
1	TMEM39B	163	0.0349435
4	C4orf3	53	0.0349523
2	LOC101927431	105	0.0349817
18	SLC39A6	113	0.0349867
15	SNORD116-25	21	0.0350668
14	LINC00520	86	0.0351676
2	PPIG	358	0.0351682
4	UGDH-AS1	376	0.0351832
16	ZNF19	76	0.0352853
6	RPS18	34	0.0352995
8	CCAT1	69	0.0354444
1	TMEM57	63	0.0355942
12	TSPAN11	497	0.0356688
6	PRICKLE4	48	0.0357226
7	CHN2	2267	0.0357708
5	RASGRF2-AS1	101	0.0358448
6	NKAPL	19	0.0358667
12	CRADD	703	0.0358962
12	TAS2R8	14	0.0359142
15	MESP2	24	0.0360119
1	DHCR24	312	0.0360926
4	DNAJB14	145	0.0361604
10	RET	356	0.0362198
12	PTPRO	1588	0.0362782
11	OR9G1	9	0.0363018
11	OR9G9	9	0.0363018
22	BCRP2	22	0.0363643
19	MAG	127	0.036373
2	LINC01125	134	0.0363949
3	HDAC11	122	0.0364071
7	MGC16142	23	0.0364434
6	HIST1H2APS1	22	0.0364945
9	UNC13B	827	0.0365438
17	TMEM98	95	0.0366555
6	PSORS1C1	410	0.0366854
5	ANKHD1	421	0.0367209
5	YTHDC2	651	0.0367448
17	TTC25	109	0.0368225
2	ACADL	114	0.0368344
19	LENG1	9	0.0368757
5	C5orf66	1422	0.0368777
1	TGFB2-AS1	14	0.0369328
1	NCMAP	490	0.0369386
7	LRWD1	58	0.0369779
18	L3MBTL4-AS1	11	0.0369833
2	DAPL1	137	0.0370239
4	UGT2B10	329	0.0370578
1	FAM151A	62	0.0370667
14	GTF2A1	195	0.0370847
18	TIMM21	93	0.0371194
6	VN1R10P	22	0.0371484
8	NAT1	630	0.0371485
1	HRNR	96	0.0372508
19	HPN-AS1	157	0.0372709
11	CCDC90B	139	0.0373149
9	SPATA31D3	8	0.0373812
3	ATXN7	677	0.037462
12	STAC3	40	0.0375833
13	OXGR1	65	0.0375837
5	LOC102546299	368	0.0375985
12	RERG-AS1	15	0.0376022
13	MYCBP2-AS1	44	0.0377735
22	MAPK12	45	0.0378077
17	RSAD1	39	0.0378256
12	HTR7P1	30	0.0378769
5	PCDHA12	660	0.0379987
21	PRDM15	706	0.0380042
9	FAM166B	6	0.0380412
2	DYNC1I2	287	0.0381082
6	LOC101929057	179	0.0381293
1	LINC01160	58	0.0381303
10	LINC01166	140	0.038163
12	CEP290	343	0.0381753
17	USP36	359	0.0382209
16	MAPK8IP3	262	0.0382383
12	C12orf42	1495	0.0383101
2	PDK1	472	0.038415
6	PGBD1	118	0.0384496
9	GDA	832	0.038494
1	AGTRAP	47	0.0385557
4	FGFBP2	46	0.0385679
11	OR6X1	15	0.0386645
19	NTF4	12	0.0387886
16	WDR59	565	0.0389699
16	CDH3	328	0.0390088
1	DENND1B	1204	0.0390301
14	LOC101928767	1087	0.0390389
16	ENKD1	11	0.0390436
2	TAF1B	641	0.039093
10	CUEDC2	30	0.0391076
3	IFT122	469	0.0391708
7	ELN	104	0.0391965
16	C16orf70	98	0.0392154
3	DNAJC19	18	0.0392285
2	MDH1	57	0.0392327
17	CWC25	150	0.0392625
15	AGBL1	6797	0.0392629
19	EML2	149	0.0392688
5	GLRA1	709	0.0392818
4	REST	161	0.0393149
2	KIAA1715	376	0.0393255
5	PCDHB11	36	0.0393653
1	OSBPL9	588	0.0394168
2	PRR21	30	0.0394212
12	MAPKAPK5-AS1	9	0.0394669
17	USP43	497	0.0395204
12	CUX2	1523	0.0395216
12	MAGOHB	100	0.0395544
6	C6orf89	404	0.0396075
11	VEGFB	35	0.0396788
1	ZNF644	543	0.0396803
13	CPB2	38	0.0396878
10	C10orf71	210	0.0396884
14	DLGAP5	287	0.0397421
16	PIEZO1	449	0.039815
5	PCDHA11	676	0.0398373
2	ATIC	338	0.0398585
12	C12orf73	67	0.0398903
1	AUNIP	178	0.0398964
20	LINC01270	141	0.0399203
12	KRT86	60	0.0399305
3	TCTEX1D2	145	0.0399351
12	DYRK4	153	0.0400021
9	B4GALT1	297	0.0400457
5	PCDHB4	26	0.0400481
11	ZNF215	186	0.0401186
1	PLPPR4	256	0.0402034
13	PIBF1	1274	0.0402071
12	PYM1	94	0.0402503
5	PCDHA9	740	0.0403002
19	U2AF2	109	0.0403425
16	ZNF263	26	0.0403618
5	MIR3912	11	0.0403823
11	GRIA4	1782	0.0404659
20	LOC101927770	190	0.0405398
11	STARD10	167	0.0406026
1	TIMM17A	76	0.0406351
19	ZNF812	106	0.0406468
13	LINC00330	49	0.0406694
21	NDUFV3	109	0.0407101
3	SLC41A3	586	0.0407156
20	ZBTB46	335	0.0407703
17	NME2	37	0.0407774
11	AASDHPPT	88	0.0408403
17	CDK5RAP3	73	0.0408666
7	CUX1	2175	0.0408736
12	ACACB	696	0.0408947
15	ALDH1A2	912	0.0409161
19	ZNF440	161	0.0409772
4	ABLIM2	1015	0.0410102
1	PGBD2	38	0.041069
10	TRIM8	51	0.0411277
9	LCN8	46	0.0411353
10	PDZD7	54	0.0411853
5	FGF18	136	0.0412931
5	LOC285692	1550	0.0413155
7	ZNF789	84	0.0413227
5	TCF7	187	0.0413416
14	FAM179B	441	0.0414536
12	ACAD10	282	0.041492
15	TRPM1	836	0.0415114
6	HIST1H4G	15	0.0415372
1	HNRNPU	21	0.0415373
12	PCBP2	101	0.0415449
7	HECW1	2621	0.0415849
14	MIR485	7	0.0416277
6	SNRNP48	102	0.0416851
14	MIR323B	8	0.0417161
10	NFKB2	30	0.0417903
5	SPINK1	62	0.0418154
17	SRP68	111	0.0418564
1	VAMP3	79	0.0418799
1	PTCH2	111	0.0418934
5	TMED7	42	0.0419471
5	ADAMTS6	1728	0.0419533
21	CLDN14	756	0.0419899
8	LOC102724804	119	0.042034
2	WDPCP	1740	0.0420732
17	CRLF3	284	0.042111
20	ABHD16B	7	0.0421696
9	IL11RA	40	0.0421973
4	NEK1	1127	0.0422093
3	GATA2-AS1	79	0.0422188
5	JADE2	318	0.0423065
13	USP12	393	0.0423565
2	MYO7B	621	0.0425474
16	PDILT	262	0.042558
19	ZNF677	159	0.0425704
14	MIR668	6	0.0425798
2	R3HDM1	784	0.0426715
16	MSRB1	11	0.0427074
6	HIST1H4L	15	0.0427234
13	CCNA1	72	0.0427685
6	LOC643623	283	0.0428452
19	ZNF787	217	0.0428617
16	CASP16P	44	0.0428986
2	KYNU	912	0.0429639
9	FAM120A	651	0.0429773
1	IQCC	16	0.0430133
7	GIMAP5	62	0.0430154
2	ITGB1BP1	87	0.0430425
8	KBTBD11-OT1	35	0.0431586
11	ZBED5-AS1	125	0.0432069
13	LINC00358	229	0.0432527
11	RNF26	26	0.0432566
12	KCNJ8	40	0.0433259
2	LOC653602	27	0.0434411
8	VPS13B	2937	0.0435183
2	GORASP2	176	0.0435314
16	COTL1	390	0.043641
8	LINC00535	1532	0.043662
11	TMEM25	75	0.0436702
6	PRPH2	172	0.0437759
13	LINC00598	770	0.0438955
7	CNPY1	182	0.043958
2	EEF1B2	23	0.0440225
17	KLHL10	56	0.0440595
19	ZNF554	110	0.0440668
17	ACLY	186	0.0441353
14	REM2	16	0.0441537
2	CDC42EP3	211	0.0442112
5	PCDHA10	727	0.0442119
11	ZNF143	352	0.0442532
12	APOBEC1	153	0.0443807
6	NOL7	109	0.0444038
17	ODF4	42	0.0445861
19	CABP5	150	0.0445999
7	LAMB4	555	0.0446122
7	TWISTNB	61	0.044686
5	PCDHB16	51	0.044775
14	TCL1B	62	0.0447993
19	RUVBL2	72	0.0448222
14	CALM1	53	0.0448224
12	ALX1	105	0.0448484
7	KCP	130	0.0449439
14	LOC101927178	174	0.0449493
14	DAAM1	1074	0.0449949
21	SLC37A1	688	0.0449979
19	SPIB	60	0.0450463
3	LINC00882	535	0.0450908
17	MIR4727	11	0.0450989
6	REV3L	677	0.0451401
5	PCDHA8	739	0.0451836
1	PSMA5	126	0.0452442
1	ADCK3	317	0.0453102
13	IPO5	247	0.0453135
19	TCF3	75	0.0453258
7	LINC01393	319	0.0453523
19	FDX1L	46	0.0453663
12	TSPAN31	13	0.0453769
19	LINC00905	83	0.0453798
12	LOC643711	294	0.045437
1	SEPN1	127	0.0454634
14	LGALS3	95	0.0454774
4	LIMCH1	1711	0.0454778
5	PCDHA6	784	0.0454895
12	PLBD1-AS1	229	0.0456361
3	DLG1-AS1	24	0.0457068
5	ZFP2	272	0.0458771
20	ZNF512B	53	0.045911
4	EXOSC9	87	0.0459607
2	DUSP2	14	0.045989
13	LINC00564	36	0.0459974
7	DBF4	136	0.0459977
17	MED13	478	0.0460237
19	FPR3	375	0.046097
2	TIA1	225	0.0460976
17	SUZ12	339	0.0461031
19	LOC102724958	23	0.0461439
1	SHCBP1L	177	0.0461593
4	PLA2G12A	103	0.0461605
2	TMEM178A	371	0.0462005
1	SETSIP	8	0.0462323
15	CYP19A1	810	0.0462347
5	PCDHA5	800	0.0462835
4	NDUFC1	49	0.0462969
19	CYP2A6	14	0.0463098
6	PPIL1	145	0.0463111
8	NUDT18	32	0.0463693
6	AHI1	1084	0.0463854
3	PRICKLE2-AS3	103	0.0465519
7	YAE1D1	326	0.0465548
19	VN1R2	23	0.0466141
11	OR4D11	14	0.0466519
15	GPR176	604	0.0466615
15	ASB7	268	0.0466658
1	FAAHP1	77	0.0468046
15	HAUS2	127	0.0468887
3	ITGA9	1727	0.0470158
2	NPAS2	1127	0.0470279
17	TSEN54	70	0.0471288
13	SLC46A3	73	0.0471931
9	LINC01509	208	0.047241
1	C2CD4D	6	0.0472804
1	KIAA0907	68	0.0472999
12	TDG	141	0.0474753
11	OR4C46	36	0.0476797
9	FREM1	1402	0.0476913
3	PLSCR5	203	0.0477811
1	CLCNKA	94	0.0478294
22	MIR4535	6	0.0478803
12	PARPBP	343	0.0479555
17	LOC284009	32	0.047975
7	KIAA1324L	1006	0.048004
17	PROCA1	22	0.048043
8	CTHRC1	78	0.0480552
13	SCEL-AS1	28	0.048073
1	LOC101929721	31	0.0480972
13	CPB2-AS1	252	0.0481034
14	TRIM9	823	0.0481055
1	FAM167B	17	0.0481606
12	SRSF9	33	0.0483054
19	OR10H3	24	0.0483065
1	HEATR1	461	0.0483485
16	NUTF2	96	0.0483562
14	FUT8	1796	0.0484444
9	BAAT	126	0.0485844
1	PRPF38B	24	0.0487702
1	CAPN2	536	0.0487872
19	UBE2S	43	0.0488102
8	NECAB1	743	0.0488296
6	TAP1	112	0.0488658
16	GINS2	67	0.0489223
5	PCDHA7	755	0.0490005
2	MIR548N	887	0.0490401
12	AMDHD1	183	0.0490629
19	HRC	21	0.0490832
10	LOC283045	206	0.0491235
22	SFI1	715	0.0491805
5	PLK2	58	0.0492304
4	CEP44	233	0.0492435
3	ARL6IP5	138	0.0492547
20	MC3R	20	0.0493329
4	CHIC2	225	0.0493621
18	EPB41L3	1217	0.0494814
10	SFMBT2	1381	0.0494963
15	KIAA1024	249	0.0496256
3	SPCS1	14	0.0496268
8	MYBL1	189	0.0496865
1	DHDDS	119	0.0497373
9	OR1L6	15	0.049755
9	SH3GLB2	52	0.0497854
17	RAD51L3-RFFL	466	0.0498089
11	SAA1	30	0.0498114
14	ADSSL1	99	0.0498323
2	LOC101927881	46	0.04986
19	DHX34	165	0.0498686
4	DCHS2	1489	0.0498904
16	CFAP20	78	0.0499425
17	G6PC	71	0.0499758
15	MIR3529	11	0.049983
9	MIR600HG	28	0.0500993
17	NXPH3	39	0.0501011
8	ANGPT2	687	0.0501017
14	NOXRED1	179	0.0501082
6	ICK	208	0.0501539
1	TMEM79	34	0.0501899
11	ELMOD1	372	0.0501955
4	ANK2	2771	0.0503454
4	ANP32C	12	0.0503506
14	C14orf1	32	0.0503941
12	FBXW8	596	0.0503985
1	TSEN15	94	0.0504285
6	AMD1	428	0.0504426
3	PTPRG-AS1	189	0.0504632
19	FXYD3	44	0.0504733
8	PNOC	159	0.0504929
15	UBE3A	502	0.0505196
10	LINC00601	26	0.050542
14	LINC00645	156	0.050571
6	DDO	182	0.0505731
16	PABPN1L	32	0.0506161
2	UGT1A1	68	0.0506593
14	NFATC4	44	0.0506737
6	HIST1H2AE	11	0.0506774
6	ZNF184	129	0.0506887
9	MIR4475	6	0.0506957
17	TAF15	184	0.0507293
1	KAZN	2785	0.0507329
8	LOC101929128	114	0.0507522
10	CSTF2T	24	0.0507774
5	TSPAN17	101	0.0508302
20	TMEM189	135	0.0508419
12	KLRC4-KLRK1	83	0.0508467
5	PAIP2	79	0.0508767
3	CCR9	103	0.0509529
6	GSTA4	136	0.0509861
11	SHANK2	3508	0.0510281
18	CNDP2	173	0.0510835
16	NQO1	89	0.0511384
7	BET1	56	0.051163
19	F2RL3	21	0.051167
14	WDHD1	530	0.0512112
20	INSM1	12	0.0512309
19	TRIP10	18	0.0512634
20	RBM39	208	0.0512839
5	SLC35A4	21	0.0513626
2	SH3RF3	2477	0.0514607
22	TSSK2	8	0.0514883
3	XYLB	454	0.051524
11	C11orf71	54	0.0515353
12	SP1	167	0.0515399
1	TCEB3-AS1	70	0.0515698
11	SMCO4	460	0.0515754
12	ARF3	110	0.0517107
11	LOC101928053	76	0.0517139
7	VGF	12	0.0518295
7	LOC101928254	181	0.0519108
8	SAMD12	2699	0.0519264
9	FAM120AOS	50	0.0519651
7	WDR86	117	0.0520517
11	CRTAM	187	0.0520709
11	B3GAT1	220	0.0521231
6	TAAR5	28	0.052141
8	PKIA	281	0.0521666
2	EDAR	596	0.0522781
2	STON1-GTF2A1L	1607	0.0522962
1	KPRP	44	0.0523066
8	FAM83A	214	0.0523167
4	SMAD1-AS2	30	0.052328
1	LRRN2	373	0.052336
9	TAF1L	27	0.0523786
5	LOC101929660	174	0.0524078
17	LOC728392	15	0.0524308
5	LOC102503427	38	0.052453
6	STK38	308	0.0524892
13	LINC00411	32	0.0525199
4	WDFY3	885	0.0525563
6	TFAP2A-AS1	11	0.0525958
12	ALDH2	149	0.0526427
17	C1QTNF1-AS1	47	0.052689
17	CA4	37	0.0527409
7	STK31	891	0.0527442
9	PDCL	39	0.0527686
10	RASGEF1A	506	0.0527963
11	OR8B4	23	0.0528472
17	RPL38	56	0.0528494
7	AHR	164	0.0529142
10	VENTX	36	0.0529268
4	EDNRA	346	0.0529697
6	HIST1H4D	15	0.0530272
15	MIR7-2	12	0.0530808
4	AFAP1	1584	0.0530821
2	LOC284950	100	0.053273
3	CCDC37-AS1	14	0.0533982
1	FGGY	2494	0.0534222
1	HSD52	80	0.0534604
12	RBM19	1139	0.0534613
1	TFAP2E	102	0.0534926
12	EP400	551	0.053496
14	CDC42BPB	726	0.0535392
5	GOLPH3	332	0.053581
6	RGS17	723	0.0536716
20	OTOR	30	0.0538261
6	CLVS2	376	0.0538671
2	RTP5	30	0.053879
12	MED21	58	0.0538885
11	C11orf53	136	0.0540075
3	THRB	2177	0.0540393
17	LYZL6	74	0.0540592
1	LOC339529	518	0.0541389
19	PPP5C	244	0.0542242
2	TUBA4B	91	0.0542274
16	NOB1	66	0.0542489
7	NDUFA5	305	0.0542814
2	GGCX	94	0.0542992
10	PWWP2B	100	0.0543162
6	MANEA-AS1	117	0.0543565
1	PPIE	96	0.0543767
18	SMCHD1	840	0.0543851
7	MGAM	284	0.0544565
2	MITD1	58	0.0544785
1	FLVCR1	330	0.0545247
6	GPR31	10	0.0545518
19	EHD2	120	0.0545847
12	LINC01559	58	0.0545879
9	CARD19	107	0.0546451
2	LOC100506124	139	0.0547767
4	LOC101929019	231	0.0547809
7	PER4	29	0.0548571
1	RNF220	1158	0.0548797
17	TLCD1	11	0.0548901
11	B3GNT6	40	0.0549764
12	ACSM4	127	0.0549895
19	PRR36	17	0.0549904
3	C3orf67-AS1	691	0.054992
11	KIRREL3	3104	0.0550118
10	ANKRD1	42	0.0551685
2	ACTR1B	34	0.0551748
12	C12orf29	37	0.0552398
17	P2RX5-TAX1BP3	102	0.055254
7	TMEM243	114	0.0552691
8	PKHD1L1	1013	0.0553719
1	DPT	321	0.0555199
1	MIR4421	13	0.0555275
15	MEF2A	556	0.0555697
17	TRPV1	248	0.0555865
1	LCE2B	31	0.0556108
20	C20orf166-AS1	8	0.0556612
1	IFNLR1	201	0.0557272
11	CST6	14	0.0557505
1	LACTBL1	71	0.0557612
7	IKZF1	384	0.0558294
12	LOC100129940	120	0.0558628
2	PHOSPHO2-KLHL23	363	0.0558832
19	ALKBH6	16	0.0559177
11	LOC102723895	206	0.055947
12	PRMT8	953	0.0559473
4	SLC10A4	30	0.0560082
2	ITGAV	431	0.0560781
1	OLFML2B	256	0.0561138
11	SLC37A2	235	0.0562444
7	INHBA-AS1	374	0.0562459
6	GUSBP4	40	0.0563685
14	TC2N	472	0.0564202
5	G3BP1	227	0.0564331
19	ADGRL1	24	0.0566557
12	STRAP	106	0.0567674
11	BACE1	132	0.05677
12	MYBPC1	734	0.0568951
2	EPAS1	521	0.0569491
1	LOC101927851	27	0.0571361
19	DKKL1	55	0.0571471
5	SH3PXD2B	859	0.0571554
16	TSNAXIP1	69	0.0573149
11	PSMC3	42	0.0573684
8	PPP3CC	504	0.0573822
6	HMGN4	47	0.0574001
3	LRRC3B	513	0.0574576
3	CRBN	260	0.0574603
20	UCKL1	32	0.0574811
1	TOR3A	107	0.0574978
1	SORT1	386	0.0575246
16	DNAJA2	33	0.057551
5	PLEKHG4B	318	0.0575931
12	MAP3K12	59	0.0579136
14	PRPF39	116	0.0579289
1	PCSK9	196	0.0579388
1	ATPIF1	22	0.057939
11	ALG1L9P	84	0.0580036
12	PRR13	24	0.0580449
19	ZNF577	344	0.0580509
15	FOXB1	11	0.0580894
1	ATP13A2	122	0.058093
5	IRX1	24	0.0581059
5	C5orf58	51	0.0582186
20	RBM12	75	0.0582534
7	INHBA	8	0.0582627
5	ITGA1	958	0.058266
2	LOC101928020	98	0.0584353
20	LINC00261	137	0.0584561
19	TMEM147	13	0.0585661
2	MYO3B	2952	0.0585812
11	PCF11	85	0.0585846
16	CMC2	392	0.0585851
14	ESRRB	718	0.0586791
10	CALHM3	37	0.0586972
1	CD84	291	0.0587378
11	OR5P3	16	0.058751
20	UBOX5-AS1	153	0.0587905
17	KRTAP4-7	18	0.0588077
21	KRTAP21-1	10	0.0588093
10	LOC101928453	116	0.058828
3	FGD5P1	30	0.0588782
17	OR3A3	13	0.0588983
20	MAP1LC3A	61	0.0589464
1	HAPLN2	34	0.0590079
6	ZSCAN12P1	39	0.0590217
11	RPUSD4	107	0.0590879
13	LINC00396	6	0.0591079
19	ZNF749	31	0.0591275
2	BOLA3	63	0.0591472
5	PCDHA4	868	0.0592252
8	ZDHHC2	463	0.0592283
9	AQP3	41	0.0592521
3	ELP6	57	0.0593738
15	C15orf48	30	0.0593741
8	VCPIP1	141	0.0593759
8	NEFM	15	0.0594083
20	CASS4	218	0.0594177
20	MMP24-AS1	12	0.0594497
14	SNORD113-9	8	0.0594524
19	MED26	217	0.0594858
15	LOC100131315	9	0.0596475
17	SPHK1	20	0.0596726
12	HMGA2	455	0.0597023
1	KIAA0319L	419	0.0597299
7	GATAD1	38	0.059763
8	TMEM75	10	0.0597735
12	APOF	10	0.0597936
17	USP32	673	0.0598289
4	ZNF141	216	0.0599207
7	TRPV6	109	0.0599647
3	LINC01487	27	0.0600032
22	IL2RB	138	0.0600142
21	AGPAT3	687	0.0600956
22	CELSR1	1265	0.06017
6	LINC00680-GUSBP4	71	0.0601822
14	TMEM121	20	0.0602273
9	OR1J2	13	0.060248
16	MMP2	213	0.0602861
6	GPRC6A	193	0.0603124
3	CDV3	101	0.0603369
3	ASTE1	60	0.060388
2	ANKZF1	25	0.0604141
4	TAPT1-AS1	187	0.0604307
3	SMARCC1	576	0.0604813
9	TEK	1114	0.0605261
3	TMPRSS7	418	0.0606232
22	MIR378I	10	0.0606439
15	LOC145783	151	0.0606928
14	MIR4708	16	0.0607107
4	MIR5705	22	0.060821
1	NBPF7	51	0.0608294
9	ACO1	397	0.0608472
12	NFE2	24	0.0608532
1	MIR137HG	325	0.0609011
12	B4GALNT1	39	0.0609642
3	UBXN7	321	0.060974
2	LINC01143	20	0.0609872
5	PKD2L2	227	0.0609931
8	NUDCD1	544	0.061067
3	POLR2H	21	0.0611601
11	RCE1	14	0.0611841
1	FAM110D	31	0.0612595
10	MGMT	2105	0.0612864
19	BHMG1	161	0.0613746
5	MATR3	142	0.0614184
19	ABHD8	71	0.0614848
1	LOC100130331	451	0.0615133
12	PTPN11	243	0.0615226
6	TDRG1	22	0.061615
19	HPN	49	0.061646
20	TP53TG5	7	0.0617172
17	MYOCD	256	0.0617403
12	HIST4H4	16	0.0618321
16	CD19	21	0.0618406
15	EFTUD1	750	0.0618458
2	IL1RN	150	0.0618583
15	SLC30A4	80	0.0618817
8	KCNB2	2239	0.0619284
11	RNASEH2C	15	0.0619936
17	TMIGD1	72	0.0620806
10	GOLGA7B	89	0.0621028
12	ENDOU	95	0.062117
4	SPRY1	38	0.0621299
12	LINC00936	15	0.0621386
1	NPL	173	0.0621418
15	GABPB1	342	0.0621463
10	HECTD2-AS1	1119	0.0621492
9	LINC01501	813	0.0622099
1	GALNT2	1378	0.0622289
8	STK3	1511	0.0622934
22	CYP2D7	47	0.0622982
16	CENPN	239	0.0624143
11	ANO1-AS2	32	0.0624202
2	CXCR2P1	261	0.0625201
20	CPNE1	161	0.0625269
14	LINC00238	50	0.0625738
14	SPTLC2	855	0.062649
11	CWF19L2	861	0.062786
6	SLC29A1	33	0.0629229
2	CDKL4	337	0.0630485
5	FAM81B	292	0.0631462
18	SMIM21	117	0.0632297
10	LOC101929574	31	0.0632314
1	ZNF670-ZNF695	997	0.0632807
19	NAPA	62	0.0633412
2	CCDC93	637	0.0633889
2	LOC645949	179	0.0634086
4	DSPP	45	0.0634977
3	KIF9	103	0.0636051
3	LINC00635	176	0.0636442
9	QSOX2	99	0.0636734
13	ADPRHL1	145	0.0636899
14	OR4E2	23	0.0637166
14	TEP1	324	0.0637463
22	GAL3ST1	54	0.0638734
19	C19orf43	19	0.0639274
17	MYHAS	983	0.0639334
12	ARL6IP4	6	0.0639539
13	SPG20	212	0.0639579
10	GATA3	130	0.0640112
1	MIR6127	11	0.064015
4	ADD1	436	0.0642143
20	NFS1	131	0.0642553
12	NDUFA9	239	0.0642554
12	ERP29	30	0.0642891
3	PVRL3	472	0.0643209
1	AKR7A2	67	0.0643874
3	LMCD1	452	0.0644255
11	OR5T2	24	0.0645154
1	DCST2	46	0.0645266
15	MIR4514	11	0.0647774
18	LINC00907	3239	0.0647786
2	XIRP2	2197	0.0648353
7	RSBN1L	438	0.0648719
1	RHOU	513	0.0648719
11	CRACR2B	17	0.0648911
5	LOC285626	156	0.0649182
3	KLHL6-AS1	37	0.0649657
4	LOC100505912	111	0.0649741
14	RGS6	4362	0.0650142
1	DISC1	24	0.0650417
3	CHCHD6	1437	0.0650468
1	SRGAP2C	8	0.0650481
19	ZNF90	228	0.065121
3	MIR466	11	0.0651932
11	COLCA2	32	0.0652338
5	LOC101929153	13	0.0653348
2	OBSL1	102	0.0653439
14	TOMM20L	22	0.065406
12	KLRC1	84	0.0654373
9	FBXW2	142	0.0654474
1	PSMB4	25	0.0655116
19	ZNF444	155	0.0655166
17	EIF4A1	9	0.0655895
22	WNT7B	90	0.0656195
19	ZNF541	139	0.0656551
2	LINC01412	167	0.0656632
1	C1orf52	76	0.0656919
17	TP53I13	13	0.0657302
12	NANOGNB	29	0.0657954
10	MIR4293	20	0.0658217
1	LOC102606465	253	0.065825
11	HYLS1	81	0.0658761
1	KDM4A-AS1	30	0.0659021
3	SETD2	443	0.0659216
1	ZNF669	53	0.0659656
14	TRAPPC6B	178	0.0659795
16	GFOD2	155	0.0660778
6	PPP1R3G	7	0.0661124
17	KLHL11	69	0.0661259
1	VWA1	11	0.0661854
15	ARIH1	427	0.0662134
1	TAF12	106	0.0662219
15	HACD3	215	0.0662629
1	PHC2	214	0.0663407
1	LOC646471	32	0.0663464
6	ZKSCAN3	190	0.0664498
15	PLA2G4F	113	0.0664989
11	CSRP3	161	0.0665823
2	FAM84A	16	0.066675
17	CCL5	38	0.0667241
17	GSDMA	89	0.0667275
7	PRSS37	69	0.0668806
7	MEST	61	0.066902
12	CRAT8	35	0.0669022
20	MYLK2	91	0.0669281
20	MYH7B	255	0.0669569
1	SDHC	354	0.0669576
11	TAF10	6	0.0669636
3	CLSTN2	3963	0.0669671
12	VPS37B	120	0.0669696
12	LOC100652999	11	0.0670295
19	CEACAM19	35	0.0670309
16	STX4	21	0.067073
12	ALG10	50	0.067138
2	LOC100507443	353	0.0672874
9	PSMB7	254	0.067315
5	MAST4	3369	0.0674237
22	UPK3A	82	0.0674446
11	OR51T1	16	0.0674646
4	MMAA	162	0.0674697
8	CCDC166	11	0.0674727
1	KIAA1324	541	0.0675443
5	DNAH5	1683	0.0676422
1	ZMYM6NB	25	0.0676474
2	HADHB	252	0.0677322
22	ACR	9	0.0678121
9	UNQ6494	459	0.0678294
12	INHBC	65	0.0678526
1	ZMYM1	275	0.0678635
7	TMEM213	59	0.0678652
1	LOC653160	20	0.0678666
8	KCNK9	552	0.0678945
19	CHST8	755	0.0679013
16	B3GNT9	8	0.0679374
14	OR11H4	8	0.0679723
12	ASUN	153	0.0680008
11	OR8J1	24	0.0680236
6	OSTCP1	107	0.0681679
12	SLC16A7	895	0.0682017
4	S100P	27	0.0682086
11	ARHGEF12	752	0.0682114
11	OR10G8	25	0.0682322
4	LINC01060	1127	0.0682576
19	SLC1A6	323	0.0682925
1	SH2D2A	65	0.0683978
19	ZNF256	35	0.0685396
5	LYRM7	225	0.0685403
4	SLC10A7	1330	0.0685578
2	PCYOX1	111	0.0686012
13	SLC15A1	436	0.0686254
3	SATB1	359	0.0686648
12	LOC101928731	136	0.0687641
11	MIR4697HG	32	0.0687741
3	STXBP5L	3193	0.0687933
2	LYPD1	170	0.0689191
2	FN1	431	0.0689482
19	ZNF556	25	0.0689996
16	LCMT1-AS2	47	0.0690105
19	GRIN3B	70	0.0690352
17	MIR5089	10	0.0690396
14	NRXN3	9586	0.0691136
10	GAD2	632	0.0691836
1	TRMT1L	168	0.0692654
7	CPSF4	109	0.0692857
16	C16orf96	227	0.0693554
11	CEP295	406	0.0693685
6	L3MBTL3	606	0.0693709
2	ATP6V1E2	77	0.0694072
1	RRP15	332	0.0694494
3	TPRA1	77	0.069499
7	BLVRA	180	0.0695319
11	OR1S1	30	0.0695726
22	FAM19A5	1924	0.069626
10	CUL2	390	0.0696439
3	TMEM40	223	0.069644
5	KIAA1024L	106	0.0696736
5	LOC102577426	22	0.0697153
17	NOG	7	0.0697163
4	NAAA	243	0.0697191
7	PRSS3P2	13	0.0697664
1	C1orf204	66	0.069799
14	JKAMP	130	0.0698074
7	ATP6V0A4	437	0.0698142
19	ZC3H4	105	0.0698512
4	CEP135	410	0.0698601
13	DLEU2	439	0.069873
17	NMT1	309	0.0699413
14	SLC25A21-AS1	11	0.0699552
3	PRICKLE2	663	0.069988
5	KDM3B	356	0.0699953
17	HEATR9	76	0.0702159
14	PNN	71	0.0703231
7	LOC650226	77	0.0703323
12	HIP1R	141	0.0704703
11	PDZD3	28	0.070512
21	GABPA	186	0.0705124
17	KRTAP9-7	11	0.0705684
1	ABL2	701	0.0705987
6	LOC100422737	429	0.0706499
5	LOC101928569	119	0.0706595
19	ZSWIM4	191	0.07072
8	ZHX1-C8orf76	152	0.0707711
16	LOC101928035	134	0.0708235
11	C11orf45	28	0.0709013
3	HP09053	26	0.0709226
3	CSPG5	54	0.0709423
11	KIRREL3-AS3	28	0.0709717
15	SAXO2	102	0.0709802
15	BLOC1S6	95	0.0709903
2	TYW5	95	0.0709918
19	ZNF649	58	0.0710173
2	SLC1A4	173	0.0710287
1	TMEM125	29	0.0710365
14	GALC	610	0.0711138
5	TRIM36	300	0.071155
9	DNAJB5	31	0.0711689
5	BHMT2	118	0.071204
10	ARHGAP19-SLIT1	784	0.0712086
11	OR7E5P	99	0.0712304
19	MAP1S	106	0.0712409
2	ANKRD36	144	0.07127
3	ACKR2	356	0.0712812
11	OR5M9	24	0.0713132
19	WTIP	58	0.0713405
15	PARP16	152	0.0714443
9	RAD23B	346	0.0715173
3	PSMD6-AS2	53	0.0715312
11	TMEM41B	221	0.0715398
16	ARHGDIG	10	0.0717196
16	RRN3	93	0.0717753
11	MDK	10	0.0717982
11	FXYD2	75	0.071889
1	CA14	21	0.0718953
12	AGAP2	65	0.0719167
15	ZNF710	244	0.0719501
3	GHRLOS	84	0.072004
5	PCDHA3	879	0.0720083
14	MIR1185-2	6	0.0720524
11	SYT12	82	0.0721144
15	LUNAR1	104	0.0721473
20	EPB41L1	517	0.0721603
20	MKKS	153	0.072181
14	ATP5S	97	0.0721922
3	UBP1	239	0.0721932
7	CCT6A	47	0.072231
16	CSNK2A2	204	0.0722946
12	BRAP	154	0.0725498
2	SPP2	249	0.0726106
8	TOP1MT	326	0.0726593
6	LINC01268	31	0.0726616
11	SC5D	62	0.0726738
9	RORB	458	0.0727046
21	KRTAP19-1	9	0.0727444
3	BFSP2	218	0.0727695
10	LOC101928150	186	0.0728612
5	LOC285628	136	0.0728968
1	IBA57-AS1	13	0.0729234
11	EPS8L2	78	0.0729898
14	PCK2	29	0.0731696
5	NIPBL	813	0.0731948
9	SH3GL2	2186	0.0732149
1	LOC100129046	34	0.0732458
8	LOC101927040	474	0.0732821
1	MIR6500	12	0.0733252
17	RNF157-AS1	69	0.0733286
1	GPR61	21	0.0733735
1	OR6K3	29	0.073444
8	RBM12B	34	0.0734674
16	PRSS8	14	0.0735034
15	IRAIN	8	0.0735905
7	FABP5P3	11	0.073622
1	SLC30A7	397	0.0737831
14	MIR380	12	0.0737848
16	RANBP10	361	0.0737878
1	LOC100506985	128	0.0738151
10	NHLRC2	161	0.0738541
20	DEFB132	64	0.0738925
1	OPN3	143	0.0739604
4	PDGFC	1063	0.0739878
2	C2orf66	32	0.0740019
15	RAB8B	423	0.0740366
6	FABP7	26	0.0740892
19	NCLN	69	0.0741245
20	TCF15	36	0.0741442
20	GFRA4	45	0.0741852
20	ZSWIM1	31	0.0741929
16	CACNG3	530	0.0741938
12	UNC119B	83	0.0742443
3	RAD18	683	0.0742615
11	MRPL16	22	0.0742772
19	ZNF649-AS1	95	0.0743217
9	FOCAD	1899	0.0743802
2	ZFAND2B	14	0.074436
11	EIF1AD	47	0.0744455
5	P4HA2-AS1	59	0.0745322
16	NUDT7	216	0.0746467
19	KLK7	17	0.0746804
1	PLA2G2C	68	0.0747012
17	NEK8	38	0.0747078
6	HCG4B	102	0.0747232
12	LINC00173	22	0.0747369
19	GAPDHS	34	0.0747388
8	LOC100130298	17	0.0747441
16	LOC101927348	26	0.0747874
11	BANF1	23	0.0747886
3	MIR7977	14	0.0748699
7	TCAF2	6	0.0749548
4	TMEM144	135	0.0749688
6	HCG23	151	0.0749925
17	NUP85	181	0.0749925
7	LEP	120	0.0750263
2	RAPGEF4-AS1	264	0.0751899
8	LOC101927657	31	0.0752194
4	TIFA	56	0.0752272
1	ZMYM6	228	0.0752343
6	PXT1	318	0.0752778
20	RTFDC1	240	0.0753611
5	IPO11-LRRC70	178	0.0753681
7	SEPT7P2	140	0.0753808
11	IFT46	84	0.0754505
16	TMEM8A	108	0.0756109
20	PHF20	824	0.0756449
13	GPR180	180	0.0756714
19	C19orf52	11	0.0757032
4	TIGD2	19	0.0758511
11	MSANTD4	45	0.0758665
3	MYRIP	2401	0.0758688
6	ZSCAN9	56	0.0760145
12	PRDM4	45	0.0760225
17	KRBA2	54	0.076028
1	KIRREL	539	0.07607
4	CENPE	480	0.0761389
15	ARPIN	40	0.0761687
2	LYPD6	713	0.0761972
2	KANSL1L	356	0.076212
1	PIGC	15	0.0762178
13	LOC103191607	62	0.0762536
17	ASB16	29	0.0763672
2	RDH14	22	0.0764146
17	C17orf98	48	0.0764556
1	PIK3R3	495	0.0765737
3	SATB1-AS1	372	0.0766109
15	NTRK3	2123	0.0766756
7	LRRN3	134	0.0767417
5	FBXL17	3180	0.076873
2	RGPD4-AS1	17	0.0769821
1	OR2AK2	9	0.0770046
11	NAV2-AS5	39	0.0770411
9	CTSLP8	23	0.0770418
12	SOCS2	32	0.0770969
16	CDH1	516	0.0771406
4	MIR4801	9	0.0771684
19	SNRNP70	92	0.0771821
8	NEIL2	211	0.0772322
3	GLT8D1	35	0.0773295
6	LINC01013	208	0.0773621
6	LOC101929555	833	0.0773838
18	LOC100505817	164	0.0773963
3	LINC00971	1431	0.077454
6	PPT2-EGFL8	70	0.0774568
13	GRTP1	95	0.0774604
17	SLC46A1	47	0.0774651
22	RNF185	228	0.0774719
1	LINC00210	247	0.0775361
2	APOB	203	0.0776652
12	RPL6	24	0.0777391
15	DRAIC	78	0.077796
16	MT1IP	14	0.077813
16	HS3ST6	69	0.0780354
12	MAPKAPK5	200	0.0780754
15	LOC283710	73	0.0780839
16	TXNDC11	353	0.0781031
17	CACNA1G	212	0.078271
5	SEMA6A	705	0.0782876
5	SLC45A2	164	0.078364
13	URAD	70	0.0784407
3	ZNF80	34	0.0785221
16	LOC100996338	199	0.0785649
16	SH2B1	74	0.0785719
7	PEX1	151	0.0785888
7	ELDR	187	0.0786014
1	TMCO4	584	0.0787545
19	MAN2B1	64	0.0788412
7	RP9	47	0.0788519
21	LOC284825	675	0.0788599
2	SLC5A6	53	0.0788847
8	BLK	750	0.0790108
6	LY6G6D	17	0.0790548
17	DUSP3	87	0.0791355
5	GCNT4	29	0.0791568
12	AQP2	14	0.0792457
10	GHITM	88	0.0792752
4	APBB2	2660	0.0793311
17	TNFRSF13B	195	0.0793438
11	ETS1	498	0.0794081
4	CC2D2A	615	0.0794748
20	CHRNA4	75	0.0794815
1	LOC100129138	60	0.0795042
6	PRL	50	0.0795064
5	SRD5A1	295	0.0795315
9	C9orf3	2073	0.0795359
2	FAHD2B	20	0.0795401
15	FBXO22	137	0.0795401
16	MT1DP	35	0.0795961
11	TECTA	553	0.079608
22	EIF4ENIF1	247	0.0796813
1	STX12	221	0.0797216
4	TBC1D19	619	0.0797413
9	TUSC1	30	0.0797458
13	MRPL57	17	0.07982
22	CDPF1	52	0.0798256
9	DDX58	491	0.0798973
20	MAFB	14	0.0799441
22	THAP7-AS1	69	0.0800974
17	ALYREF	6	0.0801493
4	FSTL5	5465	0.080152
11	OR5D13	11	0.0801817
13	TPTE2P3	249	0.0802583
2	SOX11	20	0.0803412
6	MCHR2	354	0.0803748
9	OR1N2	38	0.0803766
11	EIF4G2	70	0.0804473
19	LILRB3	30	0.0804947
14	SNORD113-4	6	0.0806521
3	GLB1	644	0.0806667
16	LOC101928203	109	0.0806983
12	SLC6A12	136	0.0807028
22	PKDREJ	64	0.0807944
19	SHISA7	31	0.0810159
1	LOC284632	17	0.0810762
6	LOC100507477	504	0.0811628
4	MIR1973	16	0.0811977
11	ALDH3B1	143	0.0812318
4	HNRNPDL	47	0.0812818
11	TEAD1	1407	0.0812825
14	VIPAS39	213	0.081297
19	NANOS3	30	0.0813116
16	CCL17	88	0.0813397
1	AGBL4-IT1	233	0.0813959
10	FRAT2	18	0.0814368
15	INAFM2	22	0.0814443
3	FETUB	57	0.0814686
3	GNL3	31	0.0814851
3	LINC00884	15	0.081592
2	MYO1B	937	0.0817089
7	LINC01003	13	0.0817487
1	DLSTP1	21	0.081775
2	MYCNUT	76	0.0817811
6	GRM1	2079	0.0818212
16	ATXN2L	55	0.0818293
12	SPPL3	872	0.0820561
2	LOC100507073	752	0.0820663
2	HIBCH	779	0.0820675
4	KCNIP4	8983	0.0821549
7	APTR	56	0.0822574
1	WDR77	40	0.0822738
19	EPS15L1	476	0.0822986
8	LOC101929470	69	0.0823649
12	LRRIQ1	733	0.0823742
2	ATL2	570	0.0823779
17	MINK1	269	0.0823975
3	TKT	267	0.0824247
5	LOX	68	0.082489
1	CFHR5	251	0.0825106
10	COX15	99	0.0825479
15	TCF12	2165	0.0826814
12	LAG3	8	0.0827257
14	SYNE3	545	0.0827662
11	SOX6	1866	0.0827728
16	RPL13	49	0.0827853
9	FOXB2	9	0.0827924
22	APOBEC3D	79	0.0828335
14	FBXO34	506	0.0828477
11	HBG1	26	0.0828901
3	GFM1	332	0.0829941
12	ZNF268	121	0.0830103
5	VCAN	568	0.083177
18	LDLRAD4-AS1	37	0.0832081
6	UNC93A	228	0.0832472
12	CNPY2	15	0.0832709
9	LINC00950	35	0.0833816
12	CCDC60	923	0.083423
5	PDGFRB	257	0.0835116
3	TIMMDC1	184	0.0835524
4	SMR3A	61	0.0835608
2	MRPL30	85	0.0835725
9	NOTCH1	128	0.0835842
1	CDKN2C	32	0.0836309
12	RERGL	53	0.0836357
15	LINC00929	143	0.083649
5	ATG10	1099	0.0837032
15	PDE8A	1006	0.0837038
8	BNIP3L	138	0.0837451
19	CLPP	67	0.0838316
1	GJA4	36	0.0839559
14	KLHDC1	228	0.0839606
1	FAAP20	92	0.0840764
19	GDF15	30	0.0840832
8	FLJ46284	242	0.0840895
16	IL34	578	0.0841042
2	TMEM198	29	0.0841734
9	TRPM3	3538	0.0841852
19	PRKCG	97	0.0842272
9	LOC51145	20	0.0842721
11	RAB1B	46	0.0843858
16	ATP2A1	70	0.0843909
8	FGF20	110	0.0844186
4	LOC101929210	550	0.0844761
15	HEXA	150	0.08455
9	LRRC8A	178	0.0845715
8	TNFRSF10C	92	0.0846629
17	LOC101928418	255	0.0847161
7	GIMAP1-GIMAP5	190	0.084768
19	LINC01480	15	0.0849565
9	INSL4	59	0.0849902
13	SPATA13-AS1	15	0.0850159
22	LOC100130899	27	0.0850672
19	EIF3K	76	0.0851372
11	MS4A10	131	0.0852077
3	MKRN2OS	44	0.0852292
17	OSBPL7	95	0.085234
7	RUNDC3B	748	0.0853868
2	CLHC1	301	0.0854089
3	CAND2	249	0.0854154
3	KIF9-AS1	232	0.0855105
4	MND1	397	0.0855137
9	EBLN3	68	0.0855375
14	PCNXL4	210	0.0855753
17	CAMKK1	113	0.0855758
3	LINC00886	345	0.0855773
5	MIR3141	10	0.08564
12	CLEC1A	194	0.0856786
3	C3orf67	589	0.0857682
14	PPP2R5E	1149	0.0857877
4	ABCA11P	243	0.0859014
13	PCDH20	32	0.0859324
2	LOC101927142	38	0.08595
16	EME2	20	0.0859752
10	GLUD1	216	0.0859825
6	KLHDC3	32	0.0860271
6	FAM217A	85	0.0860855
[truncated: 20,249 more rows]

## Sheet: Table D
Table D. Gene-level analysis of CHOP-CC1 cohort using SKAT-C test.
Chromosome	Gene Name	All variants	Tested variants	Rare variants	Common variants	Q-statistic	SKAT-C p-value
9	FAM225A	9	6	2	4	10.1432	3.86e-05
7	ABCB4	388	252	114	138	10.2617	9.92e-05
11	STK33	1114	769	311	458	9.5756	0.000104641
15	BLOC1S6	73	52	39	13	7.8408	0.00011395
1	MIR3916	19	18	10	8	7.65367	0.000171083
1	LEXM	221	208	78	130	8.18731	0.000252058
19	DACT3	17	16	4	12	7.81823	0.000305361
21	MIR99AHG	1454	988	391	597	8.81855	0.000320995
19	TRIP10	14	12	4	8	7.76224	0.000336591
3	LINC00620	647	473	228	245	7.96092	0.000429828
19	DACT3-AS1	15	14	4	10	8.45088	0.000472458
2	NPPC	6	6	1	5	7.1312	0.000477498
19	GPATCH1	256	178	55	123	8.8872	0.000487186
12	AVPR1A	59	38	28	10	8.15879	0.000496252
7	FLNC	109	77	54	23	7.82003	0.000636828
4	NCAPG	125	76	35	41	7.64366	0.00067906
19	SHD	29	28	6	22	6.10708	0.000685811
5	ARAP3	141	96	44	52	8.12498	0.000692125
2	FIGN	232	219	106	113	8.61479	0.000712126
19	NCAN	102	87	62	25	8.06585	0.000747534
19	SYMPK	283	234	72	162	8.13415	0.00077879
16	MIR548AA2	185	162	58	104	8.04499	0.000830095
16	MIR548D2	185	162	58	104	8.04499	0.000830095
19	BHMG1	142	104	72	32	8.06664	0.00089251
1	FCGR3B	3	3	2	1	6.66521	0.000966699
3	CAV3	41	30	5	25	6.82147	0.00102834
6	GMDS	3682	2741	1534	1207	8.25092	0.00113187
8	LINC01607	125	76	16	60	7.25202	0.00116156
19	PRKD2	73	59	23	36	7.56987	0.00117269
6	GMDS-AS1	892	686	408	278	6.73148	0.00119251
18	LOC643542	2433	1788	740	1048	8.45943	0.00129201
2	SLC4A1AP	116	83	71	12	6.53089	0.00141986
11	MS4A6E	38	33	14	19	6.89185	0.00152925
5	PCDHGA12	440	311	186	125	7.68071	0.00155624
12	LOC101928162	212	170	127	43	5.84787	0.00156255
5	PCDHGA11	464	334	197	137	7.6269	0.00166609
7	LOC100130705	64	56	47	9	7.12655	0.00166772
4	DCAF16	47	22	10	12	6.62858	0.00170136
7	PPP1R3A	351	237	150	87	7.45322	0.00180737
17	MGC57346	42	38	8	30	6.17499	0.00181503
5	PCDHGB7	465	335	199	136	7.52184	0.00182046
15	SQRDL	396	265	58	207	8.23137	0.00186498
22	SDF2L1	6	6	5	1	6.0933	0.00187453
3	LYZL4	42	40	18	22	6.43947	0.00189016
3	MBNL1	534	449	211	238	7.55508	0.00189636
12	CFAP54	2428	1762	971	791	7.57046	0.00194643
5	RELL2	17	11	6	5	6.35416	0.00195888
5	PCDHGA10	472	336	200	136	7.49077	0.00200496
16	CDH16	45	32	28	4	7.4689	0.00202372
5	PCDHGA9	497	351	208	143	7.55276	0.0020354
9	SUSD1	2	2	1	1	5.99679	0.00208428
14	SNORD113-9	8	8	3	5	5.31719	0.00216769
17	FBXO47	106	66	46	20	6.71466	0.00217164
8	SLC26A7	755	428	200	228	7.04748	0.00218957
11	BACE1	95	79	50	29	6.95009	0.0022244
7	POLR2J4	231	188	64	124	6.85936	0.00224663
7	TECPR1	147	114	44	70	5.79735	0.00228777
5	PCDHGB6	484	343	204	139	7.35274	0.00230657
22	DDTL	21	19	12	7	5.17612	0.00234853
15	SLC30A4	83	52	36	16	6.05129	0.00237214
12	NEDD1	215	163	89	74	7.09962	0.00243766
16	LINC01570	102	79	52	27	7.95844	0.00245629
5	PCDHGB5	507	359	212	147	7.4174	0.00249355
4	LCORL	636	515	266	249	7.14692	0.00249418
12	OR7E47P	121	104	61	43	6.48132	0.00251503
12	NECAP1	19	19	10	9	5.792	0.00258387
12	UBE2N	146	116	86	30	6.03157	0.00263622
20	NTSR1	150	116	43	73	6.77978	0.00288172
5	SNX24	874	708	345	363	6.42074	0.00295608
12	ZNF384	37	19	18	1	6.01093	0.00300661
9	ZNF462	123	75	29	46	6.71169	0.00308594
7	ATP6V1F	17	13	8	5	6.54652	0.00310107
7	NRCAM	1945	1443	689	754	7.41146	0.00311272
17	P2RX1	42	22	2	20	5.99252	0.00315653
2	NCKAP1	420	314	181	133	6.28639	0.00316252
2	DNAJC5G	24	17	9	8	5.33874	0.00319725
22	BCR	911	577	338	239	6.65931	0.00320231
6	TAF8	69	64	8	56	6.28498	0.00320686
6	PHF3	347	260	199	61	6.55662	0.00323001
8	DCAF13	151	123	59	64	6.64572	0.00324668
5	FCHSD1	84	59	22	37	7.03878	0.00325254
5	PCDHGA8	544	383	226	157	7.29338	0.00331077
5	PCDHGB4	533	373	216	157	7.28181	0.00332507
9	FXN	349	287	116	171	6.55788	0.00333823
11	MS4A6A	79	51	38	13	6.0354	0.00357452
5	PCDHGC4	143	98	61	37	6.46495	0.00357784
14	NAA30	39	32	17	15	6.36273	0.00363761
16	C16orf58	23	22	9	13	6.01964	0.00369432
11	PACSIN3	32	21	6	15	5.85551	0.00369734
4	RAPGEF2	432	257	162	95	7.06407	0.00373938
9	KIF24	310	254	115	139	7.05896	0.00375043
12	C12orf80	10	5	2	3	4.82681	0.00375571
5	PCDHGA7	565	395	229	166	7.25426	0.00379934
7	ARF5	30	25	13	12	6.11836	0.0038436
17	LOC102724596	106	81	30	51	6.14611	0.00392423
10	ATAD1	216	176	99	77	6.24818	0.00395276
19	ZNF626	222	215	66	149	6.21614	0.00397866
5	PCDHGB3	601	422	251	171	7.28636	0.00400282
8	MIR320A	4	4	2	2	5.44248	0.00406785
17	GH1	29	18	12	6	4.87469	0.00415472
19	RHPN2	354	244	72	172	6.93028	0.00416556
19	HNRNPL	63	41	13	28	6.30338	0.00419231
5	CCDC69	225	163	46	117	7.15051	0.00419668
15	HMGN2P46	173	101	73	28	5.81793	0.00429065
6	DDX39B	9	7	4	3	5.42762	0.00453305
6	RAET1K	58	38	23	15	5.94846	0.00454753
15	LINC01413	55	43	26	17	5.97382	0.00455997
17	KIF1C	169	121	69	52	5.69783	0.00456605
8	LINC00589	40	36	17	19	5.94944	0.00460103
3	SSR3	97	59	14	45	5.92702	0.00462231
5	PCDHGC5	145	99	59	40	6.35749	0.00464898
18	TXNL1	175	131	89	42	5.60546	0.00465268
22	RFPL2	114	81	38	43	6.15182	0.00468198
5	PCDHGA5	619	435	262	173	7.17519	0.00471101
5	PCDHGA6	595	420	248	172	7.15915	0.0048167
16	TGFB1I1	7	6	1	5	5.26291	0.00483147
5	SLC6A19	26	25	12	13	5.56171	0.0048694
10	RAB18	167	118	78	40	5.87154	0.00487807
10	WAC	362	228	66	162	6.49002	0.0049486
17	PLXDC1	386	284	116	168	6.76991	0.00506354
22	MIR3667	713	595	256	339	6.88095	0.0050772
5	SLC6A18	34	34	12	22	7.24235	0.00508793
9	FAM205BP	45	34	21	13	5.5296	0.00514791
5	PCDHGB2	627	440	263	177	7.15293	0.00522077
9	UBAP2	601	499	171	328	6.36176	0.00528983
4	LOC344967	102	72	29	43	5.71922	0.00529066
6	RRP36	29	18	9	9	5.86688	0.00529583
11	ABTB2	744	566	182	384	7.54596	0.00531154
1	RGS16	12	11	7	4	5.34379	0.0053131
14	SNORD113-7	6	5	3	2	5.50694	0.00535578
17	NF1	1047	483	223	260	6.29895	0.00539341
7	CCDC136	116	80	31	49	6.41178	0.00540413
5	PCDHGB1	653	462	282	180	7.16058	0.00541348
22	DGCR6	7	7	5	2	6.43721	0.00548328
17	HEXIM1	16	10	4	6	5.3884	0.00550354
8	LINC00964	69	56	34	22	5.76631	0.00551222
16	CMTR2	34	28	9	19	5.41662	0.00551705
9	DENND4C	979	617	331	286	5.68419	0.00554451
12	ATG101	44	41	26	15	5.35455	0.00556632
4	CXCL2	4	4	2	2	5.10005	0.00558691
6	TREML3P	90	71	45	26	5.73554	0.00573039
20	TGM3	133	106	28	78	5.79111	0.00577563
10	UBTD1	369	315	198	117	6.12011	0.00583174
10	ADAM12	2166	1637	639	998	8.54949	0.00584686
16	PDP2	41	34	27	7	5.94953	0.00591652
5	PCDHGA1	719	509	311	198	7.15378	0.00604525
12	PRPF40B	33	18	13	5	5.89832	0.00612848
19	IGFL4	8	2	1	1	4.47741	0.00615463
5	PCDHGA4	643	451	271	180	6.99826	0.00616007
7	TMEM168	125	93	66	27	6.03856	0.00616623
14	AHSA1	117	83	30	53	6.065	0.00620265
12	TBX3	2	2	1	1	4.49928	0.00623446
5	PCDHGA2	688	488	297	191	7.07663	0.00627835
2	TRIM54	86	59	37	22	5.61517	0.00629094
10	SEC24C	76	55	26	29	5.68288	0.00631615
16	LOC100287036	34	12	8	4	5.28255	0.00633644
5	PCDHGA3	675	476	291	185	7.04208	0.00634107
11	C11orf91	14	14	10	4	5.25071	0.00634402
19	CHST8	236	195	66	129	6.57658	0.00635628
6	ATP6V1G2-DDX39B	132	125	68	57	6.88481	0.00640927
20	RALY	225	151	68	83	6.40874	0.00641481
7	LOC101928700	26	17	9	8	5.00335	0.00652329
9	C9orf129	195	141	75	66	5.9506	0.00653033
16	GPR139	224	188	64	124	5.85431	0.00655027
14	SNORD113-6	8	7	5	2	5.20699	0.0065538
17	TBKBP1	21	16	6	10	5.19633	0.00658167
5	THG1L	56	47	18	29	5.53802	0.00659467
9	FAM219A	295	206	79	127	6.78458	0.00667224
2	RASGRP3	790	504	193	311	7.63605	0.00669931
4	N4BP2	460	289	96	193	6.4523	0.00671678
17	LUC7L3	91	83	29	54	6.07457	0.00672081
11	LOC103611081	26	26	11	15	5.25005	0.00676068
14	SNORD113-2	5	5	2	3	4.00515	0.00676223
15	NEDD4	946	745	206	539	6.02461	0.00679908
8	ZBTB10	122	81	35	46	5.70662	0.00681763
15	C15orf53	42	40	12	28	5.52958	0.00682009
19	ZNF430	233	145	72	73	5.29785	0.00683192
17	NARF	112	71	27	44	5.55099	0.00698365
3	EIF2A	130	113	30	83	6.65193	0.00702644
17	PHB	50	40	22	18	5.74668	0.00711879
1	IFI44L	77	62	41	21	5.36435	0.00713726
9	FAM225B	17	13	2	11	4.27251	0.00716047
11	MADD	268	180	85	95	6.18389	0.00721217
22	LINC01310	170	163	82	81	6.59015	0.00721825
2	MAP3K19	180	138	47	91	5.8698	0.00724848
7	URGCP	233	175	64	111	6.28671	0.00727682
19	ZNF714	256	187	54	133	5.62642	0.00730895
19	SIGLEC11	40	28	17	11	7.00403	0.00734181
14	MIR411	11	10	4	6	5.14098	0.00741268
10	FLJ37035	33	26	16	10	4.99054	0.00743304
14	SIX6	19	14	4	10	4.74144	0.00754561
17	GPR179	26	24	10	14	5.48217	0.0075897
22	DGCR6L	8	7	1	6	4.78636	0.00760779
14	ZFP36L1	48	33	9	24	5.65822	0.0076627
9	TLR4	69	55	41	14	6.17939	0.00766691
17	YWHAEP7	96	95	33	62	5.21983	0.00775786
11	OR56B4	8	6	2	4	4.43135	0.00775945
9	LOC101927502	437	379	161	218	5.89088	0.00777133
17	HEXDC	55	30	13	17	5.07353	0.00783552
16	SLC5A2	7	6	3	3	5.19841	0.00783892
19	C19orf84	33	28	1	27	5.4138	0.00786268
10	LINC01514	74	66	31	35	5.39079	0.00788838
1	SHCBP1L	80	74	40	34	5.9275	0.00789742
6	BTN3A2	138	129	34	95	5.70311	0.00798263
6	DDX39B-AS1	6	5	3	2	4.97036	0.00803172
11	SLC1A2	1027	626	284	342	6.17689	0.0080396
4	LOC101929448	48	33	26	7	5.00974	0.00808792
10	PTCHD3	182	165	81	84	5.79188	0.00812732
21	SIM2	75	65	25	40	5.52046	0.00814754
12	MMAB	147	115	43	72	5.20087	0.00817994
1	FAM159A	84	66	20	46	5.68575	0.00819107
1	F13B	159	114	62	52	5.37383	0.00834619
19	KLKP1	66	61	13	48	4.71178	0.00838896
19	RFXANK	35	35	27	8	5.87838	0.00840777
15	C15orf48	35	31	26	5	4.66288	0.00844701
1	CAMTA1	4381	3075	1408	1667	9.00167	0.0084978
15	SNORD116-28	16	9	4	5	4.96073	0.00861404
14	SNORD114-5	5	4	2	2	4.83623	0.00869719
16	GSPT1	186	139	69	70	5.42006	0.00875359
2	CACNB4	1289	886	503	383	5.87677	0.00875579
17	EVI2B	51	17	5	12	5.23962	0.0087895
3	FLJ22763	74	51	26	25	5.26319	0.00885371
14	GSTZ1	76	54	31	23	5.49598	0.00886298
4	RFC1	6	3	1	2	3.86738	0.00886325
20	CCM2L	98	64	32	32	5.57379	0.0088964
7	SPDYE3	15	12	3	9	4.71677	0.00891281
12	MIR331	13	11	6	5	4.91696	0.00891999
2	MRPL33	43	22	15	7	4.81917	0.00893219
3	PARP15	304	251	69	182	5.89983	0.00893418
6	KIF13A	1224	798	389	409	5.56039	0.00897009
7	CYTH3	550	391	316	75	6.3421	0.00898792
7	C7orf26	87	75	51	24	5.17878	0.00899652
2	FNDC4	21	19	11	8	4.92152	0.00910804
4	GYPE	226	195	131	64	4.79993	0.00913476
10	BMS1P4	62	49	15	34	5.2566	0.00913684
20	SPTLC3	969	817	250	567	5.96555	0.0092302
8	HEY1	22	12	5	7	4.92083	0.00926228
14	SNORD114-2	6	5	2	3	4.84411	0.00931969
17	EVI2A	27	15	7	8	4.83212	0.00933803
15	LINC00923	758	573	254	319	6.23082	0.00935303
17	LOC101927166	90	78	30	48	6.35996	0.00935703
7	CDCA7L	296	213	114	99	6.30483	0.00938672
2	LOC100506124	126	81	37	44	5.06146	0.00940024
5	EGFLAM	1021	716	277	439	6.25737	0.00940379
11	VPS51	47	29	22	7	5.12488	0.00944101
6	MICB	288	284	91	193	6.29029	0.00945578
17	SDK2	966	720	298	422	6.81437	0.0094561
19	IRGC	14	14	5	9	5.4274	0.00948179
1	FAM102B	201	154	69	85	6.87136	0.0094976
20	PHACTR3	1029	841	507	334	6.48212	0.00952991
1	TTC22	19	14	8	6	5.00862	0.00953258
2	CHRNA1	82	74	33	41	5.41805	0.00966327
17	UNC119	8	4	3	1	4.65766	0.00980977
17	KRTAP9-4	20	15	5	10	4.73892	0.00982942
20	SDCBP2-AS1	286	222	85	137	6.41514	0.00983938
14	SSTR1	19	18	11	7	5.23184	0.00986413
17	DHX40	90	53	33	20	4.79719	0.00991654
10	SMC3	189	150	94	56	5.56133	0.00992361
14	MIR323B	2	2	1	1	4.69051	0.00998696
19	PVRL2	151	147	38	109	5.77516	0.00998877
3	C3orf58	90	79	55	24	5.41609	0.0100137
10	ZDHHC16	42	34	21	13	5.59998	0.0100345
5	H2AFY	271	154	115	39	6.43647	0.0101583
8	LOC101929450	41	34	20	14	5.10237	0.0101734
2	SUPT7L	41	25	19	6	4.64112	0.0101945
6	SEC63	394	278	189	89	4.99002	0.0102165
17	CAMTA2	89	71	31	40	5.66333	0.0103126
8	RRM2B	178	145	75	70	5.62592	0.0103228
11	USP2-AS1	418	261	62	199	5.41157	0.0103722
6	OSTM1	165	157	78	79	5.00422	0.0103739
2	RAB3GAP1	420	257	185	72	5.36791	0.0104157
19	LOC100128398	31	26	7	19	4.98126	0.0104244
2	ACTR3	365	306	131	175	5.573	0.0104294
10	LOC283038	33	31	15	16	5.46174	0.0104376
7	C7orf60	476	418	343	75	5.22239	0.0104624
15	FAH	242	170	59	111	6.38449	0.0104959
13	USP12-AS1	196	146	91	55	5.71922	0.0106071
17	KRTAP9-2	12	6	4	2	4.5338	0.0106127
9	FAM166B	11	7	5	2	4.66552	0.0106282
7	PRSS58	26	23	3	20	5.35797	0.0106305
14	MIR154	4	4	3	1	4.91313	0.0106409
2	IFT172	141	100	57	43	5.19974	0.0106555
19	MGC45922	18	18	6	12	4.87653	0.010659
3	CCDC66	397	323	132	191	5.17697	0.0106704
5	ADAMTS6	1529	970	455	515	5.96297	0.0106773
14	SNORD114-10	5	5	1	4	3.70939	0.0107477
7	LSM8	166	128	38	90	5.86842	0.0107833
20	WFDC3	120	87	37	50	5.05979	0.0107905
8	LOC101929315	173	136	69	67	5.03383	0.0108059
7	STEAP1B	523	387	135	252	5.9261	0.0109344
19	MLLT1	209	166	87	79	4.87743	0.011017
20	SDCBP2	298	232	90	142	6.51977	0.0111056
8	LOC101927040	413	293	111	182	6.50925	0.011141
1	LINC01132	27	18	7	11	4.40726	0.0111782
6	LST1	30	24	17	7	5.95737	0.011201
2	GPN1	116	73	49	24	4.69309	0.01126
19	PSMD8	47	35	30	5	5.78917	0.0113677
11	OR2AG1	35	24	10	14	4.0397	0.011387
6	MCCD1	34	33	17	16	5.65491	0.0115538
4	ENPEP	202	182	70	112	5.88932	0.0115598
1	RNASEL	36	28	16	12	5.20369	0.0115687
17	C17orf96	13	7	3	4	4.90611	0.0116546
7	ESYT2	762	542	165	377	6.72438	0.0116835
14	BBOF1	291	200	77	123	5.13172	0.011745
19	ATP4A	40	33	15	18	5.45191	0.0117695
1	DSTYK	282	187	67	120	5.15103	0.0117741
9	USP20	454	407	156	251	4.92554	0.0117833
1	PPP1R15B	24	20	17	3	4.74705	0.0118036
11	USP2	421	264	62	202	5.42662	0.0118387
19	PRR36	15	15	1	14	4.40267	0.0118658
9	DCAF12	188	155	53	102	6.04348	0.0119534
7	URGCP-MRPS24	182	134	58	76	5.52094	0.0120132
17	MRPL45	15	15	3	12	4.40163	0.0120472
5	NIPBL	780	451	299	152	5.64423	0.012072
11	LDLRAD3	1836	1140	505	635	7.02136	0.0120722
5	PCDHGB8P	18	11	9	2	5.14963	0.012101
5	CCNO	21	14	6	8	4.75667	0.012125
5	PCDHGC3	186	125	73	52	5.71303	0.0121324
11	ARFGAP2	51	29	13	16	5.2926	0.0121885
7	LMTK2	477	323	220	103	4.94625	0.012197
3	TMEM115	27	10	9	1	4.80879	0.0122977
11	B3GAT1	170	154	73	81	5.32498	0.0124255
1	NPL	103	99	66	33	5.18047	0.0125297
3	TMEM41A	31	8	7	1	4.70771	0.0125788
14	MIR410	2	2	1	1	4.51232	0.012621
2	TNFAIP6	11	9	6	3	5.07979	0.0126428
5	LOC340113	77	43	26	17	5.61887	0.0126927
17	LRRC37A11P	128	90	30	60	5.44227	0.0127006
12	PEX5	135	108	37	71	5.54818	0.0127787
7	CROT	361	188	115	73	4.99704	0.0129323
7	BAIAP2L1	486	267	54	213	5.61893	0.0129466
19	PPP1R15A	44	39	12	27	4.59461	0.0129575
19	ZNF606	134	117	33	84	5.40552	0.0130754
15	CYP1A1	35	24	21	3	5.17433	0.0131905
5	MEIKIN	776	353	227	126	5.40085	0.013221
14	SNORD114-30	7	7	2	5	3.66337	0.0132564
12	COPZ1	37	33	11	22	4.80035	0.0132804
12	RND1	26	18	9	9	4.83911	0.013287
9	NDUFB6	28	20	9	11	4.66293	0.0133043
12	KRT8	261	206	119	87	4.95391	0.0133752
8	PLEKHA2	161	116	38	78	5.96277	0.013386
19	FOXA3	45	33	13	20	5.50509	0.013448
2	TTC21B	511	340	219	121	5.27452	0.0135413
6	HCG26	48	44	4	40	4.80955	0.0135718
17	THCAT158	109	78	23	55	5.20169	0.0135869
1	ZNF281	20	12	10	2	4.86065	0.013641
1	IFI44	46	36	17	19	4.90768	0.013696
13	IFT88	601	379	135	244	5.05924	0.0137454
17	HS3ST3B1	117	113	69	44	6.02653	0.0137628
3	SERP1	15	13	3	10	4.68167	0.0137661
19	FBXO46	71	42	26	16	5.47261	0.0138162
3	NEK11	1144	780	405	375	5.80322	0.0138411
4	ADAD1	262	175	103	72	5.23856	0.0138783
7	ZNF12	63	53	30	23	5.36482	0.0139021
19	MYPOP	79	68	22	46	5.32158	0.0139226
17	SPPL2C	18	15	1	14	4.24408	0.0139614
15	CERS3-AS1	519	316	167	149	4.89423	0.0140465
9	TTF1	156	93	42	51	5.37663	0.0140511
9	WNK2	789	510	288	222	5.6018	0.0141755
9	DNAI1	261	167	78	89	6.00441	0.0143093
21	LINC00189	413	235	130	105	5.49977	0.0143552
5	TRIM23	203	145	60	85	4.9253	0.0145014
3	KCNH8	863	641	400	241	5.53283	0.0145223
1	HSPA6	4	3	1	2	4.06386	0.0145675
3	LINC01330	136	102	40	62	5.8246	0.0146993
3	CNTN4-AS1	137	88	19	69	5.46685	0.0147934
11	DDB2	120	74	31	43	4.95008	0.0147978
11	MTMR2	365	304	195	109	5.07441	0.0148255
8	TNKS	1562	1244	576	668	5.39427	0.014837
12	FIGNL2	49	39	11	28	4.74604	0.0149037
2	ARHGEF33	202	135	89	46	5.22389	0.0149925
11	MS4A4A	152	109	64	45	5.63504	0.0150073
19	ZNF446	44	37	8	29	4.51982	0.015047
7	PILRA	88	64	35	29	5.70462	0.0152015
4	NDST4	1101	985	560	425	6.32708	0.0152039
18	LDLRAD4	1419	1100	532	568	7.54316	0.015259
17	CD300LF	28	25	8	17	4.9178	0.0152694
1	NUAK2	86	56	32	24	4.82648	0.0152993
22	UFD1L	109	94	43	51	4.81145	0.0153584
5	SRD5A1	260	205	108	97	4.93327	0.0153814
5	SLC25A2	18	15	4	11	4.3922	0.0154064
11	PDE3B	755	412	217	195	6.95922	0.0154498
3	LINC00692	63	47	27	20	4.315	0.0156224
1	PTPN22	4	4	3	1	4.16423	0.0157515
14	ENTPD5	415	296	111	185	5.3949	0.0157697
11	CCDC89	23	18	11	7	4.90725	0.0158884
17	SCN4A	165	115	79	36	5.02776	0.0159118
22	GSTT2B	3	3	1	2	3.70698	0.0159362
1	DHX9	80	74	40	34	4.98971	0.0159965
5	LOC101927697	443	289	216	73	5.16291	0.0159969
1	ARHGEF10L	503	444	213	231	5.36749	0.0160109
1	DHCR24	181	151	64	87	5.15967	0.0160148
6	BTN2A2	95	80	44	36	5.30122	0.0160731
3	NCEH1	270	202	52	150	5.15804	0.0160936
18	MC4R	12	8	6	2	4.49124	0.0162851
5	LINC01455	119	73	36	37	5.30597	0.0162898
1	TOR3A	98	63	27	36	5.04979	0.0163686
16	BEAN1	212	180	103	77	5.63955	0.0164344
2	MEIS1	404	295	128	167	5.30497	0.0164529
21	LOC101927973	765	508	123	385	5.5109	0.016505
20	PLAGL2	52	32	23	9	4.0972	0.0165769
16	RRN3	24	23	8	15	4.67334	0.0166735
19	C19orf12	118	62	25	37	5.00038	0.016677
7	PMS2P1	38	26	15	11	4.71981	0.0166899
1	SSBP3-AS1	11	10	9	1	4.74406	0.0167101
17	TOB1	13	13	5	8	4.38778	0.0167263
7	KCP	64	44	37	7	5.51082	0.0167309
3	RNF7	52	45	22	23	5.36936	0.0168082
12	PIP4K2C	41	30	24	6	4.6744	0.0168296
11	FBXO3	142	129	56	73	4.75708	0.0168298
14	DDHD1	489	265	136	129	4.98096	0.0168315
17	PRAC1	13	6	3	3	4.23712	0.0169326
1	MEAF6	115	95	19	76	5.09737	0.0169656
6	SNAP91	738	350	153	197	5.11602	0.0170121
9	FAM122A	13	11	6	5	4.57009	0.0170155
3	MAATS1	330	215	132	83	4.96565	0.0170225
6	DLL1	27	19	17	2	4.45207	0.017047
13	USP12	540	407	244	163	5.4894	0.0170836
22	GSC2	4	4	1	3	4.00742	0.0171126
19	C19orf18	72	59	10	49	4.68541	0.0171427
16	CFAP20	84	72	61	11	5.55189	0.017156
8	NPBWR1	21	16	8	8	4.64964	0.0171637
2	ZDBF2	166	111	70	41	4.54061	0.0172055
1	WDTC1	125	96	85	11	5.55573	0.0172865
8	RPL8	41	32	24	8	4.12378	0.017302
4	IL2	22	16	9	7	4.48807	0.0173109
1	OR6Y1	24	13	8	5	4.60696	0.0173636
5	RAPGEF6	994	533	363	170	5.15396	0.017435
5	FNIP1	732	373	256	117	5.10413	0.017462
1	LOC101928751	17	7	2	5	3.99368	0.017471
12	FMNL3	194	114	59	55	5.11852	0.0174738
4	GUF1	91	58	26	32	5.17776	0.0174915
7	STAG3	127	109	43	66	5.73164	0.0175569
6	SLC22A23	753	621	161	460	6.18516	0.017657
6	HCP5	73	70	34	36	5.45181	0.0176694
2	USP40	590	366	236	130	4.83882	0.0177465
11	TM7SF2	16	12	9	3	4.27622	0.017854
15	MAPKBP1	151	105	44	61	4.91053	0.0179888
9	MIR7702	9	9	7	2	4.34461	0.0180106
7	MDFIC	376	259	151	108	6.06662	0.0180208
20	FKBP1A-SDCBP2	451	342	141	201	6.70054	0.0180295
5	CTB-113P19.1	30	23	14	9	5.09126	0.018133
7	GCC1	36	26	11	15	4.97422	0.0182775
6	LOC101929705	204	185	82	103	5.82446	0.0183473
19	ZNF578	155	134	111	23	4.18444	0.0183561
3	SH3BP5	452	382	256	126	5.65626	0.0183926
1	OSBPL9	439	359	289	70	4.78935	0.0184109
16	RSL1D1	47	28	18	10	4.24996	0.0184181
15	JMJD7	65	47	21	26	4.98809	0.0184326
20	TSPY26P	11	10	6	4	3.8413	0.0184363
2	KRTCAP3	8	5	3	2	4.14266	0.0184449
2	MEIS1-AS2	3	3	2	1	4.12908	0.0184873
15	EDC3	173	119	103	16	5.19176	0.0185372
5	LOC100506858	7	3	2	1	4.01028	0.0185753
4	IGFBP7	906	682	206	476	6.5864	0.0185921
11	MRPL49	19	9	7	2	4.37691	0.018599
5	NSUN2	260	209	97	112	4.92499	0.0187692
8	LYPD2	15	12	5	7	4.19083	0.0187745
1	NUP210L	365	238	84	154	5.45161	0.0189055
22	RASL10A	14	6	2	4	4.21036	0.0189591
15	CYP19A1	733	479	272	207	5.44096	0.0189658
21	LOC105372795	10	9	8	1	4.35544	0.0190454
1	AKNAD1	240	207	66	141	5.68196	0.0191683
16	CCL22	64	54	37	17	5.42193	0.0192126
11	MS4A2	61	44	29	15	4.2034	0.0193934
9	NFIL3	42	35	3	32	4.31197	0.0193942
19	CCDC9	14	12	1	11	3.72048	0.0194264
9	LINC01504	226	137	48	89	5.74642	0.0194628
17	ENO3	30	14	9	5	4.52444	0.0194914
2	LOC102724058	401	290	187	103	4.85433	0.0195139
13	LCP1	169	141	51	90	4.98684	0.0195295
1	CLCNKB	76	65	22	43	4.24673	0.0196118
17	SPATA20	60	53	26	27	4.5564	0.019671
17	ADAP2	119	98	85	13	4.46805	0.0196769
2	NRBP1	48	31	20	11	4.24556	0.0197024
19	ARHGEF18	597	488	252	236	4.73363	0.019796
17	COIL	80	57	18	39	4.67226	0.0198265
3	SUMF1	499	399	220	179	5.13945	0.0198832
19	VSTM1	106	88	32	56	5.27097	0.0199081
5	SLC45A2	73	59	57	2	4.49581	0.0199762
16	GOT2	163	143	94	49	4.3973	0.0199764
8	TUSC3	2212	1368	726	642	5.59451	0.0200387
5	FAM170A	70	57	19	38	4.63594	0.0200462
9	SUGT1P1	22	18	5	13	4.19158	0.0200862
4	JCHAIN	11	10	8	2	4.78509	0.0201141
7	RADIL	176	167	96	71	4.81859	0.0201556
12	FAM222A	227	182	99	83	5.08096	0.0201725
15	CERS3	1397	899	442	457	5.13961	0.0201803
20	POFUT1	154	102	77	25	4.07265	0.0202021
1	FAAP20	39	31	14	17	5.10813	0.0202237
2	MPV17	40	27	22	5	4.35447	0.0202252
4	KIAA1109	778	518	352	166	4.73839	0.0202744
14	MIR381HG	19	17	6	11	4.33975	0.020435
3	MORC1	962	677	306	371	4.69831	0.0204612
2	DNAJC10	226	145	88	57	4.57799	0.0204632
10	ZNF518A	142	123	65	58	5.24424	0.0204836
11	STX5	95	64	30	34	4.95566	0.0205329
7	LSMEM1	55	44	19	25	5.10413	0.0205383
7	MOXD2P	13	8	4	4	4.36853	0.0205851
8	CNOT7	99	66	42	24	4.51805	0.020593
7	BRI3	75	46	13	33	4.61624	0.020725
11	SNX19	253	239	64	175	4.95543	0.0207351
17	CSH2	20	17	8	9	4.08261	0.0207456
2	LOC100507140	118	93	54	39	5.01991	0.0207832
17	KRT33B	32	16	9	7	4.23239	0.0207849
8	ZNF34	103	87	54	33	4.05924	0.0207903
4	GYPA	217	190	135	55	4.55711	0.0207972
5	LOC100505658	33	22	19	3	4.50404	0.020855
20	WFDC11	141	97	48	49	4.53652	0.020893
17	INCA1	47	34	16	18	4.77484	0.0209269
4	YIPF7	206	136	56	80	4.55978	0.0209541
8	LOXL2	631	473	178	295	5.42969	0.0209696
17	MTRNR2L1	25	19	10	9	4.53434	0.0211491
3	GFM1	353	220	68	152	5.66139	0.021205
5	DIAPH1	475	285	193	92	5.11502	0.02123
3	SNX4	420	318	187	131	4.38167	0.0212377
11	CCDC15	463	327	104	223	6.38276	0.0213924
6	TREML4	150	132	47	85	4.67578	0.0214039
14	IFI27	21	18	8	10	4.90824	0.0214281
17	MINK1	243	205	76	129	5.32508	0.0214442
14	SLC35F4	1822	1447	646	801	5.97408	0.0214708
21	DSCR9	79	67	37	30	4.62089	0.0214815
7	JAZF1	2151	1584	900	684	6.46755	0.0215506
5	LOC55338	74	52	45	7	4.17237	0.0216043
2	NEURL3	26	17	13	4	4.25276	0.0216486
5	PPIC	78	69	39	30	4.79575	0.0216493
6	MIR6891	5	5	1	4	4.12434	0.021673
11	CD59	110	105	44	61	4.52132	0.0217742
5	CDC42SE2	670	376	298	78	4.92328	0.0217802
19	TDRD12	389	222	115	107	4.51651	0.0218168
13	FLT3	358	316	99	217	4.38634	0.0218307
1	USP48	462	403	158	245	5.21519	0.022076
3	MASP1	407	282	147	135	6.18732	0.022101
19	ARHGAP35	64	59	11	48	4.2216	0.0221191
1	LEFTY2	2	2	1	1	3.86363	0.0221517
19	NCLN	23	22	4	18	3.98005	0.0221891
7	ZNF853	40	33	12	21	4.36826	0.0221971
12	MIR3652	2	2	1	1	4.0466	0.0222164
1	OR2T8	20	16	8	8	4.30179	0.0222302
6	CD83	73	68	31	37	5.03797	0.0223164
11	LRRC55	71	49	26	23	4.94812	0.0223794
22	UBE2L3	119	117	31	86	3.94164	0.0223908
17	KRTAP16-1	24	20	6	14	4.02167	0.0224345
6	PTPRK	1926	1231	899	332	5.29725	0.0225879
17	SLC52A1	26	22	8	14	4.68918	0.022615
14	SNORD113-5	3	3	1	2	3.07774	0.0226834
1	LEPROT	63	51	7	44	4.59256	0.022693
16	MMP2	175	145	76	69	4.85821	0.0226977
12	ZNF664-FAM101A	1752	1339	613	726	7.78437	0.0228356
10	CFL1P1	120	91	47	44	5.52849	0.0228569
1	OR2AK2	6	5	3	2	4.00911	0.0229077
16	THUMPD1	48	42	23	19	4.78641	0.022923
2	LOC100506142	59	37	24	13	4.31109	0.0229993
2	LINC01117	55	49	12	37	4.14162	0.0230084
2	EPAS1	332	280	171	109	5.17747	0.0230649
17	LINC00672	19	16	7	9	3.99503	0.0230673
2	GPR1-AS	360	265	126	139	5.12595	0.0230999
1	OR2L8	11	9	6	3	4.62359	0.0232256
11	FEZ1	265	195	104	91	4.52208	0.0232947
10	NEURL1	522	381	181	200	5.60389	0.0233461
8	SLC20A2	311	244	165	79	4.65848	0.0234388
11	CUL5	456	299	139	160	5.52457	0.0234935
4	AASDH	277	173	56	117	4.34882	0.0235214
3	PQLC2L	329	283	142	141	5.5716	0.0235236
17	MAP3K3	319	183	123	60	4.84694	0.0235972
16	PLCG2	1509	1131	443	688	6.61412	0.0236224
17	SLC39A11	2060	1556	711	845	7.78745	0.0236325
2	PPM1G	105	66	44	22	4.36536	0.0236878
2	ITPRIPL1	15	11	8	3	4.11571	0.0237641
7	RAPGEF5	1102	872	406	466	5.55144	0.023807
5	NUDT12	27	25	12	13	4.14562	0.0238373
14	MIR487A	3	3	2	1	4.04477	0.0239035
18	CDH19	319	245	93	152	5.49635	0.0239841
14	PSMB11	10	9	1	8	3.9793	0.023994
18	DSG2-AS1	63	53	22	31	4.64114	0.0240104
1	EDEM3	265	251	202	49	4.09438	0.0242036
3	CNTN6	2647	1902	891	1011	7.47016	0.0242116
17	GH2	18	11	7	4	4.02352	0.0242601
17	CHMP6	66	45	16	29	4.34637	0.0242652
3	MIR1263	9	8	3	5	3.89804	0.0242655
19	ZNF550	77	50	30	20	5.13039	0.0242834
1	ZNF695	12	9	2	7	4.27524	0.0243504
4	TMPRSS11A	210	159	82	77	4.84963	0.0243831
3	BHLHE40-AS1	413	355	160	195	5.28421	0.0244122
13	SLITRK1	18	13	10	3	4.20989	0.0244207
19	ELL	226	217	75	142	4.14396	0.0244946
2	TEX41	1434	895	381	514	5.50846	0.0245472
12	LOC100996679	90	73	4	69	3.8707	0.0245493
2	FHL2	213	165	44	121	5.31047	0.0246534
19	CYP4F12	436	294	93	201	3.87381	0.0247526
8	LOC102724710	209	190	61	129	5.66827	0.0247864
2	LYPD6B	977	711	258	453	5.51539	0.024802
11	SLC37A2	231	175	81	94	5.95135	0.0248647
20	SOGA1	93	76	37	39	5.36208	0.0248656
14	SNORD114-26	3	3	1	2	3.07406	0.0248771
2	ADI1	115	111	30	81	3.97182	0.0248973
22	SLC5A4	234	179	126	53	4.90076	0.0249033
2	SLC30A3	36	24	17	7	3.93511	0.0249065
9	NUDT2	60	48	16	32	4.60275	0.0249158
12	KLRG1	90	72	40	32	4.83238	0.024916
3	ITGA9	2035	1626	1040	586	7.23081	0.0249585
13	LINC00458	75	49	23	26	4.14528	0.0250188
22	PRODH	91	85	28	57	4.61197	0.0250368
10	GLUD1P3	13	12	2	10	3.69037	0.0250535
3	ASTE1	42	28	11	17	4.30382	0.0250613
6	MEA1	4	4	3	1	4.34386	0.0250785
16	LINC01082	34	27	15	12	4.45546	0.0252314
14	SLC8A3	1002	769	329	440	6.14901	0.0252829
2	SPATA3	116	75	23	52	5.02434	0.0253899
4	EIF4E	306	237	163	74	4.61851	0.0254904
6	SNX3	177	135	106	29	5.01303	0.0254984
13	MICU2	528	378	163	215	4.18319	0.0255595
4	ATOH1	7	7	3	4	3.90549	0.0255638
5	ZNF622	53	37	13	24	4.23358	0.0256851
3	LINC01205	564	307	162	145	4.82701	0.025733
9	MIR7150	2	2	1	1	3.27305	0.0258213
6	PRSS35	85	43	14	29	4.32889	0.0258653
3	ITPR1	1823	1328	625	703	7.36296	0.0258853
17	LOC100131347	143	94	37	57	4.24859	0.0260116
5	LINC01377	27	23	16	7	4.29748	0.0260413
7	GATS	240	199	122	77	5.5385	0.026106
8	MROH5	518	403	153	250	5.43069	0.0261413
19	TMEM143	138	117	60	57	4.38425	0.0261418
19	SIGLECL1	87	61	40	21	4.88691	0.0261588
22	RFPL3	95	77	37	40	5.47558	0.0262074
15	LINC00928	31	31	4	27	3.93353	0.0262257
8	SDR16C5	78	48	32	16	4.37162	0.0262312
15	C15orf52	32	28	11	17	4.56086	0.0263192
2	GPR1	515	376	180	196	5.27256	0.0264278
7	TOMM7	97	79	19	60	4.44485	0.0264287
14	SNHG24	60	59	17	42	4.24742	0.0264417
11	C11orf24	32	24	13	11	4.53286	0.0265073
15	ARIH1	337	239	202	37	5.38108	0.0265667
16	ARMC5	18	14	5	9	4.17379	0.0266364
19	SPRED3	54	42	35	7	4.16141	0.0266812
4	LOC101928978	1429	1166	559	607	5.55344	0.026742
15	SHF	187	125	76	49	4.46847	0.0267441
7	INHBA	291	230	116	114	4.63572	0.0268287
13	TPTE2	716	570	414	156	4.29497	0.0269915
10	ANKRD2	50	45	39	6	4.22121	0.0270734
19	VASP	72	60	26	34	4.55259	0.0270972
6	PPP2R5D	114	87	56	31	4.92684	0.0271078
19	NANOS2	19	13	5	8	3.91734	0.0272197
2	NABP1	42	15	12	3	4.44352	0.0272254
3	LOC90246	26	20	10	10	4.20631	0.0272385
2	LINC01105	211	176	41	135	5.86158	0.0272444
17	C17orf107	17	14	4	10	3.86991	0.0272601
2	CIB4	242	171	73	98	4.97145	0.0272994
11	SF1	33	22	13	9	4.13593	0.0273035
5	LOC101928769	39	35	13	22	4.19213	0.027365
14	PTGR2	216	169	47	122	4.93515	0.0274615
2	CDC42EP3	134	118	40	78	4.82955	0.0274784
19	ZGLP1	16	12	5	7	4.04981	0.0274848
12	FAM186B	51	38	21	17	4.39233	0.0274852
20	LINC01433	22	17	9	8	4.34229	0.0275498
2	MEIS1-AS3	51	36	11	25	3.98922	0.0275623
12	LOC101927901	121	76	36	40	4.55542	0.0275749
10	NDST2	19	17	7	10	4.20731	0.0275905
11	LOC100507431	80	72	25	47	4.47989	0.0276234
2	CCDC121	16	10	5	5	3.78772	0.0276414
3	HDAC11-AS1	9	9	1	8	3.0062	0.0276807
17	WSB1	63	51	31	20	4.30291	0.0277347
1	LOC100506801	19	14	5	9	4.06809	0.0277731
14	ALDH6A1	186	137	54	83	4.23868	0.027782
17	MXRA7	237	165	56	109	4.89149	0.0278087
17	WIPI1	190	135	68	67	5.19136	0.0278296
10	LINC00619	55	42	36	6	4.01946	0.0278402
19	ZNF587B	76	60	35	25	4.14112	0.0279304
21	CHODL	1632	1101	361	740	6.60508	0.0279854
3	POLQ	471	259	72	187	5.54089	0.0279856
15	RAD51-AS1	7	5	2	3	3.23008	0.0280589
12	LOC101928471	69	51	14	37	4.31917	0.028074
1	LINC00862	143	118	31	87	3.98007	0.0281024
2	ZNF512	200	141	92	49	4.00037	0.0281859
7	INHBA-AS1	287	229	115	114	4.64018	0.0282132
14	SIX1	23	11	8	3	3.3057	0.0282471
17	ANKRD40	37	35	16	19	4.58954	0.0282959
15	LINC00930	65	55	26	29	4.49609	0.028383
11	MDK	8	5	2	3	3.55737	0.0284602
3	LOC101929754	172	104	42	62	5.06846	0.0285285
17	APPBP2	375	307	298	9	3.70763	0.0285297
8	YTHDF3-AS1	7	4	2	2	3.0018	0.0285424
2	BOK-AS1	16	8	1	7	3.56124	0.028567
17	MYO15B	267	196	85	111	4.64156	0.0286043
12	TMBIM6	102	77	35	42	4.1984	0.028652
16	NDUFB10	19	19	9	10	3.68253	0.0287173
10	ANKRD30A	300	208	125	83	4.64091	0.0287487
7	HILPDA	22	15	10	5	4.24712	0.0288093
18	LINC01541	351	263	88	175	4.51037	0.0289518
20	MYLK2	78	58	20	38	4.01718	0.0289994
4	MIR548AJ2	1158	847	393	454	5.17449	0.0290012
11	NDUFS3	29	21	13	8	4.17014	0.0291159
16	NAE1	84	67	38	29	4.23923	0.0291391
9	HSD17B3	296	242	82	160	4.54347	0.0291791
4	MAEA	401	353	241	112	4.09295	0.0292033
13	OLFM4	152	133	84	49	5.32989	0.0292092
4	PPBPP2	7	2	1	1	2.90666	0.029222
17	SLC25A10	19	16	9	7	3.79267	0.0292504
11	PYGM	37	28	12	16	4.23643	0.0293365
3	BHLHE40	439	377	173	204	5.24917	0.0293759
10	MMS19	172	133	89	44	5.16045	0.0295493
1	OR10Z1	24	13	3	10	4.03981	0.0295936
5	LMNB1	337	245	102	143	4.60279	0.0296448
21	LTN1	287	164	72	92	4.65667	0.0296869
3	OXSM	21	14	6	8	3.25302	0.0296918
19	ZNF808	113	97	14	83	4.26741	0.0297517
1	PRPF38B	9	4	3	1	3.69635	0.0297598
2	SMYD1	209	175	75	100	5.31016	0.0298438
7	MGC27345	28	28	8	20	4.16843	0.0299799
14	SLC25A29	15	13	10	3	3.86648	0.0299874
16	NAA60	282	241	100	141	4.30127	0.0301564
5	EGFLAM-AS4	49	27	6	21	3.87475	0.0302323
6	LOC100506207	2454	1425	401	1024	4.79728	0.0302389
5	SLC25A46	169	105	64	41	4.32652	0.0302557
8	RAD54B	526	448	288	160	4.52039	0.0303559
19	AKT2	102	87	17	70	4.54751	0.0304264
19	ZNF761	28	26	19	7	4.09869	0.0304376
1	JTB	13	3	2	1	3.50944	0.0305357
19	ZNF256	23	17	8	9	3.90267	0.0306137
17	GAA	155	135	55	80	4.12178	0.0306979
7	PAXIP1-AS1	12	6	2	4	3.72982	0.0308595
7	SBDSP1	8	8	5	3	3.90651	0.0308604
1	HENMT1	33	30	24	6	5.10142	0.030929
3	CFAP100	154	140	67	73	4.78196	0.0310379
11	CREB3L1	160	108	52	56	5.38511	0.0311014
11	ZNHIT2	15	10	6	4	4.01964	0.0311152
11	MS4A3	96	71	28	43	4.36016	0.0311445
1	MARC1	202	167	106	61	4.33323	0.031243
15	SNORD116-24	10	6	5	1	4.01925	0.0312457
14	MIR1197	8	7	4	3	3.75999	0.0312684
14	MIR323A	8	7	4	3	3.75999	0.0312684
2	GPR39	834	581	153	428	5.46039	0.0313
13	LINC00350	134	106	54	52	3.98282	0.0313443
17	SPAG7	43	28	13	15	4.22397	0.0313784
1	KDM4A	229	159	98	61	5.55335	0.031383
7	TP53TG1	136	90	66	24	3.82677	0.0314672
12	ACSS3	984	805	425	380	4.75056	0.0315253
9	FAM102A	133	120	60	60	4.29395	0.0315438
6	BTN2A3P	79	70	18	52	4.1436	0.0315721
3	UBA3	122	74	32	42	4.8525	0.0315841
3	FAM208A	385	322	151	171	4.26652	0.031614
8	SLC18A1	269	181	56	125	4.61612	0.0316557
8	UBR5	795	633	400	233	4.71597	0.0316878
20	RALY-AS1	7	5	3	2	3.6875	0.0317154
8	ASAP1	2367	1748	954	794	4.82296	0.0317404
10	HNRNPF	97	83	41	42	4.18127	0.0317511
5	CCDC125	148	145	50	95	3.981	0.0317915
11	RAPSN	61	46	13	33	4.10118	0.0319419
7	STAG3L5P	20	16	6	10	4.06343	0.0319587
1	GJA5	115	102	60	42	4.05544	0.0319846
4	GNPDA2	120	80	28	52	4.54993	0.0320874
6	HULC	12	8	1	7	3.46959	0.0321621
17	CBX2	14	9	1	8	3.98563	0.0322592
11	HTR3B	253	168	112	56	4.45644	0.0324833
13	LINC00365	20	19	8	11	3.74732	0.0325682
19	ZNF350-AS1	214	136	67	69	4.2971	0.032583
1	ASPM	329	237	150	87	4.8128	0.0326254
6	ABCC10	63	54	22	32	4.7076	0.0326593
4	LOC550113	162	99	56	43	3.61477	0.0326628
3	CFAP44	1058	678	391	287	4.77435	0.0326677
15	RAD51	158	118	54	64	4.63698	0.0326714
9	UBAP1	293	244	110	134	4.61594	0.0326736
6	TNFAIP3	40	30	16	14	4.64473	0.0326937
16	ZC3H18	306	258	78	180	5.06661	0.0326943
1	L1TD1	185	157	43	114	4.82867	0.0327009
12	IKBIP	163	144	93	51	5.18152	0.0327778
18	CBX3P2	8	8	1	7	3.59682	0.0328033
12	LOC100507175	122	97	56	41	4.59263	0.0328477
10	ZNF487	228	186	136	50	4.02589	0.0328705
4	ATP10D	696	505	213	292	6.70459	0.0328719
19	FAM98C	44	42	36	6	3.99338	0.0329584
16	IRX5	13	12	5	7	3.91657	0.0330543
18	LINC01543	86	72	25	47	4.45393	0.033075
7	ELDR	172	137	77	60	4.69205	0.0330762
12	UBE3B	288	202	88	114	4.33656	0.0331998
17	KRT34	36	20	8	12	3.95048	0.033284
1	RAB25	16	9	4	5	3.87404	0.0334074
2	FAM117B	533	343	220	123	4.87678	0.033472
3	CLSTN2-AS1	17	12	6	6	3.93017	0.0335281
4	SMARCA5-AS1	7	5	4	1	3.33241	0.0336649
10	UCMA	66	52	17	35	4.30757	0.0336912
21	LINC00163	6	6	3	3	3.98459	0.0337438
6	ARMC2	713	370	204	166	4.36037	0.0337522
1	VPS13D	490	391	335	56	4.44885	0.0338292
3	RPL39L	23	21	1	20	3.51311	0.033836
2	EPC2	440	339	155	184	3.70919	0.0338665
8	LOC101929294	1565	1153	701	452	4.96603	0.0338857
4	PPAT	181	99	22	77	4.11768	0.0339082
13	LINC00460	7	5	2	3	3.63246	0.0339417
2	HNMT	149	99	70	29	4.33702	0.0340783
6	TBC1D7	166	111	27	84	3.9281	0.0341263
7	TRY2P	34	34	3	31	3.88578	0.0342319
14	YY1	125	79	39	40	3.59579	0.0342616
2	ARHGAP15	2378	1762	721	1041	6.90167	0.0342878
20	FLJ16779	21	17	8	9	3.59512	0.0342884
4	LOC728040	125	86	49	37	3.91321	0.0343037
5	CARTPT	16	15	7	8	4.14317	0.0343604
17	HS3ST3A1	204	185	7	178	4.09351	0.0343755
16	RNF166	47	42	26	16	4.47015	0.0344233
1	PGBD5	466	384	179	205	5.45396	0.0344469
16	CSNK2A2	180	158	57	101	4.61342	0.0345117
17	RPL38	37	31	30	1	3.71071	0.0345625
9	PIP5K1B	1390	924	462	462	5.02376	0.0345794
7	ZNF316	68	60	37	23	4.3306	0.0345807
15	HERC2	564	454	330	124	3.85746	0.0345834
11	WDR74	40	23	8	15	3.87867	0.0346243
5	C5orf42	564	415	303	112	4.65951	0.0346609
20	HCK	228	150	91	59	4.49031	0.0347414
11	SYTL2	622	483	324	159	4.67388	0.0347791
2	LOC101060091	372	299	146	153	4.79836	0.0347974
14	LIN52	713	517	190	327	4.58272	0.0348512
4	TRAM1L1	16	13	8	5	3.78979	0.0348969
11	MOGAT2	104	79	57	22	4.26055	0.0349136
22	CDC45	176	131	70	61	4.48616	0.0350792
3	LOC339874	311	233	152	81	4.69303	0.0350815
14	MIR758	8	7	3	4	3.72068	0.0350885
7	TRIP6	25	22	10	12	4.3706	0.035154
5	SNCAIP	248	198	69	129	4.51718	0.0352277
4	GRPEL1	62	45	25	20	3.7189	0.035268
1	KCND3-IT1	26	19	9	10	3.82479	0.0352698
6	IPCEF1	1070	803	413	390	5.79835	0.0353495
2	LRP1B	12746	9888	4906	4982	9.05374	0.0353701
1	CYP4A11	72	51	23	28	4.01575	0.035402
10	ADARB2-AS1	231	196	80	116	4.06335	0.0354138
11	PTPMT1	28	21	14	7	4.046	0.0355154
2	SNRNP200	84	54	34	20	4.12537	0.0355211
2	LONRF2	312	259	124	135	4.3044	0.0355537
6	PTP4A1	36	22	15	7	3.98458	0.035598
13	TPTE2P5	723	591	317	274	3.83631	0.0356133
19	TARM1	35	35	13	22	4.00132	0.0356225
2	UBE2F	9	6	1	5	2.83869	0.0356304
20	LINC00659	22	22	6	16	3.78872	0.0356457
9	OR1B1	23	21	3	18	3.70175	0.0356857
8	DOCK5	1054	744	375	369	5.11188	0.0357165
5	APBB3	28	14	11	3	3.92231	0.0357214
1	NENF	93	64	32	32	4.09229	0.0358042
11	RASGRP2	38	33	21	12	3.90798	0.0358418
1	OR2L13	423	394	267	127	4.32718	0.0358597
21	PIGP	50	40	19	21	3.99939	0.0358753
11	MYBPC3	120	81	47	34	4.66658	0.0359061
1	NFIA-AS2	91	78	41	37	4.77808	0.0359144
19	FBXO17	84	73	17	56	4.66355	0.0359413
2	C2orf57	10	5	2	3	3.69662	0.0360212
17	PRPSAP1	169	137	72	65	3.98444	0.0360275
6	RFPL4B	28	20	5	15	3.63564	0.0360519
6	BYSL	58	32	20	12	4.14668	0.0362178
16	CDYL2	1470	967	639	328	5.28362	0.0362225
7	LINC00957	22	16	6	10	3.86527	0.0362375
7	TRA2A	171	120	83	37	5.25668	0.03625
11	C11orf49	728	454	251	203	5.15734	0.0363516
3	TBC1D23	309	221	147	74	3.65423	0.0364772
11	OOSP2	27	20	9	11	4.31187	0.0364839
6	TMEM200A	491	370	253	117	4.16391	0.036508
2	COL3A1	166	126	84	42	3.90986	0.0366151
15	MRPL42P5	3	3	2	1	2.90504	0.0366702
8	ZNF250	77	51	43	8	3.55659	0.0367183
13	LINC01050	20	13	6	7	3.75524	0.0367456
7	ABHD11	17	16	5	11	3.60312	0.0367604
2	GCKR	92	72	43	29	3.80486	0.0368018
2	BOK	35	24	5	19	3.76719	0.0368155
7	USP42	300	244	166	78	4.59811	0.036843
1	TMEM61	80	63	24	39	3.97477	0.0368496
20	NRSN2	6	5	2	3	3.51167	0.0368618
12	SLC2A14	140	118	27	91	4.35681	0.0368658
2	LOC100505736	324	218	112	106	4.29072	0.0369207
5	PPWD1	122	89	34	55	3.89466	0.0370233
17	TBX21	52	48	14	34	4.37154	0.037088
18	LINC01477	119	81	30	51	4.25792	0.0370984
9	ROR2	1417	1019	578	441	5.18884	0.0371167
4	RUFY3	311	261	236	25	4.48385	0.0371375
21	MAP3K7CL	662	421	168	253	4.42072	0.0371674
6	ARMC2-AS1	87	65	41	24	3.84197	0.0372027
4	TMPRSS11B	84	50	26	24	3.52651	0.0372085
5	SNX2	321	269	133	136	4.09198	0.0373294
4	CXCL9	8	6	2	4	3.51917	0.0373309
18	TMX3	247	194	155	39	3.5624	0.0373676
2	MDH1B	193	146	43	103	4.67255	0.0374768
2	GPR75	36	25	15	10	3.92143	0.0375395
13	ATP11A	408	287	148	139	4.47173	0.0376058
7	CHRM2	123	91	27	64	4.63663	0.0376646
11	APLNR	32	20	11	9	4.21011	0.0376735
2	SOS1	456	340	192	148	3.71466	0.0377879
1	PTGFRN	363	300	152	148	4.64447	0.0378026
4	CPEB2	496	349	205	144	4.59673	0.0378292
12	KRT18	14	12	10	2	3.7545	0.0378999
10	MIR4679-1	12	11	6	5	3.84309	0.0379352
10	MIR4679-2	12	11	6	5	3.84309	0.0379352
10	PRDX3	34	15	5	10	3.65325	0.0379499
18	DSC1	19	8	3	5	3.55995	0.0380241
10	HNRNPA3P1	29	21	11	10	3.82447	0.0380707
3	CLSTN2	3137	2429	1334	1095	7.60242	0.03813
14	SNORD114-29	5	5	1	4	3.57343	0.0381544
7	RBM28	61	58	13	45	4.27358	0.0382351
11	OR2AG2	23	19	7	12	3.93979	0.0382515
14	PELI2	1067	803	339	464	5.25288	0.0382715
1	TAL1	73	51	27	24	4.15782	0.0382861
7	METTL2B	126	97	60	37	4.26538	0.0383381
19	FKBP1AP1	22	15	5	10	3.86848	0.0384105
16	SSTR5-AS1	27	24	7	17	3.74687	0.0384326
5	MAML1	172	152	107	45	3.557	0.0384953
12	RPH3A	201	148	66	82	4.23028	0.038496
5	MYOT	80	46	34	12	4.27604	0.0385656
19	STRN4	63	49	17	32	3.97504	0.0385961
9	DNAJA1	85	68	21	47	4.40309	0.0386068
19	GDF15	15	11	3	8	3.48125	0.0386411
2	LINC01116	11	9	1	8	2.87535	0.0386895
2	RBKS	425	290	173	117	4.05138	0.0387154
7	ANKRD7	99	60	43	17	3.60446	0.0387954
19	CILP2	34	28	9	19	3.79699	0.0388207
6	TREML5P	16	13	8	5	3.96585	0.0388766
1	CYP4B1	135	107	48	59	4.12917	0.0389524
10	NEURL1-AS1	191	151	79	72	4.3325	0.0389538
7	FAM220A	70	57	36	21	4.04558	0.0389603
10	GATA3	92	86	34	52	3.87768	0.0390023
11	C11orf58	100	77	46	31	4.41333	0.0390206
1	PRPF38A	54	39	34	5	4.03646	0.0390877
10	LINC00840	265	207	147	60	4.29393	0.0392069
12	LINC01234	101	84	30	54	4.90204	0.0392233
2	PCBP1	506	309	150	159	4.33612	0.0392418
1	FAM20B	323	221	93	128	4.13769	0.0392651
12	MON2	642	395	120	275	5.57693	0.0392857
9	ANXA2P2	19	13	5	8	3.82369	0.039298
1	ACTRT2	12	12	6	6	3.3354	0.0393457
1	ADAMTS4	41	29	15	14	4.57425	0.0394587
19	TBCB	26	21	9	12	3.76818	0.0395902
12	OR6C74	15	15	6	9	3.37697	0.0397702
19	ZNF350	269	176	85	91	4.29205	0.0398966
12	SRGAP1	794	638	340	298	5.79108	0.0399789
12	YAF2	482	243	150	93	4.04592	0.0400105
17	SRSF2	7	4	3	1	4.01639	0.0400237
5	EXOC3-AS1	16	15	3	12	3.46577	0.0400726
7	MGC16142	14	11	4	7	3.65431	0.0400962
9	SOHLH1	52	43	21	22	3.68094	0.0401837
8	ZNF7	142	105	68	37	3.76231	0.0401871
19	RPS5	34	11	10	1	3.61199	0.0402307
17	ITGB3	289	206	72	134	4.34026	0.0402414
11	LOC403312	32	19	15	4	4.21695	0.0402602
3	NDUFB5	43	30	7	23	3.72194	0.0402768
2	ADGRF3	114	105	69	36	4.68372	0.0403383
3	DLG1	556	501	244	257	4.08435	0.0404137
3	HLTF-AS1	122	80	52	28	3.86579	0.040454
2	LINC01247	103	64	25	39	4.17755	0.0404808
13	LINC00284	50	41	23	18	3.59872	0.0404854
1	LINC01359	57	38	14	24	3.66979	0.0405214
20	PRND	25	20	7	13	3.77316	0.0406055
19	PPP5D1	407	304	132	172	4.72077	0.0406373
1	HSD17B7	83	51	36	15	4.24684	0.040647
19	GNG8	6	5	2	3	3.47941	0.040711
2	MAPRE3	184	100	57	43	4.88684	0.0407138
2	LOC101929680	1259	933	445	488	4.99676	0.0407468
12	MIR135A2	6	5	2	3	3.54281	0.0409843
2	LINC01191	157	116	54	62	4.8165	0.041043
1	SSBP3	598	479	229	250	6.13536	0.0410575
7	BHLHA15	16	11	7	4	3.96026	0.0410984
15	BNIP2	57	53	32	21	3.39687	0.041154
12	DDX23	59	41	12	29	4.38464	0.0411776
21	PDXK	88	67	41	26	4.13808	0.0412165
9	FAM206A	40	28	11	17	4.39994	0.0412624
8	CLN8	91	75	21	54	4.83492	0.0412815
11	DLAT	84	69	42	27	3.33784	0.0414858
7	BMPER	808	585	274	311	5.02004	0.0414967
16	CIAPIN1	132	103	76	27	4.46822	0.0416228
1	LUZP1	212	150	48	102	4.83933	0.0417057
4	CPEB2-AS1	485	339	197	142	4.54092	0.0417333
4	LIN54	230	217	63	154	3.36677	0.0417499
1	ARV1	150	106	54	52	4.4509	0.0417634
2	LINC00276	949	694	433	261	4.16191	0.0418879
19	KLK14	46	41	19	22	3.9709	0.0418929
3	FRMD4B	1282	937	491	446	5.60695	0.0419037
7	UBE2D4	75	55	25	30	4.47776	0.0419043
14	ESR2	6	4	3	1	3.18699	0.0419167
3	GALNT15	324	242	100	142	5.13167	0.0419419
12	KRT71	68	55	12	43	4.06468	0.0419731
10	GATA3-AS1	24	21	8	13	3.76886	0.0420057
7	CBLL1	37	35	7	28	3.98063	0.0420924
7	ZCWPW1	78	64	30	34	4.37526	0.0421154
13	TPTE2P6	37	27	7	20	3.67017	0.0421269
2	PCBP1-AS1	501	306	148	158	4.23011	0.0421871
2	RPL23AP32	5	3	2	1	3.06812	0.0423407
4	MAD2L1	42	35	23	12	4.03741	0.0423438
8	LOC101927066	2121	1527	821	706	6.2114	0.042356
9	OR13C4	11	7	1	6	3.0895	0.0423628
5	NSD1	386	375	283	92	3.64104	0.0423657
6	CDK19	987	539	312	227	4.40713	0.0424719
2	LOC151484	171	133	67	66	4.44019	0.0425571
17	GAS7	1269	992	327	665	6.85014	0.0425574
3	LINC00690	23	14	9	5	3.63581	0.0425687
4	SDAD1	143	117	63	54	4.38602	0.0426323
3	MIR4445	11	7	4	3	3.3435	0.04264
1	GSTM5	28	23	11	12	3.80613	0.042651
4	LOC101928942	177	109	17	92	4.1984	0.0426801
6	LOC101927314	1115	778	351	427	5.03932	0.0426865
2	DGKD	695	431	249	182	4.79041	0.042716
14	C14orf178	61	50	18	32	4.38328	0.0427554
3	LINC00488	43	34	19	15	3.77513	0.0427717
11	DLG2	11769	8830	5138	3692	7.84822	0.0428708
8	LRP12	624	458	358	100	4.19833	0.0429577
6	HIST1H2BI	15	15	12	3	3.79744	0.0431123
7	PAPOLB	8	8	1	7	2.62846	0.0431278
8	FGF20	80	48	12	36	3.7308	0.0431723
2	LOC644838	442	390	242	148	4.09007	0.0432604
1	ABL2	749	473	254	219	4.30914	0.0432944
14	NKX2-1-AS1	17	17	16	1	3.47441	0.0433152
17	MIR4522	2	2	1	1	3.09866	0.0433308
21	ATP5O	166	127	53	74	5.24139	0.0433408
16	SSTR5	29	25	8	17	3.58666	0.0433448
15	FURIN	47	20	5	15	3.07356	0.0433854
12	DPY19L2	396	332	174	158	4.12951	0.0434086
9	SPTLC1	436	356	233	123	4.13489	0.0434183
10	DRGX	155	118	74	44	3.69358	0.0434349
3	OSTN-AS1	87	65	37	28	4.18164	0.0434449
2	COLEC11	235	209	119	90	3.94707	0.0434702
16	LOC102724084	3160	2297	1239	1058	6.14424	0.0434732
9	DPM2	18	17	8	9	3.49145	0.0434949
4	BMPR1B	2414	1907	1043	864	5.25838	0.0434986
17	SLC4A1	33	31	18	13	4.35458	0.0435209
15	CHD2	688	470	215	255	5.50551	0.0436105
1	CENPF	475	352	280	72	4.69727	0.0436424
17	DDX52	117	100	65	35	4.02446	0.0438163
1	TCHH	42	21	13	8	3.99177	0.0438202
9	NCS1	350	251	105	146	4.73588	0.0439022
2	CIAO1	14	11	7	4	3.45904	0.0439559
7	MOSPD3	15	13	5	8	3.42464	0.0440697
14	MIR134	3	2	1	1	3.11341	0.0440903
14	MIR382	3	2	1	1	3.11341	0.0440903
16	BEAN1-AS1	17	16	11	5	3.97015	0.0440906
14	ATXN3	391	271	60	211	3.71981	0.0441209
9	RUSC2	230	187	103	84	5.26278	0.0441432
4	OTOP1	41	33	8	25	3.5648	0.0441881
19	RYR1	817	625	364	261	4.59358	0.0442029
16	PRR25	17	16	14	2	3.90221	0.0442126
14	TRIP11	489	195	91	104	3.92805	0.04424
13	DCLK1	852	630	266	364	4.91835	0.0442703
18	RIT2	2101	1494	914	580	5.94674	0.0443556
1	PFDN2	42	33	16	17	3.71156	0.044392
3	EIF4A2	14	12	5	7	3.68867	0.044502
3	MUC13	162	118	55	63	4.12183	0.0445121
19	CYP2S1	8	7	3	4	3.56017	0.0445757
18	LINC00683	23	18	6	12	3.59809	0.0445915
16	CA7	36	30	17	13	3.75014	0.0445962
1	AK5	1784	1314	581	733	5.87742	0.0446016
2	UBE2F-SCLY	631	491	162	329	4.11192	0.0446203
19	CRTC1	251	214	81	133	4.51374	0.0446495
3	TFDP2	1037	852	265	587	4.84984	0.0447215
1	NFASC	1091	800	409	391	5.14566	0.0447309
19	PLPP2	21	19	9	10	4.3337	0.0447478
13	SUGT1P3	87	74	51	23	3.27236	0.0447642
11	RNF214	200	159	64	95	4.37334	0.0447978
1	CNTN2	176	148	56	92	4.1399	0.0448076
22	MIR130B	6	6	3	3	3.55159	0.044832
4	CEP44	219	143	83	60	4.25735	0.0448799
2	BRE	1765	1104	611	493	4.99303	0.044979
10	WAC-AS1	51	41	8	33	4.01458	0.0449794
12	MCRS1	29	22	11	11	3.76176	0.0449891
1	XKR8	23	20	18	2	3.95887	0.0450072
17	TEN1-CDK3	106	98	56	42	4.54574	0.045057
7	SNX10	362	293	165	128	4.73087	0.0451098
18	TCF4-AS1	91	78	58	20	4.62062	0.0451524
9	MFSD14B	333	275	106	169	4.07606	0.0451694
8	VPS37A	354	216	110	106	4.35281	0.0452225
20	DEFB116	35	24	13	11	3.73596	0.0452339
19	GGN	18	12	11	1	3.68614	0.0452639
11	NTM	4342	3431	1632	1799	8.46508	0.0452648
4	UGT2A3	143	113	46	67	3.57408	0.0452985
19	NDUFA13	43	38	18	20	3.73307	0.0453087
18	C18orf21	30	19	5	14	3.40514	0.0453826
5	LOC101926975	55	51	40	11	4.19214	0.0454256
11	ACP2	47	33	17	16	3.45712	0.0454679
11	C11orf1	12	9	2	7	3.04072	0.0455993
14	CIPC	103	89	59	30	4.58617	0.0457112
6	EHMT2	103	86	70	16	5.15951	0.0457248
19	PEX11G	54	28	17	11	3.20459	0.0457443
1	LINC01037	167	123	64	59	5.31421	0.0457467
16	ACSM1	267	232	83	149	4.53252	0.0457517
1	KAZN	972	826	292	534	6.67843	0.045824
7	KCNH2	103	85	32	53	3.97598	0.0458255
13	LINC01040	92	77	19	58	4.05098	0.0458943
9	FAM214B	43	31	20	11	4.42604	0.045944
6	MTHFD1L	1370	1101	493	608	5.07476	0.0459441
17	LOC105274304	9	6	4	2	3.08257	0.045974
19	PIAS4	177	121	34	87	4.48283	0.0460106
4	USO1	342	231	75	156	4.40243	0.0460874
13	CYSLTR2	245	214	121	93	3.80677	0.0461279
2	LOC101929319	230	187	75	112	5.20179	0.0461878
5	SLC26A2	80	53	21	32	3.58411	0.0461879
20	DNTTIP1	125	94	52	42	4.04848	0.046199
1	HP1BP3	167	125	86	39	3.86728	0.0462052
9	LINC00587	1023	680	230	450	5.03473	0.0463321
4	WHSC1	70	55	44	11	4.2906	0.0463492
2	DDX1	190	150	44	106	3.80008	0.0463856
8	UQCRB	22	22	8	14	3.67637	0.0465128
1	ZBTB41	296	225	155	70	4.47828	0.0466038
7	PMS2CL	56	49	19	30	3.83206	0.0466649
13	GJA3	78	76	18	58	3.97292	0.0467563
4	HGFAC	48	32	20	12	4.43502	0.0468032
5	LOC102467212	44	39	12	27	3.73124	0.0468038
12	ARL1	56	45	17	28	4.18464	0.0468408
8	ADAM7	11	9	5	4	3.2982	0.0469385
9	DDX58	459	317	166	151	4.75396	0.0470224
8	FGF17	11	10	3	7	3.33137	0.047116
19	ZNF428	35	26	12	14	4.08078	0.0471274
11	AMPD3	328	238	68	170	5.06611	0.0471523
17	CACNA1G-AS1	11	11	6	5	3.38717	0.0471915
16	ZP2	49	42	13	29	4.20414	0.0473306
8	ADGRB1	106	78	30	48	4.06579	0.0473892
7	TNPO3	329	232	124	108	4.0731	0.0474281
7	RFC2	26	25	10	15	3.91578	0.0474329
21	PRMT2	139	108	43	65	3.89761	0.047535
8	GDF6	58	45	28	17	3.92228	0.0475574
6	TRDN	1968	1482	669	813	6.32773	0.0475667
18	LOC400655	550	359	227	132	4.82415	0.0475982
5	MARVELD2	58	53	10	43	3.56704	0.0477354
14	MIR329-1	9	8	3	5	3.51885	0.0477907
22	MED15	355	222	55	167	4.04052	0.0478378
4	MIR4276	14	12	9	3	3.2201	0.0478547
6	PTCRA	35	30	13	17	3.54708	0.047874
8	FAM167A	612	519	199	320	4.36123	0.047887
17	KRTAP9-1	14	6	3	3	3.43635	0.048038
5	RAB9BP1	6	4	2	2	3.34155	0.0480546
2	MIR1302-4	14	8	5	3	3.30311	0.048104
22	POM121L9P	21	17	16	1	3.59121	0.0481266
3	ITPR1-AS1	17	11	4	7	3.18194	0.0481481
3	NUDT16P1	35	28	26	2	3.67876	0.0481677
11	SLC39A13	42	30	11	19	3.69741	0.04817
1	RBBP5	155	130	71	59	3.58648	0.0481778
2	SCLY	24	22	7	15	3.80603	0.0482297
19	ZNF749	29	24	17	7	3.42199	0.0484173
3	CHCHD6	1138	884	603	281	4.06322	0.0484886
4	FGFBP1	21	13	4	9	3.37071	0.0485144
11	SYVN1	30	16	8	8	3.79583	0.048516
19	LINC01533	15	10	3	7	3.50476	0.0485933
1	RAB4A	82	72	10	62	3.45993	0.0486071
20	COX4I2	31	24	2	22	2.61068	0.0486698
11	TMEM179B	10	7	6	1	3.38285	0.048768
11	OR51M1	11	10	3	7	2.50286	0.0488239
8	MICU3	537	346	135	211	4.24813	0.0488706
9	RAPGEF1	810	601	271	330	4.5421	0.0488918
2	ZAK	644	447	290	157	4.16381	0.0489995
9	UBE2R2	435	370	146	224	4.16279	0.0490008
19	PTPRH	100	74	30	44	3.77283	0.0490788
9	C9orf66	42	25	9	16	3.96662	0.0492224
8	TP53INP1	124	91	48	43	3.58411	0.049313
1	LAMC2	291	257	98	159	4.0221	0.0493298
12	SETD1B	53	37	17	20	3.63626	0.0493612
7	STAG3L5P-PVRIG2P-PILRB	104	82	41	41	4.53229	0.0495174
11	OR10A5	46	26	15	11	3.07994	0.0495303
17	CHRNE	25	24	8	16	3.84242	0.0495547
1	TRIM58	203	147	67	80	4.90763	0.0495892
3	MIR564	3	3	2	1	3.0577	0.0496087
22	MIR301B	7	7	3	4	3.51995	0.0497216
16	FAM234A	90	84	35	49	3.85722	0.0497498
1	PAQR7	39	25	20	5	3.1417	0.0497912
4	GRSF1	107	73	65	8	3.90493	0.0498586
9	PTENP1-AS	69	64	43	21	3.44022	0.0498605
6	NDUFAF4	67	50	13	37	3.71588	0.0498843
3	ACKR4	2	2	1	1	2.95784	0.0498931
15	UBL7	132	99	60	39	4.05416	0.0499084
6	CCDC167	95	63	38	25	4.24748	0.0499159
17	LOC100132174	51	40	18	22	4.0509	0.0499415
14	TCL1A	50	37	28	9	3.43168	0.0500019
3	STXBP5L	2543	1756	807	949	3.86579	0.0500283
1	CREB3L4	19	13	6	7	3.37851	0.0501463
19	EPN1	105	73	40	33	3.92012	0.0501842
5	ACSL6	361	189	127	62	4.54891	0.050191
19	IL11	29	21	10	11	3.92481	0.0503133
20	ZBTB46	436	352	64	288	4.34253	0.0503372
19	KLK4	13	12	1	11	3.24942	0.0503547
7	PODXL	141	123	47	76	4.21962	0.0503868
4	ZGRF1	376	296	163	133	4.37377	0.050415
20	PFDN4	34	29	11	18	3.78664	0.0504407
11	TH	19	14	11	3	3.11401	0.0504431
17	MYL4	81	39	18	21	4.28052	0.0504733
1	CROCCP3	71	70	28	42	4.17021	0.0505831
2	RHOQ	131	84	40	44	4.52354	0.0505936
7	ABHD11-AS1	5	5	1	4	2.98473	0.050617
14	GSKIP	42	38	9	29	3.44439	0.050647
9	CEL	38	23	22	1	3.28062	0.050771
7	PRKAG2-AS1	12	10	3	7	3.81804	0.0507885
3	ECE2	128	82	32	50	3.64135	0.05082
7	MEOX2-AS1	76	47	28	19	4.17642	0.0508874
1	B3GALT2	17	15	11	4	3.22472	0.0509151
2	BARD1	606	487	197	290	4.35598	0.0509594
19	PPM1N	15	15	6	9	3.96559	0.0509698
3	NCK1-AS1	78	56	16	40	3.97241	0.0510009
6	FKBP5	587	535	416	119	3.96984	0.0510453
12	ACVR1B	120	87	58	29	3.53758	0.0511574
11	ZFPL1	14	5	4	1	3.13426	0.0511641
14	SYNE3	385	279	83	196	5.02761	0.0512095
11	IMMP1L	195	131	76	55	3.93607	0.0512399
1	SPHAR	3	3	1	2	3.09534	0.0512477
17	MTVR2	3	3	1	2	2.68718	0.0512993
17	ARL16	17	16	7	9	3.40903	0.051325
3	ZNF385D-AS1	167	122	50	72	4.09567	0.0513571
19	ZNF728	159	109	49	60	3.82521	0.0514308
12	MRPL42	207	141	47	94	3.67482	0.0514698
12	LTA4H	227	182	76	106	4.20143	0.051523
15	NR2F2-AS1	605	476	156	320	4.51992	0.0515426
4	CDKN2AIP	11	11	7	4	3.47036	0.0516612
6	LOC101928663	93	78	52	26	3.8804	0.051669
6	KCNK5	150	117	56	61	4.37255	0.0517397
19	ZNF766	148	123	66	57	3.79183	0.0517881
12	TRHDE-AS1	74	53	14	39	3.22446	0.0518676
4	FAM184B	395	312	76	236	3.81916	0.051876
9	GAS2L1P2	24	15	8	7	3.28711	0.0519586
18	LOXHD1	981	753	321	432	7.13426	0.0520245
14	RDH11	90	63	35	28	4.23205	0.0520876
11	SNHG1	22	14	7	7	3.47557	0.05224
19	SMIM7	62	51	27	24	3.87993	0.0522595
9	TDRD7	290	233	163	70	3.46033	0.0523395
18	TCF4	1277	1014	674	340	5.47432	0.05236
22	LOC284930	1374	940	353	587	5.29729	0.0524012
10	ST8SIA6	1069	825	429	396	4.30158	0.0524105
1	SMG7	277	144	72	72	4.85069	0.0524197
7	TSPAN12	177	151	101	50	3.95358	0.0524788
17	LRRC37BP1	272	251	188	63	3.11889	0.052563
5	CDC25C	192	145	56	89	4.46139	0.052665
14	RIN3	599	510	181	329	5.74081	0.0526754
7	HOXA11-AS	19	10	4	6	3.65713	0.0526904
12	DTX3	17	12	9	3	3.7225	0.0526958
11	KIRREL3-AS2	16	13	3	10	3.3253	0.0527011
2	ZNF513	12	2	1	1	2.39837	0.0527073
16	ZDHHC7	329	210	42	168	4.40274	0.0527203
17	CDR2L	69	51	41	10	4.15456	0.0527332
13	LINC00463	9	8	2	6	3.29094	0.052739
9	PLAA	305	195	112	83	3.90516	0.052748
21	TCONS_00029157	34	34	1	33	3.54892	0.0527881
5	POU4F3	7	6	2	4	3.1541	0.05283
11	GPR83	226	140	62	78	3.93237	0.052861
19	PLD3	30	25	10	15	3.96194	0.0529286
5	STC2	21	18	9	9	3.06217	0.0529818
4	CTBP1-AS2	26	22	9	13	3.55373	0.0529851
12	MYO1A	81	67	37	30	4.05908	0.0529898
15	NR2F2	612	483	157	326	4.52468	0.0529904
12	KCNH3	54	41	15	26	4.22111	0.0530605
17	SLC16A5	113	94	60	34	3.55301	0.0531074
3	SLC22A14	77	60	35	25	4.49159	0.0531274
2	UGGT1	510	305	179	126	3.41875	0.0531398
17	PRKAR1A	679	494	227	267	5.56772	0.053171
5	NDST1	157	117	47	70	3.94993	0.0532185
18	MTCL1	495	355	121	234	5.29384	0.0532918
11	MAP4K2	23	14	9	5	3.49577	0.0533624
12	MFAP5	163	140	57	83	3.43289	0.0534009
22	EWSR1	97	59	25	34	4.07315	0.0534022
12	LINC00935	138	94	45	49	3.50227	0.0535234
5	SKP1	40	39	27	12	3.38365	0.0536122
13	MTUS2-AS1	5	4	3	1	3.01646	0.0536642
6	BTN2A1	104	94	49	45	4.12846	0.0537233
1	LOC101927587	1985	1399	628	771	5.75165	0.0537659
17	WNT3	100	93	34	59	4.5763	0.0537815
5	ERGIC1	517	356	173	183	5.15836	0.053819
1	SLC39A1	16	13	5	8	3.56903	0.0539073
9	LINC00583	103	80	24	56	3.8839	0.0539196
19	TULP2	104	102	32	70	3.63366	0.0539326
19	SSBP4	27	27	13	14	3.39804	0.0539844
3	ITGA9-AS1	454	367	274	93	5.38372	0.0540708
7	C7orf65	23	19	11	8	3.50566	0.0541782
11	PPP2R1B	87	76	61	15	3.27595	0.0541871
19	TM6SF2	39	31	15	16	3.66526	0.0542627
2	SNX17	35	22	15	7	3.68414	0.0543041
1	CFHR5	248	189	134	55	3.9119	0.0544236
11	PSMA1	386	262	144	118	5.95106	0.05445
11	ANO1-AS2	27	23	6	17	3.494	0.0544985
8	PXDNL	3526	2546	1550	996	5.05231	0.0545067
12	DBX2	262	177	101	76	3.53977	0.0545239
5	LINC00461	284	248	149	99	4.98486	0.0545244
7	RPS2P32	19	14	8	6	3.57894	0.05455
12	ING4	51	16	14	2	3.6526	0.0546024
8	NKX6-3	10	9	8	1	3.37198	0.0546931
1	CRTC2	27	14	6	8	3.14145	0.0547207
5	TRAPPC13	240	159	57	102	3.54753	0.0547349
9	PTENP1	96	90	61	29	3.37197	0.0547555
12	DYRK2	58	45	21	24	3.62839	0.0547966
19	SLC7A9	289	189	52	137	4.80311	0.0547968
8	FAM110B	485	408	266	142	4.29983	0.054818
5	JMY	405	280	198	82	3.41411	0.0548442
1	OLFML2B	194	152	75	77	4.19926	0.0549034
17	PLEKHM1P1	32	15	2	13	2.98135	0.0549299
1	TBX19	129	95	55	40	3.82156	0.054949
3	CYP8B1	33	28	17	11	3.85847	0.0550107
17	SH3GL1P2	9	8	4	4	2.98132	0.0550184
19	APOE	10	9	1	8	3.37032	0.0550324
16	LOC102724163	78	58	22	36	4.24963	0.0550358
14	MIR4307HG	163	111	43	68	3.6816	0.0550458
2	COL4A4	802	548	216	332	4.99441	0.0550688
11	PIH1D2	20	16	14	2	2.94223	0.0551125
9	KDM4C	3811	2371	1021	1350	6.56277	0.0551816
4	LOC101927849	666	514	291	223	3.70741	0.0552253
9	CNTFR	224	180	98	82	4.56706	0.0552342
6	CNPY3	42	30	18	12	3.95071	0.0552768
1	INADL	2048	1642	890	752	5.45287	0.0553148
1	NBPF7	25	18	7	11	2.96957	0.0554414
10	ALDH18A1	287	234	96	138	4.11551	0.0555013
5	LSM11	70	52	15	37	3.97553	0.0555028
4	NELFA	18	15	9	6	3.82288	0.0555172
1	PLCH2	32	29	8	21	3.36234	0.0555676
4	PPEF2	156	147	125	22	3.37301	0.0556014
1	OR10X1	25	13	7	6	3.24175	0.0556604
22	SAMM50	252	157	23	134	4.00794	0.0557003
8	ZNF572	39	31	29	2	3.04184	0.0557291
18	RALBP1	393	278	133	145	4.19413	0.0557373
4	RNF212	276	221	65	156	4.63436	0.0557531
3	LOC101928739	173	156	92	64	4.13316	0.0557633
7	ASB4	316	226	123	103	4.41823	0.0557734
11	CRYAB	10	8	4	4	2.93425	0.0558989
4	FDCSP	86	28	10	18	3.82508	0.0559256
12	ALKBH2	16	13	7	6	3.36583	0.0560987
10	GPR26	165	137	76	61	4.46214	0.0561117
12	SSPN	190	134	59	75	3.85694	0.0561137
2	LOC105747689	75	40	23	17	3.54898	0.0561208
4	TMEM165	136	99	41	58	3.71875	0.0561836
19	ZNF799	6	5	2	3	2.97188	0.0562094
13	LINC00423	538	364	341	23	3.67507	0.0562271
4	NAAA	206	186	112	74	3.51249	0.0562502
5	LOC101928651	206	151	58	93	4.2129	0.0564647
6	BTN3A1	107	85	30	55	4.11504	0.0564701
4	FTLP10	173	147	89	58	3.07325	0.0565262
7	PAXIP1	208	146	29	117	3.71528	0.0565476
22	SCARF2	46	38	7	31	3.5174	0.0565613
12	A2M	247	197	90	107	4.7322	0.0565631
3	OSTN	162	134	71	63	4.29853	0.0565821
17	GP1BA	17	14	6	8	3.97575	0.0566428
18	DSCAS	416	269	123	146	3.6818	0.0566456
20	EMILIN3	56	41	33	8	3.5423	0.0566884
9	NRON	12	12	3	9	3.30045	0.0567005
20	LOC100130587	14	7	2	5	3.39895	0.056735
4	TMPRSS11BNL	200	168	99	69	3.02795	0.0567553
7	VGF	12	9	4	5	3.44001	0.0567975
12	SLC39A5	18	10	3	7	3.07418	0.056836
5	FAM13B	397	274	132	142	5.42325	0.0568376
16	MIR4719	27	18	11	7	3.68808	0.0568789
14	PCNXL4	213	128	57	71	3.64378	0.0569182
9	IKBKAP	436	317	111	206	4.23861	0.0570512
1	UBE4B	612	449	385	64	4.08945	0.0571119
7	TSC22D4	36	26	12	14	3.69632	0.057182
4	SYT14P1	19	8	4	4	3.01584	0.0571869
7	EIF2AK1	135	116	79	37	3.83867	0.0572742
5	CDC20B	258	195	99	96	3.84529	0.0572816
19	CCDC124	8	8	1	7	3.11853	0.0573154
19	CACTIN-AS1	10	8	2	6	3.21022	0.0573191
15	PIGBOS1	14	12	5	7	3.25548	0.0573326
7	TMEM140	92	75	30	45	3.71546	0.057341
11	DIXDC1	177	146	113	33	3.05434	0.0573533
8	LY6K	18	14	5	9	3.11242	0.0573583
1	CYP4Z2P	222	149	85	64	3.92367	0.0574539
18	PSMG2	339	262	108	154	4.51181	0.0574951
7	ACTL6B	42	29	19	10	4.20984	0.0575791
20	SNRPB2	27	23	8	15	3.15936	0.0576174
10	ENTPD1	1603	1300	684	616	4.86057	0.0576389
11	OR10A2	29	26	6	20	2.99059	0.0576779
18	PIGN	997	810	381	429	3.95707	0.0577525
12	LMNTD1	986	724	321	403	5.31003	0.057804
8	LOC101929550	47	20	13	7	3.69282	0.0578226
7	NDUFB2	46	34	17	17	3.61716	0.0578779
13	GTF3A	41	29	9	20	3.55607	0.0578859
1	TMCC2	210	165	77	88	3.53307	0.0579673
19	AURKC	31	22	4	18	3.04348	0.0580432
13	SPG20	313	192	44	148	4.41481	0.0580601
19	HAVCR1P1	19	10	4	6	3.27624	0.0580657
19	GIPC3	22	21	2	19	3.36614	0.0580901
11	FDXACB1	13	13	8	5	3.1387	0.058108
11	LAYN	49	36	23	13	3.15839	0.0581104
7	MAGI2-AS2	13	10	1	9	2.98173	0.0581151
14	LRRC9	581	353	171	182	3.59741	0.0581735
5	HTR1A	10	10	7	3	3.29867	0.0581935
4	TLR2	89	75	43	32	4.06363	0.0581972
20	WFDC10B	119	76	29	47	3.66002	0.0582368
2	NCAPH	79	60	37	23	4.05577	0.0582569
7	FAM126A	343	233	63	170	4.05261	0.058321
12	FBXL14	6	6	1	5	3.20689	0.0585778
14	OTUB2	159	114	37	77	3.82391	0.0587219
2	BRE-AS1	9	6	5	1	3.2216	0.0588351
9	LOC389705	180	141	64	77	3.60264	0.0590101
6	MIR30C2	9	7	3	4	3.24849	0.0590811
17	DDX42	229	144	71	73	4.11271	0.059082
4	LOC100505912	84	73	20	53	3.69663	0.0590944
2	SLC4A3	8	8	5	3	2.82135	0.0591317
3	CCDC50	490	361	125	236	3.74423	0.0591338
17	PHOSPHO1	25	23	12	11	3.33279	0.0591698
9	PRSS3	193	158	63	95	4.53453	0.0592071
11	LMO1	258	209	109	100	4.71985	0.0593027
3	TADA3	49	37	11	26	3.69519	0.0593581
8	LOC100287015	67	49	19	30	3.72133	0.0594368
7	C1GALT1	621	485	240	245	3.51009	0.0594423
1	SLC2A5	178	145	84	61	3.63667	0.0595037
7	NPTX2	50	37	29	8	3.41597	0.0595366
12	NR1H4	332	220	211	9	4.20424	0.0595764
17	ABCC3	97	92	39	53	4.51134	0.0595892
1	OR6K3	20	8	3	5	2.90456	0.0597127
19	CD37	13	11	3	8	2.44469	0.0597264
14	LOC100506476	60	48	20	28	4.25358	0.0597549
20	TMX4	238	215	136	79	3.43841	0.0597645
2	TRAPPC12	428	370	175	195	4.54355	0.0598246
8	C8orf37	3340	2538	1160	1378	6.69879	0.0598615
2	LOC102800447	1012	822	454	368	5.00431	0.0599121
14	MIR329-2	10	8	3	5	3.30877	0.0599264
17	MED31	42	38	3	35	3.32173	0.059928
14	SNORD114-1	4	4	2	2	2.86268	0.0600071
19	ZNF699	65	42	25	17	3.26681	0.0600284
5	FGFR4	37	36	15	21	3.24218	0.0600545
3	MSL2	222	141	106	35	4.37811	0.0602171
19	LILRA4	11	9	1	8	3.24347	0.0602354
1	LOC100129620	863	635	269	366	5.24255	0.0602752
4	TMPRSS11F	338	224	108	116	3.23702	0.0602915
17	OGFOD3	19	13	7	6	3.58453	0.0602942
18	EPG5	534	399	202	197	4.07949	0.0603922
8	DSCC1	138	111	60	51	3.54694	0.0604459
2	RNPEPL1	15	15	1	14	3.05892	0.0604975
1	TNFAIP8L2	15	7	5	2	3.12085	0.060537
17	ATAD5	270	241	125	116	3.48315	0.0605665
6	ADGRF2	325	242	71	171	4.33593	0.0606435
17	KRT37	32	23	7	16	3.23741	0.0606444
8	ZFAND1	128	98	60	38	3.52293	0.0606716
17	THRA1/BTR	34	31	14	17	4.23247	0.0606816
20	LINC01524	181	142	53	89	3.78432	0.0606841
3	CAPN7	229	171	149	22	3.31407	0.060759
4	PCAT4	240	158	59	99	3.72555	0.0607803
17	MFSD11	100	46	42	4	4.39803	0.0609434
4	TBC1D14	788	570	250	320	3.93998	0.0609573
11	C11orf52	2	2	1	1	2.75183	0.0609833
22	CECR1	124	114	36	78	4.55045	0.0610122
21	KRTAP26-1	26	19	4	15	3.6465	0.0610213
13	SLC25A15	66	53	34	19	3.70856	0.0610784
1	GPR157	105	71	24	47	3.94193	0.0611336
17	CASC17	609	456	153	303	3.51026	0.0611531
3	CGGBP1	401	327	165	162	3.83157	0.061214
11	HTR3A	105	71	34	37	3.71026	0.0613649
14	MIR299	10	9	3	6	3.0562	0.0614034
1	PLEKHO1	25	22	9	13	3.513	0.0614205
19	ZNF813	135	114	44	70	3.96874	0.0615326
9	PCA3	162	120	64	56	3.76982	0.0615825
3	ILDR1	166	91	39	52	4.37352	0.0616216
7	PMS2	121	112	70	42	3.58457	0.0616303
22	FLJ41941	17	13	7	6	3.31782	0.0616456
2	INO80B-WBP1	9	5	2	3	2.74512	0.0616981
1	AKT3	852	654	341	313	4.09897	0.061718
5	HSD17B4	624	417	232	185	4.03707	0.0617561
17	C17orf62	41	29	10	19	3.14239	0.0617903
19	C3	93	89	18	71	3.50646	0.061846
3	KLHL24	286	231	66	165	3.65122	0.0618808
12	NUDT4P1	91	83	29	54	3.80317	0.0619202
12	NUDT4P2	91	83	29	54	3.80317	0.0619202
1	CDC73	335	315	232	83	3.11234	0.0620859
15	UBL7-AS1	78	58	35	23	3.5828	0.0621406
9	CTNNAL1	367	239	107	132	4.24602	0.0621682
3	FAM19A1	3094	2287	1226	1061	5.24334	0.0622306
11	ARL2-SNX15	146	109	55	54	4.61243	0.0623254
8	LOC100288181	104	79	30	49	3.07755	0.0623501
5	TTC37	223	198	81	117	3.60787	0.0623635
13	MIR1297	14	12	5	7	3.42537	0.0623744
9	LOC100505478	133	111	54	57	3.87861	0.0623941
9	PRDM12	96	78	49	29	3.70553	0.0623974
16	CACNG3	413	357	163	194	4.88981	0.0625464
6	CRIP3	8	6	3	3	2.45242	0.0625525
10	C10orf67	129	83	44	39	3.61511	0.0625728
14	GSC	18	17	11	6	3.21419	0.0626125
3	CAMK2N2	7	4	2	2	2.85791	0.0626667
9	INSL6	184	92	34	58	3.7019	0.0627737
15	HAPLN3	146	97	28	69	4.12018	0.0627853
1	KLHDC9	4	4	2	2	2.95937	0.0627953
9	KCNV2	122	83	63	20	3.88932	0.0627993
12	SLC25A3	45	39	32	7	4.12693	0.0628485
11	OR56B1	30	19	10	9	3.52013	0.0629064
11	TMEM223	8	5	3	2	3.00744	0.0629116
8	BOP1	8	8	1	7	2.74317	0.0630065
11	TRIM22	203	154	47	107	4.17245	0.0630263
5	CRSP8P	34	28	15	13	3.59966	0.0630406
9	BAAT	97	73	28	45	3.80337	0.0630788
3	ARL6IP5	134	97	65	32	3.55631	0.0631277
16	LINC01571	62	54	7	47	3.29252	0.0631385
11	AMBRA1	649	327	235	92	4.77067	0.063209
16	WWP2	914	733	393	340	3.78078	0.0632688
5	SPINK6	105	56	44	12	3.40542	0.0633242
8	HRSP12	87	73	20	53	4.07239	0.0633343
20	ACTR5	149	115	33	82	3.96191	0.0634018
14	IFI27L1	165	121	29	92	3.84576	0.0634954
15	CLK3	67	44	36	8	3.68769	0.0635208
3	RBM5	91	51	24	27	3.87712	0.0635343
15	DUOX1	169	121	57	64	3.96571	0.0636642
6	MAP7	671	503	376	127	3.26327	0.0637108
2	LOC101927438	52	37	12	25	3.63803	0.0637621
22	AP1B1	222	148	72	76	3.7189	0.0637731
20	WFDC13	49	26	14	12	3.46218	0.0638208
1	LINC01350	369	315	141	174	3.1918	0.0638337
17	OR4D1	18	14	4	10	3.09927	0.0638866
5	GZMA	51	34	25	9	3.16188	0.06395
16	ZNF821	110	89	52	37	4.60468	0.0640301
1	ERO1B	439	341	179	162	3.00148	0.0640345
8	SLURP1	15	11	3	8	3.00813	0.0640497
20	ZBTB46-AS1	116	101	25	76	3.43544	0.064065
17	MIR21	7	4	1	3	2.78689	0.0642121
6	ARFGEF3	638	496	316	180	4.0915	0.0642331
19	TMEM38A	95	86	44	42	4.01236	0.0642568
10	TAF3	1029	811	421	390	4.28596	0.0643327
19	SH2D3A	74	63	18	45	2.77846	0.0643903
15	CFAP161	13	13	5	8	3.22125	0.0643941
11	IGSF9B	252	195	93	102	4.52627	0.0644276
3	CFAP44-AS1	204	134	68	66	3.52421	0.0644371
1	VAMP3	59	46	11	35	3.75843	0.0644634
10	LINC00865	120	89	30	59	3.56773	0.0644776
11	SORL1	601	387	202	185	4.65662	0.0645165
17	RAB37	107	84	33	51	3.57997	0.0645323
16	NDUFAB1	61	52	18	34	3.08208	0.0645456
4	MANBA	763	578	424	154	3.83581	0.0645481
16	DKFZP434H168	7	6	4	2	3.00206	0.0646209
6	PBOV1	13	9	1	8	2.76251	0.0646711
9	VAV2	1209	1028	484	544	5.2986	0.0647309
15	SEC11A	226	162	113	49	4.51466	0.0648198
4	MAML3	1378	1061	469	592	5.75065	0.0648734
1	MTF1	74	49	14	35	3.35851	0.0649585
2	ORC4	269	198	111	87	3.39748	0.0649652
15	C15orf57	186	122	27	95	3.83727	0.0650036
7	PSMG3	42	41	24	17	3.69821	0.0650121
12	FKBP4	31	14	10	4	2.92008	0.0651084
16	RPS2	21	21	10	11	2.81614	0.0651789
21	BACH1-IT2	75	47	25	22	3.46469	0.0651955
14	LINC00911	118	102	44	58	4.46627	0.0652167
9	GAS1	13	12	9	3	3.44694	0.0652214
9	FAM189A2	368	269	113	156	4.38472	0.0653267
4	LINC00616	473	378	212	166	4.32023	0.065354
21	USP25	205	180	34	146	3.20123	0.0653662
3	ZNF860	85	65	26	39	3.61291	0.0654237
7	MRPS17	21	20	8	12	3.34834	0.0654312
6	LOC102724053	23	21	9	12	3.2733	0.0655334
7	LOC101927668	1269	1006	521	485	5.21348	0.0655742
12	WIF1	261	157	78	79	3.60697	0.0656146
22	LOC101928891	17	16	6	10	3.18465	0.0656604
16	SCNN1G	153	145	22	123	4.07836	0.0657042
14	SMOC1	864	676	346	330	5.03019	0.065804
17	MIR4734	10	6	5	1	2.1766	0.0658875
4	FAM193A	445	408	280	128	3.76023	0.0659698
8	FAM167A-AS1	350	296	98	198	4.07613	0.0659736
3	SMIM4	19	18	14	4	2.90561	0.0660083
9	PRRC2B	329	250	170	80	3.79991	0.066009
2	PABPC1P2	11	5	2	3	2.63534	0.0660314
6	ATG5	650	496	273	223	3.60776	0.0660494
4	LOC101060498	117	92	41	51	3.81049	0.0660578
14	ISCA2	12	10	6	4	3.29239	0.0660775
20	MMP9	52	41	25	16	3.49165	0.0660871
12	KCTD10	193	152	49	103	3.56938	0.0661184
7	LOC100506682	76	48	9	39	3.47312	0.0662036
11	ZNF202	90	78	30	48	3.49268	0.0662605
19	EMP3	33	30	16	14	3.2354	0.0663004
4	C4orf17	231	188	109	79	4.37978	0.0663108
4	LOC101929468	981	737	312	425	4.6919	0.0663219
10	CDC123	346	228	145	83	3.77867	0.0663877
13	ELF1	412	322	174	148	3.27944	0.0665117
10	LOC101929574	26	18	17	1	3.15427	0.0665381
17	VMP1	377	289	136	153	3.76659	0.0665863
14	FAM161B	118	88	33	55	3.68753	0.0666097
10	MIR4293	21	14	3	11	3.06298	0.0666279
1	OR10R2	20	15	10	5	3.32856	0.0666925
15	TP53BP1	405	280	114	166	4.801	0.066941
4	TMPRSS11GP	52	44	10	34	3.24027	0.067027
19	RASIP1	42	29	19	10	3.03491	0.0671147
11	SIK2	294	262	152	110	2.93233	0.067124
12	CLEC4A	40	29	5	24	3.27996	0.0672029
21	CLDN14	599	486	184	302	4.49262	0.0672203
1	ZZZ3	306	236	147	89	3.94837	0.067273
14	MIR379	10	10	4	6	3.22432	0.0673021
8	LOC254896	55	49	25	24	3.3886	0.0673067
18	MOCOS	507	341	164	177	4.49018	0.067319
5	LOC100505841	32	27	6	21	3.18089	0.0673701
1	ADGRL2	1386	1011	443	568	5.11137	0.0674177
13	SPG20-AS1	109	67	10	57	3.64975	0.0674882
11	HRASLS2	15	15	8	7	3.4165	0.0675114
3	KLHL18	130	110	86	24	4.02293	0.0675628
2	ATRAID	26	17	13	4	3.09904	0.0675963
5	BOD1	54	42	15	27	3.38265	0.0676232
7	LAMB4	486	363	205	158	4.00295	0.0676426
18	ZBTB7C	334	265	94	171	4.99928	0.0676858
11	HSPB2-C11orf52	28	24	15	9	2.73031	0.0679124
5	FAM53C	38	29	12	17	3.64089	0.0679988
11	LOC101928894	36	29	20	9	3.62811	0.0680223
1	ACTG1P20	4	3	2	1	2.85113	0.068041
1	MARK1	628	333	245	88	3.11833	0.0680539
11	MIR4300HG	2857	2142	1098	1044	4.9345	0.0680547
5	CANX	100	74	39	35	3.24956	0.068075
3	PROK2	45	31	13	18	3.79937	0.0681186
11	DAGLA	229	159	55	104	3.92577	0.068123
7	ASB10	51	40	25	15	3.44701	0.0681409
4	ZNF721	125	93	48	45	3.04038	0.0681411
1	FHL3	4	3	1	2	2.89577	0.0681447
7	PAX4	40	27	17	10	3.45512	0.0681716
7	AGFG2	62	51	29	22	3.83671	0.068278
22	PLXNB2	8	7	6	1	3.13929	0.0682783
14	ZNF410	290	213	69	144	3.92604	0.0682984
1	NMNAT2	731	564	236	328	4.78453	0.0683518
6	SLC22A1	217	152	94	58	4.59555	0.0683628
6	KLHDC3	22	14	7	7	3.7134	0.0683646
1	SNIP1	69	48	11	37	3.95242	0.0683717
11	OR10A3	22	18	5	13	3.37865	0.0683733
3	ZBTB47	31	26	9	17	3.62538	0.0684032
8	FER1L6-AS1	88	76	58	18	3.05943	0.0684254
17	ICT1	104	84	55	29	3.61433	0.0684321
1	DPYD-AS1	1011	751	354	397	5.08509	0.0684554
4	SRD5A3	187	105	48	57	3.38865	0.0684751
11	CELF1	355	221	154	67	4.71389	0.068746
13	EPSTI1	458	371	108	263	5.42151	0.0688115
11	OVOL1-AS1	7	6	2	4	2.27669	0.068878
1	CITED4	25	25	5	20	3.0316	0.068883
5	ATP6AP1L	178	103	66	37	4.06731	0.0689219
2	SATB2	486	347	173	174	4.74534	0.0689275
10	TBC1D12	695	427	279	148	4.502	0.0690354
5	AFAP1L1	208	188	93	95	4.85309	0.0690916
3	KCNAB1-AS2	63	40	15	25	3.25751	0.0691241
13	LMO7	1307	879	472	407	5.04989	0.0691565
10	LINC00857	41	25	7	18	3.20687	0.0691844
5	PCDHB17P	25	16	10	6	3.41383	0.0692112
1	NECAP2	49	47	20	27	3.62926	0.0693217
2	ACOXL	1816	1445	788	657	4.94336	0.0693551
19	GPR4	27	23	14	9	3.62281	0.0693647
6	PRL	43	35	27	8	4.01031	0.0693977
10	LOC101929279	163	149	97	52	3.16218	0.0694186
6	OR14J1	24	19	13	6	3.68704	0.0694431
7	LOC101927550	37	32	16	16	3.1469	0.069483
7	PVRIG2P	12	12	5	7	2.85868	0.0694835
15	C15orf54	40	22	3	19	3.07028	0.06952
17	KRTAP4-3	21	16	15	1	2.68682	0.0695463
3	RPL32P3	93	73	38	35	3.42125	0.0696079
8	FAM92A1	109	71	47	24	4.29954	0.0696255
2	TFPI	392	273	172	101	4.31121	0.0697328
8	GS1-24F4.2	71	58	31	27	3.01498	0.0697366
13	RFC3	782	526	356	170	3.70791	0.0697492
17	LOC100128006	35	33	12	21	3.38251	0.0698716
17	CD79B	37	27	8	19	3.25606	0.0698894
19	FFAR2	7	6	2	4	2.88136	0.0699047
15	MAPK6	181	137	120	17	3.18815	0.0699161
2	EHD3	72	64	11	53	3.34466	0.0699615
5	LOC102467223	80	64	32	32	3.72871	0.0699652
20	LINC01271	23	15	8	7	3.16075	0.0699744
17	ACACA	669	543	271	272	3.75386	0.0700186
4	CCKAR	31	22	4	18	3.14608	0.0700568
11	RNASEH2C	15	11	4	7	3.32682	0.0700978
11	CABP4	39	32	23	9	3.16959	0.0701134
9	POMT1	123	96	30	66	3.52786	0.0701217
19	RDH8	27	22	4	18	2.97156	0.0701801
19	ZNF787	118	111	57	54	2.99696	0.07022
6	NRSN1	103	77	47	30	4.47048	0.0702945
21	RWDD2B	73	40	23	17	3.51584	0.0703243
12	HVCN1	145	117	80	37	3.21464	0.0703542
1	SYNC	47	43	41	2	2.99384	0.0703885
10	LOC399715	79	50	39	11	3.15464	0.0703891
7	AZGP1P1	33	22	5	17	3.41943	0.0704183
22	LOC339666	102	88	52	36	3.78567	0.0704379
5	PPP2CA	95	92	34	58	3.41344	0.0704438
3	TMEM39A	186	109	34	75	3.7441	0.0704498
11	GUCY2EP	206	179	69	110	4.32136	0.0704645
14	MDGA2	4085	3189	1351	1838	5.72378	0.0704812
3	PSMD2	12	11	10	1	3.15584	0.0704837
8	MIR596	14	10	3	7	2.8637	0.0705205
6	GLYATL3	148	111	40	71	3.99506	0.0705652
14	MIR380	8	8	4	4	2.85036	0.0706645
5	LOC101929505	385	290	121	169	3.89358	0.0706958
4	MED28	45	32	5	27	2.8022	0.0707256
4	EXOC1	259	179	98	81	3.95875	0.070731
3	EBLN2	16	11	5	6	2.90922	0.0707314
10	MPP7	1635	1288	662	626	4.48468	0.0707418
5	LOC257396	29	27	9	18	3.36907	0.0707816
20	CST8	37	14	13	1	2.91627	0.0707907
1	NRDC	366	282	195	87	3.65869	0.0709815
1	KDM4A-AS1	33	20	17	3	3.48357	0.0710083
1	TP53BP2	254	153	41	112	3.50854	0.071014
19	SPACA6	20	19	3	16	3.54751	0.0710709
12	GOLGA3	380	264	95	169	4.0924	0.071081
12	UTP20	447	377	244	133	3.73665	0.0711128
3	RASSF1	47	34	27	7	3.44616	0.0711277
1	AHCTF1	416	221	105	116	4.87264	0.0712379
17	ARHGAP44	867	735	262	473	4.8923	0.0712418
9	NFX1	217	161	88	73	4.3745	0.0712832
2	RPRM	9	9	5	4	3.18877	0.0714257
6	CENPQ	141	92	48	44	3.86896	0.0715072
9	CCIN	32	20	7	13	3.28603	0.0715261
1	RBP7	75	62	47	15	3.00819	0.0716069
3	FBXO40	186	134	47	87	4.47438	0.0716109
11	TTC12	269	179	104	75	4.76496	0.0717099
8	TSNARE1	1129	780	336	444	3.97031	0.0717133
1	MIR552	7	4	1	3	2.64117	0.0717787
16	CLCN7	235	187	55	132	3.90176	0.0718537
11	ZBTB44	375	346	288	58	2.9981	0.0718827
14	DPF3	1516	1157	613	544	5.88212	0.071889
17	WFIKKN2	28	26	12	14	2.79315	0.0719341
7	JHDM1D-AS1	10	6	1	5	2.25528	0.0719413
4	MYOZ2	329	234	128	106	3.89069	0.071958
19	ZNF737	156	140	35	105	3.53991	0.0720013
19	ZNF417	54	47	18	29	3.68524	0.0720378
11	NXF1	45	28	23	5	3.6357	0.0720585
4	THAP9	71	64	23	41	2.92802	0.0720994
8	ABRA	54	36	16	20	3.68043	0.0721199
2	ABCG8	391	332	117	215	4.15754	0.0721628
3	HLTF	383	277	179	98	3.6979	0.0721694
1	EFHD2	30	28	16	12	3.90695	0.0722037
14	LOC101927620	26	16	7	9	3.20236	0.0722153
14	TC2N	318	240	150	90	3.31601	0.0723425
20	TRIB3	10	9	1	8	2.77662	0.0723739
4	ADAM29	224	154	70	84	4.02329	0.0724286
1	FAM78B	559	355	194	161	3.33751	0.0724682
9	GBGT1	24	22	6	16	3.14391	0.0726
3	CCDC51	33	28	18	10	3.27835	0.0726413
12	KRT80	107	55	18	37	3.94628	0.0726635
4	SLAIN2	392	290	153	137	3.14786	0.0726945
5	SPZ1	23	22	6	16	3.56303	0.072708
20	UBE2C	39	27	15	12	3.70786	0.0727218
9	SYK	674	534	187	347	4.58728	0.0727303
19	SUGP1	140	122	62	60	3.61067	0.0727387
3	ATP2C1	395	288	174	114	3.95268	0.0728186
3	LOC100505609	46	28	23	5	3.20932	0.0730634
7	GRID2IP	176	147	86	61	4.34679	0.0731659
1	SMG7-AS1	32	18	9	9	3.38617	0.0731752
9	INSL4	49	18	12	6	3.15364	0.0732395
15	LCMT2	13	10	5	5	3.29529	0.0732481
1	CAPZB	1064	832	454	378	4.2785	0.0732624
1	LINC01363	91	72	15	57	3.90119	0.0732822
12	ANO4	1903	1244	464	780	6.61054	0.0733261
19	FAM71E2	49	36	18	18	3.6214	0.0733601
12	RACGAP1P	25	19	14	5	2.91625	0.0733759
3	UPK1B	198	144	69	75	4.11109	0.0733941
2	LCLAT1	1271	858	329	529	4.11261	0.0736333
7	DTX2	18	16	12	4	2.96537	0.0737358
16	FHOD1	51	43	38	5	3.71211	0.0738378
11	CDCA5	25	18	14	4	3.59364	0.0739694
21	TTC3	667	549	251	298	3.47921	0.0740191
8	RBM12B	36	27	14	13	3.346	0.0740677
12	MIR3913-1	6	4	3	1	2.79728	0.074151
12	MIR3913-2	6	4	3	1	2.79728	0.074151
11	GPR152	12	11	10	1	2.73481	0.0742294
10	OR13A1	111	72	29	43	3.65252	0.0742632
13	LINC00397	23	14	11	3	3.6543	0.0743209
12	ARHGEF25	33	22	11	11	3.84481	0.0743317
7	SEMA3C	613	445	240	205	4.65845	0.0743798
4	LEF1-AS1	27	21	11	10	3.39509	0.0744501
5	LHFPL2	581	388	149	239	3.70708	0.0744645
19	SIX5	20	15	11	4	3.06984	0.0744849
10	SLC29A3	208	181	74	107	4.51937	0.0745058
18	NAPG	125	86	31	55	2.95609	0.0745693
6	OPN5	293	202	93	109	3.94756	0.0745962
3	PPP4R2	445	282	91	191	3.89057	0.0746807
8	RNF139	72	59	16	43	3.70709	0.0746833
5	LOC100505625	132	106	67	39	4.00265	0.0747604
11	CEP57	217	172	97	75	3.38953	0.0748294
16	TOX3	250	162	75	87	3.71442	0.0749706
14	AHNAK2	177	116	67	49	3.31864	0.0750258
19	NLRP12	73	69	24	45	3.18309	0.0750566
8	LOC101926908	100	75	42	33	3.80002	0.0751206
7	CACNA2D1	2766	2116	1067	1049	6.48311	0.0751209
6	MIR30A	12	9	6	3	3.19703	0.0752393
6	HACE1	550	401	151	250	4.00103	0.0753358
3	SLC35G2	109	80	29	51	3.79433	0.0754159
6	RAET1L	44	30	9	21	3.13999	0.0754279
15	IPW	32	24	14	10	3.13843	0.0754318
10	HPS6	11	9	6	3	3.37854	0.0754346
2	ALS2CR12	282	245	105	140	4.0463	0.075447
12	FAM222A-AS1	139	114	49	65	3.83364	0.0754624
3	LINC00506	339	268	98	170	3.50283	0.0755259
2	ANTXR1	1121	896	509	387	5.1554	0.0755476
6	OR5V1	15	14	11	3	3.24604	0.075567
12	ITFG2	43	23	4	19	2.80287	0.0756402
8	C8orf48	27	17	5	12	3.15778	0.0756997
4	ARAP2	899	549	294	255	4.6254	0.0757004
17	JMJD6	51	24	8	16	3.36111	0.0758156
1	LOC101929626	25	23	13	10	3.48417	0.0758234
12	APAF1	369	314	188	126	4.01683	0.0758285
9	KIAA1161	43	33	13	20	3.68693	0.0758671
5	LINC01019	695	488	152	336	4.80243	0.0759483
15	JMJD7-PLA2G4B	123	86	36	50	3.84824	0.075963
6	HIST1H2BO	11	7	4	3	2.97825	0.0760747
5	LOC101928539	24	14	10	4	2.86473	0.0760972
19	ZNF665	79	66	14	52	3.25174	0.0761195
2	FAM110C	21	10	6	4	2.8581	0.0761841
8	FDFT1	540	352	148	204	4.0526	0.076204
12	PLCZ1	385	243	102	141	4.18088	0.076213
10	CCDC6	727	546	275	271	3.60612	0.0762364
1	HFM1	332	281	90	191	3.8702	0.0762941
12	C1S	16	15	4	11	2.93957	0.0763948
11	TRAF6	92	61	38	23	3.14122	0.0764471
21	KRTAP10-5	19	19	18	1	2.73094	0.0765874
19	LIN7B	26	23	6	17	3.03133	0.0766496
5	KDM3B	318	247	120	127	3.97398	0.0766629
4	GRXCR1	850	629	375	254	4.15411	0.0766629
6	PXDC1	142	79	37	42	4.30068	0.0766638
11	FLRT1	55	49	18	31	3.86729	0.0766946
3	SLC9C1	951	723	175	548	3.72046	0.0767437
1	S100A11	34	18	14	4	2.91243	0.0767761
19	LIM2	51	27	1	26	3.01743	0.076801
9	C9orf84	690	522	269	253	3.27267	0.076814
1	AP4B1-AS1	227	181	66	115	4.31345	0.0768164
16	CCDC79	114	95	45	50	3.41913	0.0768319
1	C1orf56	17	11	10	1	2.82173	0.0768426
10	SORBS1	1521	1157	603	554	5.48273	0.0769156
1	SLC35F3	2205	1667	772	895	5.8092	0.0769301
19	PLEKHF1	24	7	6	1	3.45162	0.076948
1	NASP	162	145	109	36	3.79355	0.0769536
11	SPATA19	49	40	19	21	3.06692	0.0769739
2	AGAP1	1772	1160	449	711	4.91046	0.0770155
2	LOC400997	32	25	13	12	3.89456	0.0771364
11	NELL1	5011	3612	1680	1932	8.19338	0.0771415
2	FEZ2	331	222	121	101	4.26159	0.0772217
1	MIR4689	14	10	3	7	2.92153	0.0772396
17	PRAC2	10	7	5	2	3.09443	0.0772655
2	SLC35F5	265	167	45	122	3.97352	0.0773101
1	LAX1	53	31	9	22	3.19754	0.0773116
1	SYTL1	37	32	24	8	3.17445	0.0774691
9	LOC101928748	147	101	51	50	3.60892	0.0775024
1	CCDC163P	21	20	9	11	3.25516	0.0775385
17	KRTAP9-9	20	15	7	8	2.85189	0.0775706
19	U2AF2	88	63	39	24	3.19263	0.0775768
2	TTC21B-AS1	99	67	38	29	3.56932	0.0775993
3	TUSC7	46	35	9	26	3.0099	0.0776108
2	SLC9A2	416	266	139	127	3.77121	0.0776246
5	GRPEL2	28	26	11	15	3.47642	0.077636
21	TFF3	27	21	10	11	3.47671	0.0776743
19	EHD2	72	67	29	38	3.20773	0.077706
1	LEMD1-AS1	84	60	27	33	4.06215	0.07772
10	LINC00710	50	38	19	19	3.71088	0.0777227
12	THAP2	63	51	31	20	3.87336	0.0777649
9	MVB12B	975	782	396	386	5.05424	0.077781
8	PSCA	84	62	15	47	2.76426	0.0777883
1	IGFN1	197	165	45	120	4.59853	0.0779157
14	SCFD1	488	425	311	114	3.43011	0.0779557
10	CLRN3	69	51	24	27	3.83796	0.0779583
19	SBSN	38	30	8	22	3.87412	0.0779722
9	ACTL7A	15	13	5	8	3.29757	0.0779802
11	TIGD3	8	7	5	2	2.81755	0.0781073
9	CHMP5	46	29	11	18	3.07913	0.0781689
5	TMEM232	1876	1244	937	307	3.41398	0.0782414
10	TCTN3	126	101	48	53	4.06695	0.0782586
10	ENTPD1-AS1	1415	1141	623	518	4.72459	0.0783298
21	CLIC6	320	157	67	90	4.32587	0.0785017
20	BCL2L1	155	110	44	66	3.46119	0.0788165
5	SPINK5	579	434	140	294	3.28735	0.078859
2	AMMECR1L	75	58	31	27	3.63419	0.0788715
15	CRABP1	14	12	8	4	3.37027	0.0788788
17	LIMD2	16	9	7	2	2.81371	0.0789888
7	TPK1	1431	1049	460	589	4.75998	0.079177
7	FSCN3	57	45	33	12	3.40137	0.0792063
14	GPX2	12	9	1	8	2.68286	0.0792682
1	RBM15	24	18	10	8	3.48044	0.0793022
1	SFT2D2	77	60	41	19	3.07916	0.0793226
11	LOC101928443	58	45	22	23	3.71504	0.0796408
19	FXYD5	62	61	20	41	3.22134	0.0797081
2	CAD	115	80	57	23	3.12281	0.0797624
10	TIMM23	6	6	1	5	2.87925	0.0798078
14	LOC101928909	15	10	3	7	2.80267	0.079859
3	THUMPD3	151	118	52	66	3.92667	0.0798677
16	DEF8	140	102	49	53	3.36551	0.0798727
17	SPNS2	103	83	40	43	3.3626	0.0799309
7	POU6F2	2661	1766	647	1119	5.93419	0.0799553
19	ASPDH	27	19	3	16	3.11195	0.0799904
17	CLTC	233	186	92	94	3.22855	0.0800717
1	KCND3	1264	933	515	418	5.87038	0.0801623
15	CYP1A2	22	16	11	5	3.22235	0.080183
2	ANKMY1	331	292	100	192	4.4446	0.0801905
3	LINC01322	741	584	341	243	3.89753	0.0802076
6	ELOVL2	212	192	89	103	3.25054	0.0803245
20	LOC100506470	21	14	6	8	3.28454	0.0804148
20	KIF16B	2006	1524	729	795	5.11135	0.0804523
1	CD1E	40	21	17	4	3.00707	0.0805071
15	RASGRP1	182	151	86	65	3.54049	0.0805831
19	RSPH6A	122	99	51	48	3.90219	0.0807128
22	EMID1	150	127	49	78	4.27622	0.0807151
3	TMEM42	11	11	7	4	3.01627	0.0807318
9	DEC1	1507	1246	644	602	4.93627	0.0808352
7	JAZF1-AS1	232	179	111	68	3.57413	0.0808563
13	STK24	805	501	237	264	4.18909	0.080868
9	B4GALT1-AS1	48	40	14	26	3.65202	0.0808829
1	LINC01461	102	66	33	33	3.07585	0.080897
4	COPS4	43	41	21	20	2.69239	0.0809746
1	OR14A16	28	22	5	17	3.20289	0.0810141
11	MTCH2	93	63	46	17	3.63936	0.08105
5	TAF7	20	16	10	6	3.31327	0.0810667
16	CRNDE	33	29	14	15	2.96641	0.0811273
4	GYPB	137	58	31	27	3.04617	0.0812675
4	RNF4	126	117	70	47	3.48939	0.0813755
12	SDR9C7	62	56	24	32	3.81692	0.0814746
12	HPD	188	132	45	87	3.89579	0.0815303
6	TDP2	105	92	71	21	3.5744	0.0815481
11	DKFZp686K1684	286	140	50	90	4.1893	0.0815602
13	POMP	157	132	116	16	2.64743	0.0815707
6	HIST1H2AL	24	18	12	6	3.14695	0.0816957
1	INPP5B	128	99	37	62	3.15465	0.0817386
22	GSTT2	2	2	1	1	2.30607	0.0817516
5	MIR4634	5	4	2	2	2.80189	0.081753
17	KRTAP17-1	18	15	4	11	2.94944	0.0817594
5	LOC101929380	341	201	154	47	3.75124	0.0817615
22	FBXW4P1	9	6	2	4	2.11716	0.081823
7	ZNF746	111	61	31	30	2.85761	0.0818467
21	BACH1	244	147	91	56	3.83337	0.0819468
6	LOC100130476	178	138	97	41	4.12646	0.0819623
6	DYNLT1	30	26	12	14	3.58708	0.0820028
2	NUP35	392	304	136	168	3.63644	0.08218
2	ANKRD53	13	13	5	8	3.10234	0.0823132
4	FAM175A	119	70	27	43	3.5862	0.0823739
2	FAM132B	40	35	14	21	3.19059	0.0824072
7	IFRD1	320	248	108	140	4.21546	0.082438
19	ZNF586	55	37	23	14	3.15726	0.0824396
10	KLLN	18	10	9	1	2.90938	0.0825342
6	RPF2	344	269	68	201	3.63065	0.0825892
16	CMTM4	220	187	154	33	3.16128	0.0826125
4	IBSP	73	61	31	30	3.52804	0.0826336
2	GORASP2	136	110	52	58	3.92094	0.0827111
17	HOXB-AS3	74	52	23	29	3.5803	0.0827266
12	MUC19	1512	1181	599	582	3.54562	0.0827588
6	EGFL8	4	2	1	1	2.49203	0.0827678
9	CNTFR-AS1	84	63	40	23	3.72419	0.0828118
5	LOC100289230	12	6	3	3	2.89137	0.0829335
11	C11orf96	15	15	11	4	2.70239	0.0829393
6	DEFB113	9	7	5	2	3.12381	0.0830852
1	SPATA17	1206	941	387	554	5.12048	0.083193
4	FBXO8	198	128	76	52	3.67417	0.0832304
17	CCDC47	141	96	45	51	3.71457	0.0832333
15	ADAM10	794	515	334	181	3.84988	0.0832413
9	FNBP1	828	637	432	205	3.62082	0.083281
19	TPM3P9	33	29	16	13	3.08931	0.0833217
1	PCNXL2	1633	1272	652	620	4.46003	0.0833874
10	ABI1	643	534	226	308	4.37378	0.0833983
2	LINC01318	25	24	14	10	2.8162	0.0834156
14	SNORD114-31	7	7	2	5	2.85177	0.0834482
3	EOGT	246	197	93	104	4.12056	0.083691
3	NR1I2	228	177	108	69	3.89714	0.0837025
14	SNORD114-6	6	6	1	5	2.81866	0.0837317
12	APOLD1	123	97	26	71	3.98375	0.0837382
5	MYOZ3	116	54	12	42	2.88587	0.0837588
12	ACRBP	32	18	14	4	2.84383	0.083763
20	SPINT4	55	39	12	27	3.24208	0.0837783
3	SATB1	478	400	212	188	4.19699	0.0838123
16	LOC100505942	34	24	21	3	3.13372	0.0838178
6	LOC101929297	123	89	14	75	3.71241	0.0838302
11	USH1C	319	177	66	111	4.55794	0.0839164
16	ZNF778	108	92	45	47	3.28556	0.0839256
22	SCO2	7	6	3	3	3.1014	0.083954
8	TM2D2	37	26	10	16	3.07925	0.0839875
17	VPS25	8	7	6	1	2.76895	0.0840115
22	TBX1	50	41	20	21	3.37761	0.0840319
20	TOX2	430	338	171	167	4.66305	0.0840423
19	IZUMO1	33	28	2	26	2.71054	0.0841166
12	TMEM19	128	74	45	29	3.7975	0.0842062
5	MXD3	11	11	4	7	3.24235	0.084222
2	HJURP	116	103	38	65	4.16434	0.0842386
15	RPUSD2	40	26	10	16	3.27692	0.0842557
11	TAF6L	68	49	38	11	3.13536	0.0843052
5	PCDHB6	39	30	13	17	3.3846	0.0843865
5	LINC01018	34	28	12	16	3.59479	0.0844669
5	RAD17	99	73	21	52	3.24974	0.0844901
11	FAM76B	103	86	45	41	3.25391	0.0844993
2	CDKL4	348	269	217	52	3.00762	0.0845111
19	NUDT19	168	85	39	46	3.27899	0.0845157
7	SLC35B4	180	128	57	71	3.02713	0.0846791
2	SPATA3-AS1	48	30	12	18	3.68438	0.0847045
7	ZNF277	635	417	310	107	3.0953	0.0847472
20	MIR646HG	975	741	410	331	4.15523	0.0848012
5	ATOX1	74	31	18	13	3.67071	0.0848094
11	MEN1	13	7	3	4	2.70491	0.0848355
5	FBXL21	66	54	25	29	3.33816	0.0848683
19	ZNF432	94	61	27	34	3.3624	0.0848851
15	ITPKA	35	33	20	13	3.18156	0.0849607
6	SPDEF	93	80	66	14	3.58346	0.0849711
5	C5orf63	120	72	69	3	2.75099	0.0850149
17	LOC729683	9	5	3	2	2.63476	0.0850166
20	KCNS1	40	28	15	13	3.58201	0.0850468
2	EPT1	179	162	95	67	3.55239	0.0851106
3	HYAL1	54	32	22	10	3.58355	0.0851208
2	LOC100499194	26	21	8	13	3.56691	0.085127
8	KCNB2	2043	1517	766	751	5.11446	0.0851729
17	MGC12916	6	5	4	1	2.72522	0.0851849
17	LOC644172	4	4	2	2	2.30189	0.0852353
5	NUP155	421	328	235	93	3.56715	0.0852362
10	LOC100499489	46	39	38	1	2.72737	0.0852471
18	NPC1	293	159	91	68	3.51232	0.0852713
3	FOXP1-AS1	48	39	7	32	3.3225	0.0852771
10	ANKRD22	215	193	142	51	3.86518	0.0852774
8	ZNF251	132	77	72	5	2.91843	0.0853215
17	QRICH2	161	143	64	79	2.94069	0.0853341
13	LOC101928841	30	26	10	16	3.19771	0.0853995
2	CDCA7	78	69	28	41	3.39763	0.0854073
2	AHCTF1P1	33	30	18	12	3.60289	0.0855211
1	TMOD4	16	13	11	2	3.13925	0.0856541
6	LOC101928936	94	63	18	45	3.96706	0.0856971
5	BRCAT107	68	37	9	28	3.40708	0.0857495
10	KCNMA1-AS1	375	251	114	137	4.18626	0.0857772
16	ACSM3	160	98	50	48	4.10521	0.0859655
4	UTP3	6	6	5	1	2.5892	0.0859777
11	GLYATL1	33	28	11	17	2.92188	0.0860272
12	ALDH2	156	73	42	31	3.22587	0.0860824
2	C2orf83	234	205	53	152	3.72474	0.0861153
3	PPARG	751	507	257	250	4.65173	0.0861479
7	ZNF92	161	131	59	72	3.29564	0.0862554
8	KCNS2	10	6	2	4	2.53206	0.0862845
2	NDUFS1	233	181	113	68	3.59836	0.0863244
19	ETFB	81	64	19	45	3.52069	0.0864038
19	TSEN34	3	3	1	2	2.23097	0.0865069
3	CPNE9	36	27	18	9	3.63198	0.0865226
3	NLGN1-AS1	49	37	26	11	3.091	0.0865376
16	CRYM	48	47	4	43	2.78844	0.0865792
21	LINC00649	207	167	74	93	4.06796	0.086586
15	CILP	94	74	52	22	2.84009	0.0866317
12	LOC100506551	44	33	21	12	3.01976	0.086649
16	PRCAT47	568	376	153	223	4.47027	0.0866531
6	CUL7	60	39	29	10	3.38449	0.0866671
2	KCNJ3	719	557	285	272	4.94709	0.0867535
[truncated: 19,214 more rows]

## Sheet: Table E
Table E. Gene-level analysis of CHOP-CC2 cohort using SKAT-C test.
Chromosome	Gene Name	All variants	Tested variants	Rare variants	Common variants	Q-statistic	SKAT-C p-value
7	PSMG3	41	40	24	16	11.6069	2.55274e-05
1	NEXN	200	162	122	40	11.216	3.00348e-05
1	FUBP1	104	91	58	33	9.95867	5.21e-05
7	PSMG3-AS1	29	28	17	11	9.85398	0.000109006
1	DNAJB4	51	44	30	14	9.41956	0.000119678
11	TSSC4	9	9	8	1	8.50196	0.000133041
17	TSPAN10	91	87	21	66	9.05025	0.000137334
10	MKX-AS1	105	80	53	27	9.093	0.000180352
10	MKX	483	406	263	143	9.71897	0.000219377
1	UHMK1	139	97	34	63	8.15531	0.000243165
7	ATG9B	19	15	10	5	8.0211	0.000289306
12	MMP19	7	6	4	2	7.66473	0.000360414
11	CRTAM	164	143	79	64	8.26954	0.000382634
17	NPLOC4	363	316	78	238	7.9566	0.000434121
4	GRID2	6921	5230	3136	2094	9.84674	0.000510489
17	COPZ2	46	41	21	20	7.57551	0.00051328
20	PTPRT	5890	4726	2610	2116	10.2549	0.000542474
14	PYGL	116	112	76	36	7.2787	0.000543556
2	COA5	30	25	8	17	7.67302	0.000596191
2	EEF1B2	15	13	8	5	7.30065	0.000679321
14	APOPT1	152	122	78	44	7.63406	0.000689633
12	GATC	31	30	21	9	7.31797	0.000744996
9	ACTL7B	22	20	9	11	7.49565	0.000746987
2	NDUFS1	233	192	124	68	7.52775	0.000878685
12	LOC101927653	602	531	245	286	8.47043	0.000885163
12	AACS	238	203	133	70	7.12242	0.000987923
7	EPHB4	132	111	56	55	7.66366	0.000994462
2	MROH2A	367	327	167	160	7.93653	0.00112934
10	ACTR1A	110	92	26	66	7.04311	0.00114415
2	UNC50	36	25	11	14	7.16959	0.00118473
4	EIF4E	306	271	197	74	6.81678	0.00124337
9	TYRP1	57	45	32	13	6.28588	0.00127119
7	ABCB8	51	44	13	31	6.91413	0.00128348
3	LOC101927374	95	78	57	21	6.82651	0.00129735
21	CHODL	1639	1396	652	744	8.37202	0.00132369
7	CDK5	18	15	6	9	6.7756	0.00133321
12	DYNLL1	45	44	19	25	6.58747	0.00138336
3	SGOL1-AS1	92	77	38	39	6.94874	0.00158571
12	NRAV	10	9	7	2	6.10499	0.00165891
12	PUS7L	189	134	77	57	7.02301	0.00167755
2	GCSHP3	23	17	10	7	6.67366	0.00168945
12	SPRYD3	29	25	12	13	6.68557	0.00169155
14	BAG5	29	20	8	12	5.43352	0.0017432
1	KCNH1	2555	1984	1004	980	8.44318	0.00174435
11	LOC101927120	213	172	48	124	7.37503	0.00175502
4	IL21	344	274	137	137	7.50754	0.00191851
11	EXT2	799	574	359	215	7.50948	0.00194248
21	TMPRSS15	707	531	209	322	7.89592	0.00195498
12	COX6A1	13	13	10	3	6.319	0.00202036
1	SPATA17	1197	970	521	449	7.33724	0.00214478
8	CRH	14	9	6	3	6.19186	0.00215257
8	TRMT12	15	13	4	9	5.8633	0.00216738
6	TSPYL1	39	24	12	12	6.18962	0.00217706
17	PDE6G	42	40	14	26	6.14577	0.00219598
4	ANKRD17	356	258	185	73	7.38868	0.00220633
5	LRRTM2	11	8	4	4	6.29652	0.00227213
19	LILRA2	49	47	39	8	7.99488	0.0023014
12	RNF10	116	111	63	48	6.30614	0.00232631
12	PYROXD1	314	264	89	175	6.72956	0.00233149
12	ALG10B	112	85	58	27	6.55201	0.00238139
1	SNRPE	67	54	18	36	6.49476	0.00238893
2	INPP4A	457	386	232	154	8.29537	0.00246174
16	LOC100287036	34	15	11	4	6.54567	0.00249076
12	TNS2	22	18	10	8	6.76697	0.00250105
1	APITD1	68	51	27	24	6.36587	0.00254274
11	ARNTL	390	319	179	140	7.17151	0.00256138
5	LOC101927100	80	47	25	22	5.98111	0.00267553
1	LRIF1	67	36	21	15	6.18608	0.00271156
6	TULP1	66	61	31	30	6.59601	0.00271774
10	OPN4	94	71	36	35	6.39431	0.00278122
12	LOC100506869	567	508	268	240	7.1278	0.00278813
16	MIR4717	5	4	1	3	1.50361	0.00281146
5	GZMK	16	14	3	11	1.5125	0.00284347
1	NR0B2	7	7	1	6	1.55364	0.00285348
5	TMED7-TICAM2	149	94	50	44	6.78646	0.00286663
19	SLC44A2	208	143	74	69	6.32859	0.00288786
11	FGF19	4	4	2	2	1.20464	0.00289191
2	TMSB10	6	6	2	4	1.18803	0.00290712
17	LOC101928514	51	24	1	23	1.02045	0.00291982
9	RPL12	15	12	2	10	0.834568	0.00298076
4	IL21-AS1	313	248	122	126	7.23684	0.00300675
3	SLC41A3	531	445	161	284	6.40011	0.0030335
22	CRYBB2	41	38	21	17	6.74544	0.0030688
17	PITPNA-AS1	4	4	1	3	0.589254	0.00307173
7	VSTM2A-OT1	96	77	71	6	6.2066	0.00307707
7	SCRN1	244	181	124	57	6.27911	0.00308739
16	LOC100129617	6	5	1	4	0.476204	0.00309844
6	LINC01108	4	4	1	3	0.403259	0.00314319
12	LACAT8	10	10	7	3	5.79016	0.00317489
4	LOC340017	16	11	2	9	0.0957802	0.00324064
11	CNTF	5	3	2	1	0.0285887	0.00325883
12	COQ5	79	74	44	30	5.73364	0.00326246
11	MIR6755	3	2	1	1	0.0156444	0.00326678
5	FEM1C	100	63	36	27	6.40529	0.00329438
22	PITPNB	312	188	134	54	6.10081	0.00335215
5	TMED7	39	24	13	11	6.13118	0.00337249
5	KIF20A	27	18	14	4	6.02294	0.00337546
11	B4GAT1	10	7	2	5	0.0660367	0.00340059
13	MIR4703	8	8	5	3	5.34735	0.00342096
6	MCM9	754	482	329	153	6.54796	0.00343579
16	PRM1	17	10	2	8	0.165582	0.00346385
1	TSACC	21	12	4	8	5.77106	0.0034873
17	KRT14	26	21	6	15	5.33304	0.00351908
17	NOL11	70	68	13	55	5.62307	0.00354169
17	C17orf64	36	33	23	10	7.75924	0.0035525
17	MXRA7	237	180	71	109	6.36225	0.00356554
2	BIN1	326	255	66	189	7.07601	0.00358861
12	SRSF9	18	16	8	8	5.73391	0.00363258
1	FAM73A	285	227	174	53	6.75337	0.00373025
1	ESPN	74	71	36	35	7.34347	0.00378225
2	GPR1	510	348	156	192	7.02794	0.00378729
16	HSD3B7	9	7	2	5	5.38207	0.00379926
6	DEFB112	31	30	23	7	6.20422	0.00381106
12	IRAK4	181	117	71	46	6.16442	0.00387012
17	USP32	457	360	274	86	7.56855	0.00393375
5	SRFBP1	273	186	159	27	6.0009	0.00393599
14	KIF26A	32	32	20	12	6.33452	0.00405617
5	TICAM2	111	71	38	33	6.48718	0.00406079
3	SGOL1	191	158	84	74	6.35279	0.00410359
16	UMOD	51	49	26	23	5.74393	0.00413294
8	UQCRB	22	20	6	14	5.67838	0.00429495
7	VSTM2A	160	124	92	32	6.37732	0.00437766
8	DNAJC5B	370	306	167	139	6.85429	0.00438031
8	SMIM19	51	40	19	21	5.61173	0.00443718
17	TTC25	82	62	28	34	6.29238	0.00449028
19	LILRA1	57	53	42	11	7.34208	0.00452202
11	FADS2	175	152	79	73	6.38064	0.00452258
12	ANO4	1906	1477	686	791	7.95257	0.00455553
7	RELN	3083	2377	1053	1324	8.04828	0.00465073
16	CTF1	15	13	8	5	5.29884	0.00465638
6	BACH2	1053	827	356	471	6.93161	0.00471293
7	TRIM24	159	141	53	88	5.7046	0.00471779
2	BCL11A	243	196	95	101	7.06597	0.00475504
9	OR13C8	19	13	10	3	5.65913	0.00476573
19	PSG7	74	66	26	40	5.16851	0.00479517
14	EXD2	218	129	61	68	6.11248	0.00482621
6	MTFR2	11	10	9	1	5.07234	0.00500221
16	ANKRD11	946	597	382	215	7.09565	0.00510797
10	BMS1P21	180	144	59	85	5.96068	0.00527784
17	SNX11	75	66	24	42	6.13226	0.00531196
12	NPFF	16	5	4	1	5.40874	0.00537732
3	FAM19A1	3098	2374	1201	1173	7.04968	0.00538085
21	LOC388813	253	179	124	55	5.74343	0.00539878
9	SLC24A2	1430	1090	564	526	6.86223	0.00554981
12	TMEM52B	110	93	48	45	6.19467	0.00557676
1	ZNF436-AS1	6	5	1	4	5.66683	0.00564373
17	SKAP1	918	839	311	528	6.89484	0.00565275
15	BBS4	201	150	86	64	6.16356	0.00567009
1	SPATA17-AS1	14	12	6	6	5.60292	0.00573599
12	DYRK2	58	45	21	24	5.55863	0.0058518
1	C1orf174	37	35	11	24	4.6419	0.005863
17	JMJD6	51	27	11	16	5.48404	0.00590975
12	GABARAPL1	73	55	39	16	5.87222	0.00595651
14	RBM23	90	73	38	35	5.68177	0.006012
5	NUDCD2	24	15	8	7	5.34945	0.00602075
5	LOX	32	23	15	8	5.71348	0.00603826
1	APITD1-CORT	114	84	41	43	5.81194	0.00604689
15	LOC101929076	29	21	5	16	4.60515	0.00617193
11	NPAS4	17	13	10	3	5.66737	0.00619789
1	UTP11L	30	29	20	9	5.5338	0.00621812
8	LOC102724874	102	79	41	38	6.00077	0.00625577
19	KHSRP	53	48	38	10	5.24852	0.00631196
19	ZNF30-AS1	9	9	5	4	5.0019	0.0063338
6	ARMT1	84	66	27	39	5.52313	0.00642225
8	ARHGAP39	647	490	470	20	5.45579	0.0064512
16	STX1B	60	46	22	24	5.38802	0.00645196
5	NME5	106	69	41	28	5.72771	0.00647928
10	SLC39A12	685	613	332	281	6.18098	0.0065132
1	SCAMP3	22	13	6	7	4.95075	0.00656022
22	IL17REL	6	6	5	1	5.09831	0.00661617
1	RGS16	12	11	7	4	5.1432	0.00664549
1	CR2	173	136	72	64	6.3504	0.00665925
15	TYRO3P	5	2	1	1	4.78763	0.00670177
15	AGBL1-AS1	171	136	94	42	5.98958	0.00676006
10	TLX1NB	226	212	93	119	6.67789	0.00688989
16	ORAI3	11	7	6	1	5.02312	0.00690214
2	TTC30B	17	16	10	6	4.86596	0.00710704
9	TNC	621	501	247	254	6.93866	0.00719251
20	SNHG11	3	3	2	1	4.91224	0.00719261
22	RPS19BP1	24	8	4	4	4.91116	0.00721567
1	ALG6	315	258	143	115	6.26939	0.00729708
11	ST14	184	161	86	75	6.50019	0.00732064
22	LINC00895	5	5	1	4	4.82654	0.00737814
6	PTCHD4	1116	925	568	357	6.31942	0.00750968
1	FAM131C	65	54	38	16	5.27497	0.00762547
8	SPAG1	302	203	66	137	6.12699	0.00771438
2	LOC105616981	570	423	256	167	6.2344	0.00777271
17	AXIN2	37	35	23	12	5.87327	0.00777732
1	NEXN-AS1	38	28	25	3	5.2695	0.00782622
15	ADPGK	182	143	65	78	5.7113	0.00782892
18	RIT2	2100	1492	897	595	7.132	0.00784341
14	AJUBA	16	10	7	3	5.22423	0.00784953
12	POP5	13	11	4	7	4.80828	0.00789575
7	TMEM229A	12	12	6	6	5.43859	0.007933
2	AGPS	542	472	246	226	5.22085	0.00793884
11	CCDC34	112	92	58	34	5.84247	0.00796408
2	PCBP1	506	374	215	159	5.77643	0.00797754
12	LTBR	13	12	5	7	5.1115	0.00797913
2	PCBP1-AS1	501	369	211	158	5.50603	0.00805757
9	FANCC	522	371	226	145	5.58955	0.00815101
3	LOC101927854	242	192	105	87	5.86297	0.00816878
3	BHLHE40	442	379	170	209	6.38595	0.00816931
14	LOC101926933	86	74	37	37	5.27857	0.00818733
1	OLFM3	525	487	122	365	6.22854	0.00822937
17	CA4	24	18	10	8	6.31935	0.00824127
17	VAT1	19	12	6	6	4.59676	0.00837584
21	TMPRSS3	118	96	54	42	6.18477	0.00837713
1	ERI3	369	318	200	118	5.6354	0.00837764
11	MYO7A	308	268	134	134	5.57688	0.00837903
1	C1orf228	99	76	60	16	5.77638	0.00840557
17	OXLD1	12	12	1	11	4.76067	0.00848842
2	WTH3DI	20	14	10	4	4.68742	0.00853626
19	ZNF30	78	76	30	46	5.18644	0.00854075
4	LOC728175	27	26	11	15	5.18525	0.0085592
3	FHIT	9692	7849	3814	4035	10.9986	0.00859331
3	THRB	1833	1465	907	558	7.89957	0.0087045
4	GPRIN3	104	101	29	72	5.84248	0.00870872
12	EIF2B1	77	62	43	19	5.46203	0.00883399
12	GRIN2B	2594	2055	1147	908	8.23431	0.00886745
19	ZC3H4	62	41	7	34	4.94634	0.00887068
19	TFPT	39	26	9	17	5.11308	0.00887991
1	C1orf21	1136	869	495	374	5.72801	0.00889286
6	KIF25	158	126	57	69	5.53428	0.00892858
15	TMCO5B	29	27	8	19	5.92495	0.00897147
3	OR5H2	30	19	6	13	5.09355	0.0089811
1	UAP1	151	124	75	49	5.58615	0.00899136
9	CTSL	40	31	26	5	5.40932	0.00903311
11	LOC105376671	40	26	12	14	5.2106	0.00903923
20	ZBP1	17	12	6	6	5.14993	0.00913206
2	TSGA10	759	600	398	202	5.12938	0.00927181
1	ASH1L	675	451	380	71	6.15845	0.00928823
4	IGFBP7	904	783	305	478	7.29364	0.00931058
12	CHPT1	163	113	59	54	5.47574	0.00936683
15	TJP1	987	775	376	399	6.37529	0.00937672
12	PRB4	13	12	3	9	4.62604	0.00938688
19	LINC00904	24	24	8	16	4.81426	0.0093893
22	ZDHHC8P1	19	18	6	12	4.94297	0.00940452
2	RPRM	8	6	3	3	4.97108	0.00941044
15	IQCH-AS1	464	256	106	150	6.52171	0.00948359
19	PSG10P	34	32	5	27	5.00472	0.00953095
6	FHL5	270	247	168	79	4.97778	0.00955988
15	IQCH	1140	648	307	341	6.60225	0.00965799
9	FOCAD-AS1	9	8	4	4	4.77895	0.00969287
10	DHTKD1	301	215	82	133	5.89176	0.00976301
3	BHLHE40-AS1	416	359	160	199	6.08855	0.00981551
1	FAM189B	36	27	9	18	4.65925	0.00993227
6	RPS18P9	11	8	6	2	4.74291	0.009938
1	RNASEL	35	25	14	11	5.20074	0.00994358
14	KHNYN	64	63	38	25	5.56013	0.009956
1	EFCAB7	219	180	104	76	5.68558	0.00995851
1	DHRS3	180	134	46	88	5.68282	0.0099605
2	NEUROD1	15	10	5	5	5.0699	0.0099815
13	WASF3	825	583	322	261	5.23338	0.0100088
11	SNX15	5	5	2	3	5.13425	0.0100327
9	CCIN	32	20	7	13	4.95658	0.0101943
14	EGLN3	108	91	55	36	5.18929	0.0102579
3	ZBBX	746	606	397	209	5.25365	0.0104095
3	TM4SF19-TCTEX1D2	83	63	6	57	5.12252	0.0104579
18	CDH7	518	429	241	188	5.85626	0.0105068
13	DCT	250	190	62	128	5.77117	0.010675
1	RCOR3	264	228	170	58	5.00621	0.0107112
6	RAB44	240	198	101	97	5.30278	0.0107154
11	LGR4	466	354	222	132	6.26807	0.0107403
6	FGFR1OP	335	290	215	75	4.81719	0.0107449
7	PTPRN2	4661	3691	1702	1989	8.5399	0.0107578
1	TRNP1	19	18	11	7	1.53605	0.0107702
22	LOC101929374	8	8	7	1	4.56248	0.0107916
8	GSDMC	260	170	90	80	5.91634	0.0108258
15	HIGD2B	39	31	18	13	5.12552	0.0108272
3	GPX1	10	7	4	3	1.22081	0.0108782
3	SEMA3F	97	79	36	43	5.9076	0.010936
6	DSE	878	703	456	247	5.99252	0.0110421
22	LINC00896	3	3	2	1	4.60689	0.0110745
8	MIR3674	18	15	4	11	1.24771	0.0110915
6	DEFB110	65	59	49	10	5.17051	0.0111092
17	THRA1/BTR	38	37	16	21	5.72388	0.011121
17	LINC00974	28	23	13	10	4.29439	0.0111281
11	LIN7C	41	32	23	9	4.85305	0.0111515
15	GJD2	109	98	22	76	4.98857	0.0112185
6	TEAD3	73	61	44	17	6.11569	0.0114002
5	HMMR	160	126	69	57	5.32617	0.0114332
3	AMIGO3	5	2	1	1	0.855426	0.0115542
1	CHIT1	72	51	16	35	5.23471	0.0116818
7	GCC1	36	31	18	13	5.0977	0.0116993
19	TNNI3	12	12	9	3	4.44158	0.0117932
22	TYMP	9	6	5	1	4.65653	0.0118885
4	CXXC4	68	49	35	14	4.67212	0.011895
19	FAM98C	44	41	35	6	5.18555	0.0119912
5	BRD8	136	85	56	29	4.95541	0.0120031
10	FBXL15	6	6	5	1	4.52675	0.0121001
17	LOC729683	9	6	4	2	4.84654	0.0121162
6	PPP1R3G	7	3	2	1	4.32098	0.0121368
3	BSN-AS2	16	8	6	2	0.746174	0.0121391
1	CRB1	1215	839	545	294	6.19842	0.0121756
17	NFE2L1	50	44	20	24	5.70931	0.0122111
12	PTPRO	1170	954	619	335	5.89263	0.0122614
17	CLTC	233	177	83	94	4.57429	0.0123273
5	ZNF366	288	238	112	126	5.53071	0.0123453
1	DCAF6	642	450	316	134	4.90562	0.0123944
9	MIR7150	2	2	1	1	0.52841	0.0124599
10	TEX36	82	72	44	28	5.13646	0.0124846
5	SIL1	725	521	324	197	5.63406	0.0125083
17	CHMP6	66	59	30	29	4.86558	0.0125178
18	HMSD	79	57	36	21	4.81927	0.0125197
1	LINC01134	19	19	3	16	4.0159	0.0125466
15	RLBP1	54	38	25	13	5.03308	0.0125978
14	HAUS4	7	3	1	2	0.579385	0.0126258
6	COL9A1	656	544	259	285	5.49883	0.0127036
4	CCSER1	6931	5824	3017	2807	8.4807	0.0127684
16	SETD6	15	14	3	11	0.655048	0.0128368
12	SYCP3	60	37	25	12	4.96124	0.0129165
6	EPM2A	657	466	338	128	4.95136	0.0129391
1	PKLR	61	30	19	11	5.41591	0.0129718
17	SCIMP	5	5	1	4	0.648076	0.0129833
5	JAKMIP2	1116	713	344	369	6.55719	0.0129922
2	RIF1	218	163	81	82	4.73943	0.013113
6	KIF25-AS1	46	33	11	22	5.1187	0.0131687
21	DSCAM-IT1	52	39	12	27	5.01917	0.0132055
1	FAM69A	434	291	140	151	5.06465	0.0132932
6	ASF1A	85	45	35	10	5.2789	0.0132963
2	SNORA41	3	3	2	1	4.27387	0.0132968
17	JUP	34	29	5	24	4.57108	0.0134096
5	C5orf66	1161	909	500	409	7.3185	0.0134139
16	VWA3A	77	70	39	31	5.6165	0.0134179
22	FBXW4P1	9	6	2	4	0.077457	0.0134557
17	PRAC1	13	7	4	3	4.5064	0.0134588
2	MIR7845	2	2	1	1	0.291362	0.0135204
9	TXN	69	64	24	40	5.359	0.0135367
16	COQ9	68	46	32	14	5.05245	0.0135423
11	FAM111B	14	13	11	2	4.87642	0.0135495
18	WBP11P1	17	13	7	6	4.52567	0.0136576
3	IQCJ	1038	803	505	298	5.92906	0.01373
1	FGR	34	33	31	2	4.68579	0.0139403
9	LURAP1L-AS1	697	567	237	330	6.34423	0.0139449
7	LOC100133091	30	26	24	2	4.57115	0.0140083
6	TSPYL4	31	24	12	12	4.7767	0.0140616
11	LOC100506127	153	122	58	64	5.1524	0.014116
1	EIF2D	119	80	32	48	4.90638	0.0142117
19	SPRED3	53	51	44	7	4.97231	0.0142394
19	CD79A	13	8	5	3	4.38013	0.0142647
16	ACSM1	268	247	98	149	5.42797	0.0143418
17	ULK2	268	197	192	5	4.57208	0.0143481
15	CLK3	67	47	37	10	5.37553	0.0143954
7	REPIN1	14	11	6	5	3.78378	0.0144031
8	MTERF3	71	67	38	29	4.92861	0.0144305
22	LINC01521	26	23	16	7	5.32954	0.0144482
3	ANKUB1	169	131	78	53	5.48895	0.0145064
10	USP6NL	631	465	215	250	6.24183	0.014549
13	FOXO1	566	334	179	155	5.58232	0.0145534
19	FCGBP	42	40	10	30	4.70386	0.0145704
5	LOC101929034	6	3	1	2	0.172731	0.0146016
12	CPNE8	1563	1252	903	349	5.20169	0.0146115
16	LOC100289580	53	51	24	27	5.18992	0.0146848
14	KCNK10	751	634	338	296	5.97014	0.0148263
19	MIR8061	10	10	2	8	4.32387	0.0148879
14	C14orf2	83	67	51	16	4.79617	0.0149113
8	LRRC14	10	10	6	4	4.20282	0.0149257
11	MIR34C	6	6	5	1	4.25458	0.0149825
3	SAMD7	183	116	68	48	4.81403	0.0150827
20	SNRPB	37	30	13	17	4.28623	0.0151088
1	OR2T12	13	13	2	11	4.15223	0.0152353
15	ADPGK-AS1	68	57	28	29	4.71966	0.0152452
3	KBTBD12	234	185	105	80	5.12476	0.0152613
17	LOC440461	19	16	5	11	4.61207	0.0152788
22	LINC00207	26	18	6	12	4.62904	0.0154183
19	CLIP3	19	18	9	9	4.87074	0.0156475
12	TARBP2	18	7	6	1	4.2675	0.015687
8	GTF2E2	295	225	110	115	4.7211	0.0156935
17	USP43	177	176	90	86	4.27556	0.0157898
2	TMEM177	27	21	12	9	4.37395	0.0158285
15	PWAR1	12	11	7	4	4.47	0.0158605
17	LIMD2	16	13	11	2	4.66676	0.0158645
1	LINC00210	235	191	74	117	5.56272	0.0158654
7	FSCN3	56	48	37	11	4.8513	0.015909
8	SMIM18	25	21	11	10	4.40107	0.0159868
14	LOC100128233	49	43	29	14	5.29677	0.0160439
7	CARD11	497	452	218	234	6.44705	0.0161023
12	KCCAT198	136	106	42	64	4.98154	0.0161024
2	ADCY3	602	495	223	272	5.12458	0.0161063
15	GOLGA8B	123	115	27	88	4.87611	0.0163345
17	FLJ45079	36	27	21	6	4.69879	0.0163872
11	BDNF-AS	591	479	256	223	5.32526	0.0164893
14	ERO1A	234	142	49	93	5.74535	0.0165224
11	MIR34B	4	4	3	1	4.19394	0.0165735
12	GNPTAB	464	295	157	138	4.84032	0.0166165
22	LRP5L	38	38	20	18	4.3789	0.0166748
18	CHST9	1397	1031	502	529	5.6875	0.0166987
22	LOC284933	17	17	1	16	4.11738	0.0167175
3	MIR6826	2	2	1	1	0.0240542	0.0167353
16	FBXL19	81	53	23	30	4.5816	0.0168269
10	LINC00993	208	160	69	91	5.24962	0.0168418
11	SLC1A2	1030	808	463	345	5.8736	0.0168688
19	ADCK4	138	102	73	29	4.97544	0.0170042
11	SAC3D1	20	15	9	6	4.43731	0.0170071
3	C3orf70	564	469	301	168	4.90225	0.0170576
10	MBL1P	28	26	13	13	5.14105	0.0170642
5	CDC23	108	65	41	24	5.13709	0.0170713
5	CCNG1	25	16	12	4	4.5146	0.0171068
3	ALDH1L1-AS1	38	33	8	25	4.57327	0.0172178
6	RNASET2	138	112	55	57	5.23456	0.0172413
11	FADS3	56	47	21	26	5.09203	0.0175053
19	POLR2E	18	18	3	15	4.67406	0.0177213
5	C5orf28	210	133	74	59	4.68027	0.0177227
3	VPS8	998	748	486	262	5.05503	0.0177249
9	CDK9	26	25	16	9	4.21773	0.0177314
15	SV2B	1250	1006	513	493	6.165	0.0177398
3	ROBO1	5000	4200	2596	1604	7.32652	0.0177454
17	WNT9B	46	44	20	24	5.35112	0.0180141
4	JAKMIP1	521	457	237	220	6.12287	0.0180757
16	DNAJA3	96	79	41	38	4.656	0.0180862
5	PLCXD3	1118	731	340	391	7.1954	0.0181097
11	BDNF	658	540	288	252	5.4188	0.0181266
18	LOC400655	551	426	282	144	5.78519	0.0181794
19	SHD	33	31	5	26	0.254399	0.0181883
16	DPEP1	109	83	56	27	4.83534	0.0182597
15	ARID3B	182	117	66	51	5.26301	0.0182662
2	B3GNT2	80	60	34	26	5.15869	0.0182718
16	CORO7	190	163	118	45	4.49431	0.0183544
1	DFFB	94	80	9	71	4.60544	0.0183809
5	CLINT1	325	222	49	173	5.92065	0.0183969
1	MGAT4EP	50	39	29	10	4.23658	0.0184078
1	MPC2	91	61	41	20	4.95872	0.0184233
9	CELP	7	6	3	3	4.37518	0.0185664
17	PTRH2	39	31	15	16	4.65278	0.0185877
7	SLC4A2	60	56	23	33	4.88741	0.0186428
19	ITPKC	127	99	67	32	4.58294	0.0186831
1	RASSF5	314	239	131	108	4.80914	0.0187665
4	PRSS48	80	57	31	26	4.47256	0.0188199
19	LILRB1	158	146	63	83	5.51634	0.0188385
17	FMNL1	81	64	30	34	4.66662	0.0189438
7	FKBP14	54	33	17	16	4.23846	0.0189821
17	GFAP	68	57	28	29	5.14569	0.0189843
18	NDUFV2-AS1	76	50	29	21	4.64885	0.0190039
5	HMMR-AS1	76	60	36	24	4.65138	0.0190051
7	CLK2P1	17	12	4	8	4.38917	0.01906
15	FANCI	367	267	174	93	4.56978	0.0190643
18	SERPINB10	158	131	74	57	4.08568	0.0191104
1	DFFA	59	43	30	13	4.28878	0.0191538
2	UGT1A8	829	649	323	326	5.50918	0.0191874
6	RMND1	298	252	112	140	5.00742	0.0192012
11	MIR4686	14	14	3	11	3.54248	0.0192557
14	ECRP	7	7	3	4	3.97869	0.0192736
11	NRGN	32	20	9	11	4.03302	0.0193144
5	TMED9	7	7	1	6	3.97048	0.01942
8	RNF139	72	53	19	34	4.6376	0.0195107
16	CCL17	78	62	47	15	4.9342	0.0196159
14	RNF212B	160	142	46	96	4.84402	0.0196212
8	LOC100507156	248	218	63	155	5.0962	0.0196673
19	ANGPTL8	8	5	3	2	0.095506	0.0196922
16	SCNN1B	193	178	105	73	5.06844	0.0197848
1	GUCA2A	16	10	8	2	4.42989	0.019857
15	LOC101928134	47	37	18	19	4.68375	0.0199021
1	GBA	38	32	21	11	4.58598	0.0199824
9	LURAP1L	750	612	256	356	6.07259	0.0200394
12	RASAL1	202	172	72	100	4.73033	0.020043
19	LOC101927572	37	34	14	20	4.56706	0.0200938
5	DOCK2	2278	1841	985	856	7.34603	0.0201557
1	KCNQ4	151	131	61	70	5.56499	0.0201688
1	GUCA2B	29	24	9	15	4.77396	0.0202768
17	C17orf50	35	34	26	8	4.43461	0.020298
6	PACRG-AS2	56	33	14	19	4.75056	0.0203045
20	UBE2V1	118	91	40	51	5.10399	0.0203138
3	LINC00882	221	147	87	60	5.09279	0.020355
8	MCPH1	2452	1680	779	901	6.51523	0.0203812
16	FBXL19-AS1	23	15	8	7	4.46799	0.0204111
12	LINC00939	45	43	6	37	4.57685	0.0204524
17	MIR3184	2	2	1	1	3.96579	0.0206486
17	MIR423	2	2	1	1	3.96579	0.0206486
19	MBOAT7	20	15	3	12	4.35886	0.0206672
2	LOC728730	797	590	447	143	4.88875	0.0207611
8	RNF139-AS1	37	29	10	19	4.44389	0.0208602
8	TATDN1	154	135	74	61	4.86062	0.0209039
9	C9orf84	689	573	322	251	4.4308	0.0209391
2	C2orf66	23	15	10	5	4.27183	0.0209428
14	PRMT5	29	23	11	12	4.34308	0.0209911
17	LYZL6	53	46	11	35	4.32129	0.0210063
6	MIR3135B	34	33	3	30	4.06896	0.0210271
19	C19orf54	52	40	25	15	4.28902	0.021039
2	FLJ33534	233	178	93	85	4.96714	0.0211505
2	DGKD	694	398	217	181	5.31808	0.0211632
14	PPP1R13B	395	287	198	89	5.16165	0.0211653
7	PAX4	40	31	21	10	4.46135	0.0212356
8	FLJ42969	43	43	17	26	4.37472	0.0212399
12	ERGIC2	184	132	75	57	5.34396	0.0212632
9	LRSAM1	246	202	86	116	5.20775	0.0213421
1	WDR64	798	596	181	415	5.53295	0.021456
5	C5orf58	33	23	14	9	4.29362	0.0214815
2	UGT1A10	748	580	286	294	5.3024	0.0215693
10	CNNM2	611	479	169	310	5.98557	0.0216454
19	KLK2	12	10	3	7	4.27443	0.0216757
19	VN1R2	22	17	4	13	3.30973	0.0216983
7	ARF5	30	24	14	10	4.36795	0.0217121
19	DNAAF3	30	29	16	13	4.32541	0.0217374
4	SH3BP2	174	144	112	32	5.22061	0.0217502
9	RALGPS1	1079	852	520	332	4.71786	0.0217938
3	TMEM115	27	13	12	1	4.45127	0.0218343
19	NUMBL	118	94	45	49	4.75664	0.021973
6	MIR3939	11	10	2	8	3.9147	0.0221191
21	LOC100133286	331	289	137	152	4.84772	0.0221298
15	ACTG1P17	74	59	40	19	4.80129	0.0221978
8	GOLGA7	95	71	32	39	4.95011	0.0222342
4	POLR2B	297	243	109	134	4.91981	0.0222597
21	B3GALT5-AS1	76	58	22	36	5.12198	0.0222755
1	KCNT2	1548	1110	639	471	5.19004	0.022299
15	VPS33B	171	137	72	65	4.96204	0.0223544
20	ZMYND8	237	168	97	71	4.96383	0.0224095
17	MAP3K14	239	191	112	79	4.84974	0.0224395
20	PANK2	192	131	66	65	4.56447	0.0224501
22	UPK3A	62	42	16	26	4.12449	0.0224844
2	SUMO1	111	83	27	56	5.11031	0.022513
5	CTNND2	3520	2902	1467	1435	8.10593	0.0225664
14	DYNC1H1	321	278	183	95	5.31814	0.0225897
9	C9orf170	69	55	20	35	4.69762	0.0226031
7	PLEKHA8	366	234	95	139	4.32858	0.0226671
1	MAN1A2	811	492	123	369	5.01763	0.0227014
17	MNT	45	39	37	2	4.2119	0.0227412
2	EPHA4	784	592	262	330	5.09491	0.0227574
10	GDF10	70	56	34	22	4.87388	0.0228033
10	POLR3A	334	201	179	22	4.33304	0.0228756
16	CDIP1	128	98	62	36	4.01139	0.0229417
13	LHFP	1381	1071	520	551	6.57404	0.0229939
3	CCDC191	250	200	121	79	5.70268	0.0230493
4	NOA1	90	75	36	39	5.28964	0.0230553
19	PRKD2	75	67	29	38	4.63316	0.0230657
2	MIR4786	16	13	9	4	4.02152	0.0231594
22	CACNG2	637	472	264	208	5.26617	0.0231764
11	LINC01219	14	11	4	7	4.07126	0.0231797
7	MUC3A	52	51	36	15	4.52994	0.0232043
1	ITGB3BP	378	301	162	139	4.84713	0.0232516
5	PRDM6	712	541	250	291	5.05903	0.0232645
1	CLK2	31	21	12	9	4.17182	0.0232714
2	MRPS9	354	262	79	183	5.23958	0.0233086
3	PCYT1A	222	147	35	112	5.30695	0.0234058
10	SEC61A2	169	149	62	87	4.37076	0.023407
10	ARMC4	1122	849	533	316	5.51174	0.0234656
9	OR1J4	7	6	1	5	3.61538	0.0235066
4	UNC5C	1688	1384	710	674	6.799	0.0236188
1	TMEM82	35	30	17	13	4.15304	0.0236792
1	PEX10	23	19	6	13	4.50945	0.023752
17	MMP28	68	51	25	26	4.07081	0.0237652
17	LOC101927230	10	9	3	6	4.32869	0.0237882
14	G2E3	287	212	173	39	4.56971	0.0238181
3	CCDC54	28	20	13	7	4.52619	0.0238706
15	EDC3	173	113	97	16	4.81335	0.0238859
7	ZAN	263	195	115	80	5.56417	0.0239785
6	TAF11	47	41	27	14	4.55276	0.02406
3	STAC	942	861	536	325	4.99523	0.024112
8	LOC101929897	78	62	59	3	5.11681	0.0241153
3	PFN2	26	18	11	7	4.44124	0.0241391
12	RASSF9	251	158	63	95	4.54871	0.0241441
20	MANBAL	85	48	38	10	4.09244	0.0241727
11	MRGPRX3	126	108	68	40	4.83683	0.0241861
12	TUBA1C	117	113	80	33	5.02911	0.0241972
2	GPR35	40	36	20	16	5.27363	0.0242482
14	FOXG1-AS1	191	163	60	103	5.11873	0.0242703
12	CNOT2	655	447	196	251	4.60401	0.0242921
21	LOC339622	1272	1004	600	404	5.44343	0.0244226
4	LOC101929210	461	353	180	173	4.31958	0.0244464
7	MIR4651	2	2	1	1	3.57058	0.024448
8	RECQL4	11	7	5	2	3.6416	0.0244693
9	ANGPTL2	126	88	62	26	4.47189	0.0244888
16	CORO7-PAM16	228	199	140	59	4.48151	0.0244923
14	LINC01467	133	107	79	28	4.30538	0.0245156
18	SETBP1	1472	1042	538	504	8.40068	0.0245247
17	GAS2L2	45	41	36	5	4.27826	0.0245622
16	LINC00917	143	132	66	66	5.09658	0.0245841
21	C21orf59	34	25	18	7	4.82169	0.0246144
5	ZNF354C	98	54	24	30	4.28642	0.0247214
22	APOBEC3A	4	4	1	3	3.75641	0.0247473
22	APOBEC3A_B	6	4	1	3	3.75641	0.0247473
11	SCGB2A2	23	15	7	8	4.21687	0.0247563
15	PIN4P1	11	6	4	2	4.24296	0.0247809
15	DYX1C1	42	39	22	17	4.66812	0.0247948
3	MB21D2	332	291	124	167	4.88963	0.0248284
5	ATP6V0E1	317	181	116	65	4.73864	0.0248343
17	CCDC103	29	23	10	13	4.30748	0.0248933
5	ZNF454	151	109	38	71	4.91646	0.0249769
5	FAM196B	475	357	179	178	5.7348	0.025014
6	UFL1	143	112	85	27	4.43721	0.0250557
17	TMEM97	27	21	10	11	4.35019	0.0250691
1	LAMB3	133	112	61	51	4.25506	0.0250823
20	LOC101929486	315	272	92	180	5.66932	0.0250826
15	GOLGA6L5P	7	5	1	4	3.23115	0.0251027
12	KRT18	14	13	11	2	4.07602	0.0251565
1	OR2M7	12	12	1	11	3.68965	0.0252484
4	IBSP	73	62	32	30	4.55031	0.0252711
6	PXT1	227	210	89	121	4.25373	0.0252821
19	LOC400685	54	48	33	15	3.92206	0.0253065
8	NUDT18	14	13	3	10	3.26274	0.025331
1	MSTO2P	20	16	14	2	4.36096	0.0253323
1	GLMN	173	129	93	36	4.54365	0.0253382
10	SFTPD	72	63	26	37	4.52662	0.0253941
2	DNAJC27-AS1	238	207	60	147	4.5053	0.025402
10	DPYSL4	61	60	13	47	4.23708	0.0254236
4	PKD2	315	232	133	99	4.88981	0.0254652
5	CTD-2350J17.1	68	44	18	26	4.60142	0.0254905
17	SUMO2	61	49	39	10	4.3137	0.0255051
10	KCNMA1	3950	3113	1653	1460	8.34156	0.0256116
11	ROBO3	82	54	26	28	5.30503	0.0256423
1	ZNF436	42	38	7	31	4.38496	0.0256566
8	MIR4472-1	3	2	1	1	4.58518	0.025732
11	C11orf58	100	74	43	31	4.79242	0.0257851
10	MBL2	63	53	22	31	4.85102	0.0257931
12	WNT5B	47	44	17	27	4.22056	0.0258801
19	VN1R4	15	12	6	6	3.02844	0.0259051
11	LAYN	49	37	24	13	3.97155	0.0259236
11	ETS1	406	336	159	177	6.15712	0.0259246
1	IL24	30	25	17	8	3.97845	0.0259807
2	ABCG5	179	158	87	71	5.11163	0.025992
17	SRSF2	7	6	5	1	4.42266	0.0260007
8	BRF2	7	5	1	4	3.80781	0.0260357
17	SHISA6	1693	1314	546	768	6.17951	0.0260679
11	ROBO4	108	82	45	37	5.09521	0.0260682
6	DACT2	34	33	4	29	4.68395	0.0261563
2	PLEK	248	218	77	141	4.29281	0.0262794
1	DHCR24	181	152	58	94	4.87626	0.0262917
3	TRAK1	520	448	120	328	4.89854	0.0263411
19	PNMAL1	54	48	20	28	4.25056	0.0263912
3	OR5H6	42	38	17	21	3.72544	0.026433
1	TRIM58	203	168	88	80	5.47691	0.0264453
1	SNORA66	2	2	1	1	3.55861	0.0265298
10	NRG3	5926	4411	2416	1995	8.24812	0.0265504
14	RNASE2	8	5	2	3	3.71143	0.0265683
1	PEX14	674	472	215	257	5.00543	0.0266154
9	AGTPBP1	970	807	629	178	4.37276	0.0266966
5	PITX1	28	23	4	19	4.0449	0.0267262
15	LOC101928694	200	163	64	99	4.55128	0.0267623
9	LOC392364	34	34	12	22	3.95032	0.0268279
3	LRRN1	270	233	129	104	5.22567	0.0269146
16	VASN	32	30	18	12	3.80257	0.0269608
17	EFTUD2	299	243	125	118	5.01726	0.0270375
10	C10orf126	159	148	81	67	4.1407	0.0270471
4	TKTL2	16	8	6	2	3.82948	0.0271144
12	CMAS	75	56	26	30	4.41854	0.0271225
5	LOC101927740	85	82	17	65	4.16091	0.0271737
5	PPARGC1B	787	519	219	300	5.47867	0.0272526
2	CENPO	132	97	40	57	4.72624	0.0273457
4	PRMT9	101	90	87	3	3.81359	0.0274649
9	OLFM1	289	230	129	101	4.82717	0.0274798
19	ICAM3	43	38	11	27	3.83969	0.0275093
12	FMNL3	194	145	90	55	4.52481	0.0275341
11	LOC101929340	17	16	12	4	4.09064	0.0275529
22	EFCAB6-AS1	100	71	42	29	4.31128	0.0276842
10	MTRNR2L5	25	22	15	7	3.97956	0.0277129
15	SAXO2	107	81	51	30	4.47006	0.0278375
5	IRGM	44	32	6	26	3.64801	0.0278379
7	ASIC3	11	11	4	7	4.3665	0.0278392
6	MTRF1L	98	81	30	51	4.83205	0.0278552
11	OR2AG2	23	19	8	11	4.24884	0.0278758
4	CC2D2A	484	418	215	203	5.60467	0.0278772
17	AFMID	107	91	65	26	4.46959	0.0279785
11	SENCR	8	6	2	4	3.63848	0.0280176
13	DOCK9	1553	1280	657	623	4.96002	0.0280647
13	CCDC169	481	396	76	320	5.19419	0.0281087
3	SYNPR-AS1	588	500	224	276	5.21192	0.0281203
15	CEMIP	294	257	73	184	6.01656	0.0281212
22	FBXO7	109	97	23	74	4.37051	0.028147
19	ADGRE5	12	11	5	6	4.12582	0.0282194
14	GALNT16	430	352	146	206	5.30926	0.0282206
2	UTAT33	22	17	4	13	3.74652	0.0282647
11	MMP26	20	18	16	2	4.21783	0.0282829
16	ZNF720	83	77	10	67	4.42546	0.0283277
16	NMRAL1	68	61	45	16	3.67857	0.0283664
17	ACLY	149	116	35	81	4.28791	0.0284105
1	LINC00467	247	188	112	76	4.46125	0.0284331
20	SLCO4A1	45	42	12	30	4.00927	0.0285397
2	REV1	367	281	120	161	4.18153	0.028556
7	ZNF800	121	91	33	58	4.79213	0.028567
6	HACE1	548	407	164	243	5.18927	0.0286047
1	TMEM50A	4	4	3	1	3.87186	0.0286261
5	WSPAR	15	15	8	7	3.81907	0.0287307
22	TTC28-AS1	366	288	152	136	4.97658	0.0288073
17	STAT3	209	192	77	115	4.23224	0.0288465
4	TENM3	2077	1805	825	980	7.60355	0.0289348
13	SCEL	493	371	170	201	4.71291	0.0290914
8	LOC157273	126	100	39	61	4.91044	0.0291445
20	C20orf197	51	43	12	31	4.2386	0.0291611
17	RABEP1	574	461	230	231	4.82614	0.029172
6	LOC100507557	805	593	439	154	4.45635	0.0292122
20	LINC00851	38	32	12	20	4.39625	0.0292126
7	PNPLA8	247	198	89	109	4.62775	0.0292261
12	CFAP73	22	18	5	13	4.13494	0.0292607
1	FCAMR	65	59	25	34	4.53233	0.0293657
10	WAPL	474	337	223	114	5.07461	0.0293693
10	LINC01468	60	59	50	9	4.21913	0.0293713
17	DNAI2	165	109	29	80	4.96258	0.029404
1	PGM1	200	178	93	85	5.26957	0.0294816
11	SCN4B	64	55	31	24	4.13824	0.02951
22	MAFF	26	12	7	5	3.68344	0.0295517
1	LOC101929565	64	56	24	32	4.51168	0.0296512
19	ZNF627	97	78	18	60	3.91573	0.0296599
12	MVK	121	103	41	62	5.05867	0.0297555
16	DBNDD1	77	69	23	46	4.38295	0.0297699
5	RPL26L1	60	54	29	25	4.17889	0.0297848
2	SP100	639	462	127	335	6.11114	0.0298084
1	FCRL6	52	50	31	19	2.69254	0.0298102
12	NOC4L	34	18	15	3	4.45527	0.0298158
21	CBR3-AS1	164	137	36	101	4.20409	0.0298869
21	CBR3	173	144	38	106	4.19728	0.0299802
15	FMN1	3443	2621	1347	1274	7.26025	0.0300909
22	TEF	156	140	93	47	4.39216	0.0301444
10	LINC00701	159	117	71	46	5.00828	0.0301655
6	MLN	87	74	37	37	4.53697	0.0301873
1	LOC440704	1049	852	508	344	5.01561	0.0302489
17	CBX1	138	120	38	82	4.53113	0.0302722
9	SPATA31D3	4	4	2	2	3.6324	0.0303394
2	ABCG8	390	354	255	99	4.06553	0.0303732
1	TOE1	4	4	2	2	3.79102	0.0304112
1	TIPRL	110	95	48	47	3.99388	0.0304345
9	SLC44A1	402	385	218	167	4.40495	0.0305585
14	NRDE2	256	171	84	87	4.78398	0.0306352
6	FAM184A	966	751	468	283	5.41636	0.0306414
19	NLRP4	198	149	62	87	4.75192	0.0306503
11	VPS37C	154	140	52	88	3.8494	0.0306561
6	CASC15	1814	1488	606	882	6.91666	0.0306998
4	MIR4276	14	12	9	3	3.61737	0.0309234
14	SALRNA1	14	8	5	3	3.8109	0.0309495
10	PFKFB3	375	339	205	134	5.3035	0.0309662
15	SPATA8	47	38	17	21	4.67264	0.0310167
12	FAM109A	31	21	15	6	3.6208	0.0310273
17	MAP3K14-AS1	64	48	32	16	4.61038	0.031035
1	MIR3659	9	9	5	4	3.63768	0.0310644
19	MED25	61	57	41	16	4.18902	0.0311422
1	PAQR6	9	4	2	2	3.71224	0.031224
14	FAM181A	151	107	65	42	4.55365	0.0312404
7	LOC100505938	319	279	169	110	4.64549	0.031248
7	RALA	359	278	163	115	5.06107	0.0312833
2	SLC40A1	59	44	21	23	4.32913	0.0312907
12	MAGOHB	91	68	27	41	4.09525	0.0313545
1	LINC01226	48	39	11	28	4.14931	0.0313986
3	DRD3	363	281	183	98	4.91049	0.0314072
19	SNRPA	90	71	50	21	4.67062	0.0314521
5	PKD2L2	222	130	77	53	5.45039	0.0314856
2	MEIS1-AS2	3	3	2	1	3.56482	0.0316721
1	HES2	14	14	3	11	3.89313	0.0317548
3	OR5AC2	15	9	4	5	3.70687	0.0317663
12	SUOX	20	18	10	8	4.37267	0.0317898
14	ADCK1	1388	1125	560	565	5.68225	0.0318418
1	BNIPL	72	58	41	17	4.35785	0.0319548
1	ADAR	170	132	49	83	4.55222	0.0319569
17	STAT5B	115	80	33	47	4.63259	0.031963
2	DNAJC27	330	271	86	185	4.43059	0.0320119
18	NDUFV2	174	112	61	51	4.23555	0.0320771
11	ARL2-SNX15	145	99	49	50	5.05454	0.0320849
4	STBD1	25	19	11	8	4.06169	0.0321144
13	EFNB2	70	55	12	43	4.5705	0.0321232
19	PLPP2	21	21	13	8	4.66311	0.0321493
14	FAM181A-AS1	144	101	61	40	4.54268	0.0322299
16	ADAD2	72	60	35	25	4.46208	0.0323199
17	HGS	93	88	35	53	3.84541	0.0324146
14	C14orf93	44	34	31	3	3.90947	0.0324793
4	SH3D19	475	346	277	69	4.92627	0.0324955
17	PIK3R6	191	140	64	76	4.37778	0.032515
22	LGALS2	31	24	5	19	3.24974	0.0326682
17	NEK8	37	33	20	13	4.76844	0.0326989
16	CLUHP3	17	16	1	15	3.44413	0.032704
2	OR6B3	10	9	6	3	3.78519	0.0328359
2	LOC100271832	108	87	42	45	4.50452	0.0328455
17	HOXB2	18	15	8	7	3.6866	0.0329488
19	LYPLA2P2	10	8	1	7	3.80239	0.0329505
12	TNFRSF1A	17	17	1	16	3.51909	0.0330281
10	MMP21	26	15	10	5	4.13421	0.0331127
17	RAB37	106	86	36	50	4.25643	0.0331871
12	NR1H4	332	267	258	9	5.01892	0.0332912
1	PIGV	22	15	5	10	4.38722	0.033382
13	SIAH3	316	240	108	132	5.17267	0.0334082
17	SLC16A11	21	20	16	4	3.61038	0.0334843
14	SCFD1	486	362	250	112	4.05908	0.0335214
13	MIR548AS	15	9	1	8	3.42076	0.0335602
11	PPP2R1B	87	79	64	15	3.68074	0.0336095
17	KRT9	17	17	3	14	3.58202	0.0336355
6	LOC101929122	5	5	3	2	3.52676	0.0336544
2	AAK1	953	653	485	168	4.29245	0.0336586
9	RNF38	184	145	95	50	4.8099	0.0338633
1	SMG5	82	63	4	59	3.97425	0.0339064
14	LINC00618	31	23	16	7	3.79224	0.0339216
1	ROR1	1583	1210	578	632	5.93704	0.0339385
6	FAM26F	32	26	13	13	4.16761	0.033999
9	GTF3C5	146	110	92	18	3.71871	0.0340575
22	TXNRD2	509	384	198	186	4.56585	0.0341549
5	PAIP1	154	101	63	38	4.04304	0.0341599
11	LINC00678	60	58	26	32	4.06448	0.0342454
2	ANKAR	270	122	70	52	3.90102	0.0344796
3	LINC00692	63	47	27	20	3.58507	0.0345331
19	THAP8	34	31	11	20	4.0352	0.0346773
4	GUCY1B3	97	92	56	36	4.30209	0.0348001
13	CCDC169-SOHLH2	790	642	208	434	5.13612	0.0348055
1	ERI3-IT1	62	50	36	14	4.60451	0.0349363
8	PABPC1	111	97	71	26	3.63669	0.0349591
6	GINM1	78	40	29	11	4.20769	0.0350906
2	UGT1A7	512	401	186	215	4.4258	0.035103
1	OVAAL	44	35	21	14	4.62851	0.0351041
12	TMBIM6	102	82	40	42	3.91138	0.035122
7	TRY2P	34	34	3	31	3.74679	0.0352029
6	RPS12	43	37	21	16	4.18328	0.0352679
20	LINC01370	36	32	13	19	3.84233	0.0353187
17	HIGD1B	31	27	16	11	3.96106	0.0353277
16	POLR2C	51	36	24	12	4.30656	0.0353574
6	FKBP5	590	346	224	122	4.11506	0.035424
13	LINC00433	65	55	2	53	2.92833	0.0354318
12	OR8S1	32	27	11	16	4.12862	0.035443
1	KRTCAP2	19	14	6	8	3.96295	0.0354828
10	NKX2-3	17	13	4	9	3.29381	0.035504
17	PITPNM3	427	348	170	178	4.99884	0.0355325
10	MRLN	88	53	25	28	4.21952	0.0355908
18	FBXO15	408	330	204	126	3.73542	0.0356202
8	NDUFB9	45	40	27	13	4.11643	0.0356564
19	SERTAD3	25	23	6	17	3.91011	0.0357492
17	FLOT2	27	21	18	3	4.631	0.0357665
5	LINC01331	938	739	253	486	5.85024	0.0358546
17	RDM1	52	50	25	25	3.65269	0.0358859
1	ZZZ3	306	263	175	88	4.48691	0.0359315
4	TMEM150C	242	176	94	82	4.70335	0.0360294
6	KHDRBS2	2789	2282	1180	1102	5.34235	0.0360403
10	SPAG6	202	156	150	6	3.78417	0.0360451
2	CAPG	109	92	29	63	4.31096	0.0360524
6	SERAC1	328	202	105	97	5.10169	0.036106
14	ABHD12B	58	51	20	31	3.87441	0.0361145
20	FAM182B	26	21	17	4	4.42349	0.0361323
5	PART1	286	224	138	86	4.52804	0.0361546
15	SNORD115-7	14	14	10	4	3.58448	0.0362055
18	LINC-ROR	136	110	55	55	4.42457	0.0362087
7	ELMO1	2808	2237	1133	1104	7.0443	0.0362319
1	SH2D1B	77	67	26	41	3.87097	0.0363019
7	MOXD2P	13	6	2	4	3.67037	0.0363255
12	SPPL3	738	630	384	246	4.54367	0.0363328
11	HEPACAM	91	70	48	22	5.28227	0.0363814
6	LOC100287632	21	15	8	7	3.75319	0.0363999
1	ASPM	329	237	149	88	4.62001	0.0364035
10	PRKG1-AS1	57	52	26	26	4.05073	0.0364512
12	MIR3908	3	3	2	1	3.71523	0.0365259
18	PIEZO2	2323	1809	726	1083	6.31413	0.0365923
12	FAM186B	51	42	25	17	4.02065	0.0366395
10	BBIP1	102	61	43	18	4.39579	0.036653
1	GGPS1	82	76	47	29	4.11164	0.0367025
1	KDM5B	399	290	143	147	4.16135	0.0367286
10	ZNF37BP	396	357	231	126	4.57396	0.0367289
5	HIGD2A	7	7	3	4	3.63234	0.036789
20	TBC1D20	109	83	48	35	3.8653	0.0368167
11	DLAT	84	72	45	27	3.3966	0.0368235
2	KIF5C	392	333	192	141	3.84206	0.0368858
17	FBXO47	106	52	32	20	4.47666	0.0369228
10	LDB1	37	34	23	11	4.25499	0.0369739
19	PRX	42	32	23	9	3.89445	0.0369789
5	SH3PXD2B	615	512	218	294	4.46697	0.0370161
22	MCM5	124	113	61	52	4.63943	0.0370404
17	DCAKD	167	154	65	89	4.93755	0.0370719
2	SAG	258	209	90	119	4.55793	0.0370724
5	BTF3	39	27	6	21	3.9054	0.0371132
2	MITD1	56	32	19	13	3.87619	0.037139
19	FUT2	59	57	23	34	3.69676	0.037255
18	SERPINB5	174	150	59	91	4.14434	0.0372589
20	FOXS1	10	7	2	5	3.33395	0.037269
15	CYP1A2	22	16	12	4	3.87285	0.0372705
12	MMAB	147	121	49	72	3.87952	0.0373327
6	NKAIN2	4177	3120	1551	1569	7.83671	0.037362
2	LOC101929753	62	50	26	24	4.0367	0.0373622
7	GIMAP5	52	35	14	21	3.81501	0.0373726
9	OR13C9	24	23	14	9	3.83621	0.0373948
1	HCN3	43	31	15	16	4.06325	0.0375719
10	NOLC1	30	25	14	11	4.47524	0.0375763
3	TNNC1	10	10	9	1	3.56927	0.0376655
21	MIR548XHG	1364	1176	631	545	4.71234	0.0377501
16	SPATA33	111	78	39	39	4.52983	0.0377534
9	LOC158434	60	39	17	22	4.27094	0.0378334
3	GNAI2	117	61	49	12	4.45768	0.0378483
20	GPCPD1	224	196	81	115	4.34742	0.0378856
6	C6orf99	198	160	102	58	4.5202	0.0379145
18	CBLN2	39	30	20	10	3.75805	0.0379295
14	TDRD9	714	568	403	165	3.74269	0.037968
15	ABHD2	374	276	117	159	4.75691	0.0379835
15	DUOX2	72	57	26	31	3.74071	0.0380197
20	ADA	80	66	26	40	4.16471	0.0380626
14	GPHB5	49	44	8	36	3.85509	0.0380647
10	BLOC1S2	74	44	26	18	3.81059	0.0381042
4	COX18	37	25	13	12	4.07466	0.0381165
12	P3H3	26	25	11	14	3.85252	0.0381535
1	SAMD13	203	168	142	26	4.85526	0.038176
6	NBAT1	25	25	5	20	3.43545	0.0381786
15	SERF2-C15ORF63	30	17	11	6	4.22701	0.0381933
11	DIXDC1	177	148	115	33	3.33837	0.0382351
16	TMC5	590	453	281	172	4.65589	0.0382801
10	CDC123	345	251	168	83	4.34228	0.0383617
17	CNP	28	18	5	13	3.83469	0.0384405
6	PNPLA1	279	209	110	99	5.22251	0.038596
20	LAMA5	338	286	143	143	4.64552	0.0386381
10	ADRA2A	19	12	7	5	4.1834	0.0386735
5	ZNF879	82	63	9	54	4.19834	0.0390073
1	YY1AP1	87	61	49	12	4.08135	0.0391365
1	KLF17	97	81	51	30	4.31253	0.0392227
17	LOC101929767	99	67	34	33	3.62388	0.0393789
6	SAYSD1	72	55	43	12	4.39373	0.0394364
12	TMEM198B	5	5	4	1	3.60035	0.0394764
11	AP2A2	325	297	50	247	4.5668	0.0394852
6	CCR6	163	140	95	45	4.54925	0.0395031
11	PIH1D2	20	18	16	2	3.21508	0.0395304
15	MIR548H4	1565	846	621	225	4.77954	0.0395649
9	KIAA1161	43	34	14	20	4.09577	0.0395944
18	CYB5A	298	257	153	104	3.88475	0.039602
11	MTMR2	365	306	197	109	4.17159	0.0397399
1	TMCO1	356	314	254	60	4.67009	0.0397583
1	ERICH3-AS1	86	82	38	44	3.89078	0.0397595
4	DCAF16	47	28	16	12	3.55143	0.0397871
2	FOXN2	418	276	103	173	5.74292	0.0397999
1	LOC100147773	36	29	19	10	4.0708	0.0398149
19	PSG6	97	91	52	39	3.90384	0.0398271
14	REM2	14	11	5	6	3.97435	0.0398442
12	AMHR2	31	28	10	18	3.63367	0.0399671
17	ARMC7	112	82	68	14	3.74479	0.039977
12	C12orf71	28	20	4	16	3.79693	0.0400097
16	PRSS54	90	81	24	57	3.85156	0.040017
12	MAP3K12	51	23	19	4	4.37226	0.0400678
10	MSMB	16	14	9	5	3.59656	0.0400842
14	XRCC3	102	72	52	20	3.97559	0.0401209
7	GJC3	33	29	8	21	4.07473	0.0401312
17	PNPO	38	31	15	16	4.36026	0.0401759
3	IQCF5	14	11	8	3	3.31975	0.040178
8	TRIM55	160	122	60	62	4.2983	0.0401982
3	ALG1L2	16	14	3	11	3.18943	0.0402157
5	RNF44	18	14	10	4	3.81341	0.0402395
19	PALM	4	4	2	2	3.22103	0.0402684
11	FAM76B	102	82	41	41	3.88606	0.0402876
14	RD3L	11	7	6	1	3.28009	0.0403106
3	IQCF5-AS1	13	11	8	3	3.31975	0.0403147
8	IMPA1	214	171	133	38	4.40241	0.0403195
16	LOC339059	12	10	4	6	3.74357	0.0403322
1	NRDC	366	346	257	89	4.11549	0.0403424
5	LOC285692	743	635	241	394	5.46085	0.0403818
11	CEP57	217	167	93	74	3.88826	0.0404067
17	LOC101927166	88	84	36	48	4.90641	0.0405219
5	PCDHB2	28	21	10	11	3.78992	0.0405838
17	C17orf99	79	63	40	23	4.92141	0.0405982
1	IL19	172	111	43	68	4.23157	0.0406726
11	SIK2	294	269	159	110	3.37656	0.0407316
3	TNFSF10	124	99	29	70	4.60008	0.0407477
1	KCND3-IT1	25	19	10	9	3.61092	0.0408559
14	SDR39U1	20	18	5	13	3.62865	0.0408628
1	TRIM46	39	32	22	10	4.21174	0.0409274
2	UGT1A9	582	459	212	247	4.43192	0.04098
14	SNAPC1	204	184	81	103	3.75029	0.0410049
13	PRR20A	3	3	1	2	3.05609	0.0410241
13	PRR20B	3	3	1	2	3.05609	0.0410241
13	PRR20C	3	3	1	2	3.05609	0.0410241
13	PRR20D	3	3	1	2	3.05609	0.0410241
13	PRR20E	3	3	1	2	3.05609	0.0410241
17	HOXB-AS3	74	62	32	30	4.33056	0.0411321
15	OIP5-AS1	57	44	30	14	3.8837	0.0412321
6	HIST1H1C	31	25	19	6	4.06045	0.0412471
2	ORMDL1	59	36	17	19	3.62597	0.0413198
4	ADH7	126	102	53	49	4.48658	0.0413259
6	AKAP12	638	537	242	295	5.58253	0.0414477
15	SPATA8-AS1	37	30	15	15	4.22494	0.0414751
20	LOC388780	36	26	20	6	4.09115	0.0415288
8	CNGB3	977	773	447	326	5.30922	0.041534
15	MFGE8	83	65	19	46	3.87913	0.0415445
11	LRRC32	34	29	12	17	3.99768	0.0415563
12	ACSS3	984	822	446	376	4.66061	0.0416239
2	CLASP1	1140	951	574	377	3.83879	0.0416357
22	CECR2	867	767	310	457	5.37801	0.0416661
18	NETO1	731	514	193	321	4.50875	0.0416826
5	C5orf34	132	78	55	23	3.71094	0.0417213
3	PDCD10	124	105	49	56	4.46082	0.0417272
10	TMEM254	325	247	134	113	3.89324	0.0417668
8	KLF10	21	15	8	7	3.90938	0.0417707
19	ZNF560	202	164	71	93	3.97708	0.0417857
4	GRXCR1	851	675	418	257	4.70235	0.0418977
10	UTF1	7	7	4	3	3.34289	0.0419092
1	LEXM	220	185	56	129	4.22621	0.0419277
1	OR6F1	19	14	5	9	3.56613	0.0419395
19	ZNF792	25	19	5	14	3.59142	0.0419539
1	ADCY10	569	449	251	198	4.95897	0.0420377
4	PP12613	15	15	6	9	3.62988	0.0420477
9	CDKN2B-AS1	501	384	192	192	3.91278	0.04205
3	BRPF1	43	37	23	14	4.05996	0.0420564
1	GABPB2	273	203	135	68	4.08681	0.0420743
1	DDR2	792	594	432	162	4.31908	0.0421048
3	LOC653712	74	59	23	36	3.77529	0.042323
18	ST8SIA5	422	352	195	157	5.51917	0.0423569
12	LRRC23	39	33	11	22	3.00578	0.0423726
15	SNORD115-8	24	23	18	5	3.75568	0.0424684
16	TELO2	51	36	20	16	3.90894	0.0424962
13	LINC00367	156	150	100	50	3.74428	0.042524
3	IQCF3	13	11	10	1	3.17267	0.0425243
16	HMOX2	178	149	109	40	3.3519	0.0425576
1	LOC100422212	19	15	7	8	3.71097	0.0425959
1	CGN	33	29	21	8	4.01465	0.0426474
2	GALNT14	1343	1047	607	440	4.94975	0.0426889
7	SEMA3A	1414	1078	366	712	4.81573	0.0427117
12	UBE3B	288	228	114	114	4.02454	0.0428036
7	ZSCAN21	52	40	25	15	3.87908	0.0428058
22	BID	108	92	44	48	3.95317	0.0428419
3	PTPRG-AS1	175	130	95	35	4.8997	0.0429092
11	CDCA5	25	18	13	5	4.13388	0.0429685
1	GPATCH4	61	47	41	6	3.34528	0.0429778
11	MCAM	21	12	6	6	3.59571	0.042992
3	RASSF1	47	29	22	7	3.7181	0.0429972
17	EFCAB3	150	112	68	44	4.10543	0.0430258
18	ZSCAN30	154	106	58	48	4.46853	0.0430409
19	ZNF480	100	87	58	29	3.99341	0.0430483
2	NDUFA10	427	267	114	153	4.6854	0.0430588
6	VGLL2	37	35	17	18	3.68453	0.0431598
4	PCDH10	90	71	34	37	3.79756	0.0431985
15	AGBL1	5817	4776	2796	1980	6.69049	0.0432211
14	FBXO33	214	185	109	76	4.52297	0.043226
20	LOC101929526	152	115	60	55	3.73897	0.0433054
1	DCDC2B	18	13	8	5	3.83037	0.0433486
20	SLC35C2	24	16	6	10	3.5749	0.0433892
11	BBOX1-AS1	843	643	304	339	4.60396	0.0434158
3	ZMYND10	16	10	8	2	3.49388	0.0435054
15	UBL7	132	102	62	40	4.17102	0.043519
12	CKAP4	22	16	6	10	3.75836	0.0435482
3	FAM3D	144	124	51	73	4.02548	0.0435962
18	SERPINB7	347	257	161	96	3.80818	0.0437224
3	MSL2	222	159	124	35	5.14492	0.0437525
2	DPP10-AS3	34	25	14	11	4.05306	0.0438413
15	LOC101928227	60	50	24	26	3.65137	0.0438603
3	SEC22A	383	285	80	205	3.42196	0.0438763
1	PRDX1	68	63	30	33	3.42701	0.0439366
8	IKBKB	164	128	101	27	4.36297	0.0439374
17	KCTD2	90	86	53	33	4.33011	0.0439506
5	LOC102467217	274	235	87	148	3.94497	0.043956
13	GPALPP1	139	108	82	26	4.19306	0.0439709
1	VAV3	2243	1775	890	885	6.19235	0.0439819
19	ZFP82	113	105	58	47	4.18276	0.0439885
16	LPCAT2	270	242	126	116	4.64671	0.0439947
5	ZCCHC10	146	113	57	56	3.71397	0.0440253
16	DOK4	70	59	42	17	4.19308	0.0441163
1	LINC01389	258	196	101	95	4.50437	0.0442436
14	SETD3	181	77	19	58	3.65211	0.0442564
3	FGF12	1294	1151	383	768	5.43597	0.0442736
9	NIPSNAP3B	89	72	33	39	3.94213	0.0442773
15	RTF1	255	181	125	56	3.8545	0.0443311
3	LOC728290	575	434	233	201	5.25823	0.0443405
20	INSM1	9	8	4	4	3.23665	0.0443803
15	POLG	104	75	53	22	4.00499	0.0444332
3	RARB	2801	2151	1023	1128	6.22383	0.0444599
9	VPS13A	1431	1099	616	483	4.58709	0.0445116
21	SPATC1L	143	134	41	93	4.672	0.0445196
11	NAALADL1	54	32	25	7	3.93628	0.0445364
22	APOL2	73	59	15	44	3.80781	0.0446055
20	SYNDIG1	1002	779	507	272	5.16777	0.044606
16	IFT140	460	381	193	188	4.38033	0.0446761
7	PMS2P3	17	15	4	11	3.36365	0.044692
10	XPNPEP1	656	511	242	269	5.03738	0.0447551
9	DOLK	6	4	3	1	3.07116	0.0447837
10	JMJD1C	1314	1013	647	366	4.52459	0.044798
8	PVT1	1427	1165	689	476	5.29668	0.0447987
19	STRN4	70	56	17	39	3.75337	0.0448177
11	BBOX1	881	671	311	360	4.58541	0.0449222
7	BAIAP2L1	486	289	74	215	4.44351	0.0449236
15	SMAD3	403	324	125	199	5.76092	0.0449556
10	JMJD1C-AS1	7	7	6	1	3.57761	0.0449575
19	SLC25A41	27	22	19	3	3.61294	0.0449746
14	TMED8	198	137	81	56	3.9077	0.0450132
1	VHLL	9	7	1	6	3.10856	0.0451429
14	EMC9	9	8	6	2	3.26565	0.0451931
19	OR7G1	12	10	1	9	3.35205	0.0452145
5	SEPP1	43	27	12	15	3.3779	0.0452804
8	RDH10	338	254	131	123	5.11451	0.0453636
17	ERAL1	25	22	9	13	3.54084	0.0453857
14	RNASE3	9	7	2	5	3.36988	0.0454004
19	PRMT1	12	8	5	3	3.47996	0.0454678
6	HIST1H4A	16	11	3	8	3.44304	0.0454851
13	ATP8A2	3081	2291	1271	1020	5.33283	0.0455725
9	ZFP37	26	20	8	12	3.71845	0.0455854
6	SPACA1	46	43	18	25	3.8233	0.0456334
6	FRK	465	360	206	154	4.48614	0.0457431
16	ERCC4	122	113	49	64	3.85109	0.0457561
17	CRAT40	10	8	7	1	3.21212	0.0457583
14	CKB	12	11	4	7	3.32683	0.0457643
1	LOC101927342	59	50	26	24	4.01881	0.0459514
9	LINC00583	100	83	30	53	4.02599	0.0460071
2	TNS1	610	481	252	229	5.61744	0.0461091
6	RAET1G	43	31	14	17	3.70059	0.046151
9	SPATA31D5P	12	10	5	5	3.45986	0.0461536
7	FGL2	8	7	5	2	3.59082	0.0461758
19	ZNF790	239	151	105	46	4.49724	0.0462557
12	C12orf74	41	33	25	8	4.00907	0.046257
6	OPN5	293	227	116	111	4.37748	0.0463486
2	LOC101927701	129	118	47	71	4.07076	0.0463575
18	PHLPP1	1013	704	386	318	5.70202	0.0463872
15	PDCD7	38	23	22	1	3.33163	0.0464228
1	LOC102724661	80	53	30	23	4.21879	0.0464659
2	UGT1A6	455	355	174	181	4.12953	0.0465658
11	FLRT1	52	44	16	28	4.33203	0.0465661
19	ZNF420	345	247	159	88	4.02407	0.0466306
1	DAP3	134	110	94	16	3.87893	0.0466543
8	XKR9	302	269	89	180	4.64008	0.0466724
11	CCDC67	601	414	185	229	4.19426	0.0467755
3	GHSR	33	23	13	10	3.49482	0.0468146
16	LINC01195	102	61	30	31	4.20895	0.0468302
5	GRM6	114	84	65	19	3.73161	0.0469177
15	UBL7-AS1	78	59	35	24	3.83657	0.0469419
12	SARNP	103	74	59	15	4.2065	0.0469858
10	LHPP	1197	941	338	603	5.57734	0.0470393
17	RAD51D	4	3	1	2	3.1458	0.0470983
8	PRDM14	134	106	61	45	4.60649	0.0471579
2	GTF3C3	70	42	23	19	4.43472	0.0471919
16	CHMP1A	118	92	49	43	3.80338	0.0472274
9	C9orf135	496	366	163	203	5.43727	0.0472332
14	FUT8	1756	1223	791	432	4.21432	0.0472493
2	LOC100130691	421	379	251	128	3.45134	0.0473595
10	TMEM254-AS1	216	185	110	75	3.6448	0.0474616
4	BBS12	59	50	24	26	3.38466	0.0474714
14	LINC00639	782	543	303	240	4.46156	0.0475791
18	CDH20	157	122	81	41	4.58682	0.0475949
2	C2orf42	210	171	92	79	4.16753	0.0476073
14	CYP46A1	132	114	31	83	4.08222	0.0476496
11	MTNR1B	24	22	17	5	3.2915	0.0476716
19	CACNG8	66	66	35	31	3.52042	0.0476753
22	TOB2	47	40	25	15	3.76998	0.0477675
1	SLAMF1	73	60	32	28	3.5763	0.0477687
19	KLKP1	66	59	12	47	3.47368	0.0478944
5	LOC101928505	75	60	23	37	3.97932	0.0478969
15	MIR3175	2	2	1	1	2.46591	0.0479012
6	DDO	183	135	66	69	4.58516	0.0479771
12	PMEL	11	6	1	5	3.1084	0.0480564
13	LINC00381	126	108	53	55	4.27948	0.0481249
3	VEPH1	1264	901	442	459	4.94552	0.0481676
8	ZMAT4	1752	1260	433	827	6.57581	0.0482472
5	ZNF346	150	141	110	31	3.75552	0.0482781
7	RARRES2	15	14	4	10	2.83759	0.0483344
17	HIC1	16	12	6	6	3.8314	0.0483707
14	TRMT61A	38	37	17	20	3.65085	0.0483906
13	LINC00399	21	19	13	6	3.66514	0.0483983
3	CCDC36	189	118	64	54	4.16705	0.0485504
3	CDHR4	35	26	12	14	3.84794	0.0485509
7	ASB10	53	48	21	27	3.91766	0.0485953
2	EIF5B	244	199	101	98	3.7926	0.048787
8	SNAI2	10	9	8	1	3.63072	0.0488264
15	AAGAB	230	149	65	84	4.69173	0.0488354
12	LOC101927292	66	53	32	21	3.65235	0.0489605
19	EBI3	47	46	32	14	3.97108	0.0489649
5	SPDL1	132	107	49	58	4.48094	0.0489839
19	LINC01534	21	14	10	4	3.50929	0.049009
16	C16orf45	594	466	341	125	4.99836	0.0490097
9	SPTAN1	8	6	4	2	2.90207	0.0490398
9	OR13C5	52	44	16	28	3.80915	0.0491449
14	SERPINA10	76	55	32	23	4.41685	0.0491463
18	SLC14A2	2593	2109	1034	1075	7.08442	0.0491925
4	C4orf17	231	213	134	79	4.65943	0.049358
19	PNMAL2	22	15	8	7	3.71642	0.0495122
10	ENTPD1-AS1	1409	1169	669	500	5.22602	0.0496002
4	OSTC	83	65	25	40	3.4344	0.0496377
4	GALNT7	679	461	352	109	3.93598	0.0496637
21	PDXK	87	73	48	25	3.91716	0.0496937
22	PHF5A	42	36	25	11	3.47499	0.0497041
1	IQGAP3	321	223	161	62	3.91466	0.0497148
2	LYG2	54	39	25	14	3.74607	0.0497286
17	MRPS7	34	19	10	9	3.18137	0.0498086
10	LINC00839	171	159	85	74	4.59461	0.0498936
22	RNF185	224	180	100	80	4.28532	0.0500113
17	HN1	54	35	24	11	3.42932	0.050017
10	ERLIN1	173	121	96	25	3.82988	0.0500827
9	TTC39B	950	785	430	355	5.77566	0.0501074
6	TRDN	1967	1596	781	815	6.46114	0.0501155
7	SDHAF3	151	138	76	62	4.1218	0.0501268
10	PCGF5	470	370	170	200	4.9917	0.050149
19	FFAR2	8	7	4	3	3.27476	0.0502775
21	LINC01424	19	15	6	9	3.3217	0.0502828
11	C11orf52	2	2	1	1	2.93621	0.0503514
2	KCNF1	9	7	6	1	3.30278	0.0503567
18	ANKRD12	824	523	278	245	3.88766	0.0504022
14	ZFYVE21	69	45	31	14	4.31	0.0504177
20	TOMM34	39	31	21	10	3.37001	0.0505632
6	TRIM38	134	124	91	33	4.64204	0.0506255
8	RDH10-AS1	258	193	103	90	5.0831	0.0506531
6	RAET1L	43	34	14	20	3.49121	0.0506948
8	NRG1-IT1	652	536	395	141	4.45759	0.0507046
12	FAR2	897	796	403	393	4.94141	0.0507212
3	PLSCR2	297	223	115	108	4.24887	0.0507855
7	GIMAP1-GIMAP5	178	119	62	57	4.20846	0.0508657
7	PSPH	160	103	33	70	3.98665	0.0508717
20	MYLK2	77	64	27	37	3.48154	0.0509283
22	MN1	111	82	46	36	4.50438	0.0510715
19	ALKBH6	4	3	2	1	3.00346	0.0510958
16	SLX4	154	118	39	79	3.58702	0.051157
11	ASCL2	8	6	2	4	2.96882	0.0513107
1	LOC100506801	19	14	5	9	3.60149	0.0513566
9	ZCCHC6	241	180	91	89	4.60667	0.0513693
19	ZNF677	152	115	31	84	3.59302	0.0514176
1	SIPA1L2	696	569	322	247	4.30933	0.0514299
11	HSPB2-C11orf52	28	25	16	9	2.93935	0.0515209
7	BRI3	75	46	13	33	3.79967	0.0515644
6	ARHGAP18	754	559	242	317	5.71307	0.051597
11	C11orf1	12	9	2	7	2.93348	0.0516673
3	GADL1	979	855	457	398	4.80404	0.0516686
19	MYADM	12	12	11	1	3.48116	0.0516739
1	FCRLA	82	71	43	28	4.01621	0.0517366
9	C9orf116	23	23	4	19	3.30616	0.0517804
1	POLR3GL	2	2	1	1	2.80834	0.0518432
17	TK1	56	48	41	7	4.08001	0.0519173
6	PCMT1	261	179	50	129	3.93599	0.0519202
17	MEIS3P1	12	11	3	8	3.38807	0.0519685
22	HMOX1	59	55	28	27	3.80076	0.0520385
17	LRRC37A8P	34	34	8	26	3.16724	0.0520991
9	PTCH1	29	22	10	12	3.29199	0.0522127
19	IL11	28	23	12	11	3.73388	0.0523092
10	SHOC2	377	254	170	84	4.24369	0.0523674
12	TPCN1	205	161	51	110	4.31633	0.0523811
14	OR4L1	35	32	9	23	3.3905	0.0524209
17	ACSF2	161	129	48	81	4.95484	0.052576
11	CRYAB	10	8	4	4	2.98904	0.0525921
14	PAX9	101	85	44	41	3.54347	0.0526522
9	FAM225A	9	7	3	4	2.93617	0.0527559
18	PTPRM	3673	2859	1660	1199	6.16989	0.0528044
16	PDILT	175	130	37	93	3.93982	0.0528703
1	GPR161	312	221	130	91	4.20732	0.0529057
19	PRPF31	72	60	24	36	3.8666	0.0529078
16	TMEM204	128	112	43	69	4.36104	0.0529499
1	NFIA	731	699	342	357	5.40811	0.0529731
2	LOC388942	150	139	47	92	3.85642	0.0530218
12	KLRAP1	122	85	44	41	4.17657	0.0530404
20	VSTM2L	70	49	29	20	4.47574	0.0532325
6	PLEKHG1	1227	990	399	591	5.07284	0.0532332
1	GLMP	10	6	2	4	3.07559	0.0532628
16	ACSM2B	175	160	90	70	3.57165	0.053278
16	VPS9D1	62	52	48	4	4.11537	0.0532796
4	TMEM155	29	26	12	14	3.94174	0.0533179
8	LOC104054148	32	26	12	14	3.42424	0.0533301
5	FBXL7	1969	1175	530	645	5.14838	0.053383
7	AQP1	16	14	3	11	3.65462	0.053436
11	OR5P3	14	14	7	7	3.62664	0.0534384
1	NFYC-AS1	18	14	7	7	3.62284	0.0535016
2	DIRC1	362	270	150	120	3.75193	0.0536102
9	SIGMAR1	20	17	9	8	3.32497	0.0536332
3	SUSD5	317	279	87	192	4.65192	0.053766
16	MT1DP	17	13	7	6	3.84516	0.053789
11	TRPC2	85	65	14	51	3.12678	0.0539406
22	DRG1	167	126	82	44	3.90024	0.05399
15	HAUS2	118	80	51	29	3.85941	0.0539965
1	CACNA1E	1510	1179	618	561	6.2652	0.0541014
5	FNDC9	25	21	9	12	3.96847	0.0541026
12	STYK1	191	153	123	30	4.83992	0.0541788
15	KBTBD13	33	26	17	9	3.19271	0.0542014
18	GAPLINC	17	16	1	15	2.85063	0.0542346
11	PDE3B	757	414	220	194	5.92233	0.0542785
11	IGF2-AS	25	23	8	15	3.72499	0.0543514
13	DLEU7	557	493	235	258	4.79234	0.0543769
11	SNORA32	8	4	3	1	3.08413	0.0543879
10	CWF19L1	231	163	99	64	3.53083	0.0544041
1	ERICH3	229	217	101	116	4.01121	0.0544875
11	DNAJC4	15	11	6	5	3.5797	0.0545019
1	CFHR4	253	170	125	45	3.99903	0.0546787
5	CCL28	160	121	107	14	3.73289	0.0546895
3	IP6K1	177	131	58	73	3.79392	0.0547679
15	OIP5	170	129	84	45	3.58523	0.054954
2	MIR548AE1	13	11	7	4	3.20227	0.0549785
5	NR3C1	622	395	277	118	4.38276	0.0551091
3	PPM1M	10	8	5	3	3.39021	0.055115
14	SLC25A21	2602	2052	1143	909	5.83761	0.0551239
14	OR4K17	22	20	13	7	3.70287	0.0551376
7	LSM8	166	141	51	90	3.96743	0.0552091
6	HLA-DMB	75	73	59	14	3.9906	0.0552399
13	UFM1	77	57	56	1	2.99153	0.055247
11	ASRGL1	352	303	185	118	4.0339	0.0553105
4	NCAPG	125	84	43	41	3.40462	0.0553775
1	ZBTB41	294	218	149	69	4.34144	0.0553988
12	DTX1	147	136	75	61	4.1514	0.0554166
10	ENTPD1	1597	1330	732	598	5.04323	0.0554792
20	LINC00493	37	27	12	15	3.58837	0.055537
21	LINC00114	39	30	13	17	3.29874	0.0555457
17	VMP1	377	275	122	153	4.22768	0.0555529
12	BIN2	223	193	59	134	3.78502	0.0555837
1	OR2T33	5	5	1	4	2.94628	0.0555949
4	KCNIP4	8166	6700	3643	3057	7.26592	0.0556921
5	LOC728095	166	141	67	74	3.74313	0.055795
10	NODAL	50	41	21	20	3.80114	0.0558164
1	PHACTR4	600	483	273	210	3.15807	0.0558247
17	KLHL11	59	46	13	33	3.6404	0.055869
1	DLEU2L	9	5	2	3	2.83845	0.0559062
11	LOC100507205	213	161	88	73	4.58396	0.0559915
15	LOC100288637	532	417	250	167	3.60396	0.0560147
20	ZNF133	146	123	48	75	4.13487	0.0561006
1	CHRM3	1257	979	576	403	5.07992	0.0561109
11	OTOG	331	249	128	121	3.68593	0.0561283
12	PRPF40B	33	20	15	5	3.57722	0.0561431
2	VRK2	1275	1098	726	372	5.81367	0.056171
14	OR4K13	24	21	13	8	3.2932	0.0561996
5	TNIP1	446	289	155	134	4.30666	0.0562913
11	HTR3A	105	71	34	37	3.66624	0.0563269
1	PGD	85	68	40	28	3.50513	0.0563285
11	PELI3	34	29	20	9	4.05421	0.0563781
20	SNTA1	166	118	84	34	3.41174	0.0565284
10	TMEM72	910	706	415	291	5.98464	0.0565391
11	LOC101928069	31	25	15	10	3.59761	0.0565435
1	SEMA6C	94	73	40	33	3.78302	0.056561
15	DNM1P35	64	60	24	36	3.14158	0.0565828
5	IL6ST	277	196	141	55	3.96507	0.0566297
20	R3HDML	100	84	29	55	3.67378	0.0566426
20	CPXM1	37	35	20	15	3.53849	0.0566523
8	LOC100288748	23	13	3	10	3.02181	0.0566685
1	FDPS	42	25	16	9	3.34199	0.0566694
15	CSK	108	77	61	16	3.6254	0.0566785
11	GLB1L3	197	156	68	88	4.26747	0.0567075
15	NDUFAF1	77	55	38	17	3.32185	0.0567468
15	LINC00923	760	587	268	319	4.5723	0.0568534
4	LOC100129931	51	36	16	20	3.49507	0.0568558
7	PMS2CL	61	56	21	35	3.67413	0.0568615
7	KRIT1	95	74	38	36	4.34852	0.0568691
17	CXCL16	34	28	4	24	3.11553	0.0569535
14	ACTN1	657	545	253	292	5.22145	0.0570326
1	TXNIP	4	4	1	3	2.69725	0.057082
7	LOC101928333	80	65	38	27	3.95739	0.057148
16	RPS15A	15	14	4	10	2.76481	0.0571993
17	DDX52	117	91	55	36	4.11901	0.057244
10	TMEM72-AS1	903	701	411	290	5.97208	0.0573078
22	TOM1	276	217	114	103	5.15692	0.0573253
20	CSTF1	13	6	1	5	2.93446	0.057361
2	FANCL	506	402	290	112	4.02123	0.0574375
14	TRMT5	53	22	20	2	3.32568	0.0574452
17	GGA3	129	105	66	39	3.30125	0.0574593
1	HPCAL4	90	81	15	66	4.25737	0.0574601
15	DYX1C1-CCPG1	680	589	314	275	3.8517	0.0574712
4	KCNIP4-IT1	59	54	31	23	3.46838	0.057509
4	HGFAC	50	41	27	14	4.40776	0.0575665
17	ATP5H	92	89	64	25	4.22245	0.0575783
9	RPS6	32	15	5	10	2.97626	0.0575841
4	TADA2B	63	43	30	13	3.45876	0.0576422
1	NBPF7	25	19	8	11	2.84232	0.0576701
19	FKRP	28	20	7	13	3.83724	0.0576732
12	SLC2A14	141	129	40	89	4.04195	0.0576788
7	FASTK	10	8	6	2	3.30222	0.0577606
14	HOMEZ	31	25	14	11	3.78674	0.057791
17	NBR2	100	72	35	37	3.04191	0.0578138
3	LSMEM2	33	12	7	5	3.0741	0.0578332
1	APOA1BP	26	20	19	1	2.92035	0.0578375
5	SNX24	874	725	361	364	3.93332	0.0579283
1	RER1	47	35	15	20	3.62249	0.0579436
18	ATP9B	1575	1336	657	679	4.25426	0.0579646
3	LZTFL1	373	299	149	150	4.9985	0.0581581
10	LINC00836	457	372	151	221	4.30442	0.0583239
1	CCDC28B	9	8	5	3	3.35872	0.0584284
1	CCT3	78	51	4	47	3.37209	0.0584321
16	IRX5	12	11	5	6	3.36879	0.0584482
2	UGT1A5	336	274	124	150	3.69023	0.0585606
6	SYNCRIP	141	87	53	34	4.63346	0.0585913
11	MRPL11	22	19	15	4	2.91294	0.0586565
19	PSG1	67	66	12	54	3.41147	0.0586574
11	FDXACB1	13	13	8	5	3.10262	0.0587399
8	EIF3E	330	238	141	97	3.50564	0.0587633
8	NKX3-1	17	8	2	6	3.19261	0.0587841
10	ARL3	130	95	49	46	4.3845	0.0587864
4	FAM160A1	926	687	350	337	4.29742	0.0588001
7	POU6F2	2676	1886	752	1134	5.75101	0.0588215
2	C2orf15	54	39	28	11	3.2158	0.0589055
18	ST8SIA3	103	86	60	26	3.25705	0.0589088
12	LOC643339	891	772	271	501	5.73208	0.0590084
8	TMEM71	326	244	100	144	3.83154	0.059124
17	RPL23A	15	11	10	1	3.2223	0.0591366
17	MFSD11	100	44	40	4	4.32315	0.0591799
11	LOC101054525	159	115	79	36	3.42679	0.0592763
12	STX2	283	232	110	122	4.16883	0.0592944
8	EXT1	1365	1163	731	432	4.69692	0.0593087
17	TMEM92	26	22	8	14	3.79716	0.0593318
11	ALG9	178	152	86	66	3.154	0.0594109
3	CHDH	85	77	49	28	4.55457	0.0594145
13	CAB39L	560	462	235	227	5.32005	0.059416
9	SPATA31D1	18	17	13	4	3.57476	0.0594557
2	UGT1A3	236	195	110	85	3.6245	0.0595452
1	CADM3	86	83	52	31	4.10926	0.0595662
10	HECTD2-AS1	585	532	251	281	4.50352	0.0595675
2	ANKMY1	343	315	109	206	4.75438	0.0595844
9	ASS1	268	207	116	91	4.45598	0.0596592
1	URB2	145	96	37	59	4.19008	0.0596601
7	SPAM1	190	154	75	79	4.10457	0.0596831
1	LPAR3	353	312	178	134	5.09242	0.0597142
10	CHUK	200	148	99	49	3.50541	0.0597608
5	NHP2	32	25	19	6	3.2176	0.0597701
8	LOC100287015	67	45	15	30	3.62351	0.0598516
10	HECTD2	586	533	251	282	4.50695	0.0598712
12	DDX11-AS1	247	203	76	127	4.39421	0.0599052
21	TCP10L	59	54	18	36	3.82158	0.0599104
12	RBMS2	97	90	38	52	3.3833	0.0599384
15	SEMA7A	106	83	64	19	4.20621	0.0600509
10	CH25H	16	12	5	7	2.8451	0.0601387
1	FABP3	34	27	21	6	3.57268	0.0601696
3	KAT2B	719	613	262	351	4.66052	0.0602334
1	DNAJA1P5	62	55	23	32	3.23359	0.060235
11	VWA5A	161	113	51	62	3.92731	0.0602497
5	AGXT2	323	262	116	146	3.86727	0.0604078
14	FAM179B	396	345	262	83	4.04755	0.0604394
9	TRPM6	578	494	316	178	4.96967	0.0604502
2	NUP35	393	331	163	168	3.85542	0.0605245
6	SLC35B3	137	102	45	57	3.83532	0.0605462
3	CMC1	261	194	79	115	4.1441	0.0605881
10	PFKP	590	465	117	348	4.80508	0.0606231
4	EVC2	879	757	453	304	4.67204	0.0607019
2	MRPL30	85	64	42	22	3.28874	0.0607089
19	SUGP2	111	103	45	58	3.80286	0.0607154
9	VLDLR	854	674	331	343	4.99929	0.0607317
9	VLDLR-AS1	765	622	303	319	4.79797	0.060737
1	SKI	232	181	59	122	4.42252	0.0607433
8	YWHAZ	175	103	39	64	3.85731	0.0607504
7	CALD1	703	559	247	312	5.23506	0.0608017
2	CERKL	510	422	151	271	4.88633	0.0608025
14	MIPOL1	1642	1182	882	300	3.36812	0.0608041
8	FAM160B2	26	26	10	16	3.21545	0.0608702
20	LOC100130587	14	7	2	5	3.35643	0.060927
15	SKOR1	62	51	21	30	3.62496	0.0609448
9	DENND4C	977	754	472	282	3.6114	0.0610107
14	OR4K14	22	20	6	14	2.56028	0.061065
14	KLHL28	121	101	62	39	3.66947	0.0610936
17	ASIC2	5133	4354	1800	2554	8.97949	0.0612076
6	BMP6	722	549	278	271	5.0924	0.0612525
12	XPOT	177	106	49	57	4.75777	0.0613822
7	PRSS58	26	23	3	20	3.33621	0.0613825
3	GRM7-AS2	6	5	1	4	2.75614	0.0614092
2	TXNDC9	78	64	28	36	3.54575	0.0614665
1	PLA2G5	101	84	25	59	4.51798	0.0615172
7	LINC00265	224	154	83	71	4.39653	0.061561
3	THRB-AS1	25	22	14	8	3.26479	0.0616469
1	HIST3H2A	11	9	7	2	3.18803	0.0616578
12	CLEC7A	104	95	36	59	3.55434	0.0616579
9	ORM2	27	21	15	6	3.31712	0.0616632
3	MIR4445	11	7	4	3	2.91498	0.0616681
2	THUMPD2	260	199	135	64	3.36174	0.0617239
2	FAM150B	31	21	3	18	3.23753	0.0617845
6	TCP11	125	93	44	49	3.45235	0.0618103
1	PTPN14	1201	995	496	499	4.91016	0.0618372
18	SLC14A2-AS1	397	331	130	201	5.0014	0.0618459
3	GRIP2	198	181	75	106	4.22582	0.0618884
5	LPCAT1	198	168	45	123	4.92211	0.0619414
2	LIPT1	58	36	16	20	3.16384	0.0621176
13	LINC01038	7	5	4	1	2.73419	0.0621638
9	PLPP7	12	7	1	6	2.91195	0.0621695
14	PRMT5-AS1	14	12	7	5	3.21901	0.0621702
2	ELMOD3	180	115	43	72	4.21256	0.0622151
18	RBFADN	84	70	19	51	3.49204	0.0622507
3	TM4SF19	39	31	6	25	3.56222	0.0622658
19	ZIK1	31	24	10	14	3.41237	0.0623299
5	EGFLAM-AS4	49	41	20	21	3.37908	0.0623675
15	SNORD115-3	15	12	10	2	2.92889	0.0623955
12	ZNF740	29	28	13	15	3.51352	0.0624337
5	MIR4457	8	7	3	4	3.11125	0.0625769
19	NCCRP1	25	18	8	10	3.11513	0.0625845
12	MCRS1	29	26	15	11	3.43475	0.0626462
11	LINC01499	455	416	357	59	3.59192	0.0626814
9	NAIF1	8	7	6	1	2.9766	0.0629314
10	ZNF518A	142	127	68	59	4.44173	0.0631753
16	ZNF821	110	93	56	37	4.58147	0.0632079
6	NFKBIE	11	7	6	1	2.80801	0.063211
5	LOC101929380	353	265	206	59	3.9779	0.0633263
1	USP33	185	154	112	42	4.0197	0.0633813
15	TBC1D21	91	68	42	26	3.63142	0.0633914
21	SIM2	73	68	30	38	3.59408	0.0633954
10	PDSS1	260	235	108	127	4.47297	0.0634189
22	CDC42EP1	24	20	8	12	3.08324	0.0634404
17	AMZ2	72	50	29	21	3.83696	0.063449
2	OSGEPL1	63	30	13	17	3.47345	0.063488
4	RASL11B	31	31	4	27	3.03746	0.0635025
2	TMEFF2	515	367	107	260	4.44935	0.0635449
6	HCRTR2	671	514	291	223	4.47721	0.0636304
8	PMP2	43	35	19	16	3.71044	0.0636584
15	LRRC57	36	25	19	6	3.69308	0.0636934
18	ANKRD29	230	163	139	24	3.78381	0.0637659
20	MIR8062	8	6	3	3	2.92219	0.0637731
10	FAM45A	10	8	4	4	3.00268	0.0637919
19	EGLN2	12	9	6	3	3.36032	0.0638181
1	NPR1	31	20	11	9	3.45055	0.0638317
1	SLC50A1	11	7	6	1	3.25883	0.0638733
4	H2AFZ	9	7	2	5	2.93822	0.0639143
12	SP7	56	49	23	26	3.42002	0.0639253
12	PRKAB1	47	33	17	16	3.54116	0.0639671
14	KLC1	426	339	234	105	4.01959	0.0639806
10	NFKB2	34	27	21	6	3.86323	0.0640537
1	CLSPN	97	71	42	29	3.5348	0.0640586
4	MND1	333	264	155	109	3.55947	0.064126
1	MATN1-AS1	26	24	6	18	3.33704	0.0642198
2	LOC101927406	177	80	68	12	3.62512	0.0643725
17	RPL26	38	20	6	14	3.47654	0.0644266
9	NIPSNAP3A	81	67	39	28	3.91472	0.0644912
19	NLRP2	154	109	20	89	3.40977	0.0644943
22	PEX26	27	26	3	23	3.05869	0.0645236
9	C9orf152	79	60	29	31	4.01609	0.0646494
6	VNN1	194	182	75	107	3.68395	0.0646721
20	TOX2	429	358	194	164	4.83137	0.0647155
9	GALT	16	13	9	4	2.99912	0.0648411
2	LOC101927482	26	16	8	8	3.27971	0.0648939
2	FAM117B	532	386	266	120	4.6504	0.0649295
17	TRAF4	22	18	11	7	3.55768	0.0649415
11	BTG4	60	55	47	8	3.25297	0.0649482
19	FKBP1AP1	22	15	5	10	3.36115	0.0650397
11	TAF1D	26	9	6	3	3.46907	0.0650781
12	MGAT4C	4599	3425	2136	1289	4.99639	0.0650997
13	EBPL	231	188	87	101	4.08843	0.0651803
13	CARS2	406	339	99	240	3.43084	0.0652488
2	MYCNUT	31	30	20	10	3.14308	0.0652729
5	FAM13B	397	250	124	126	4.60455	0.0653844
6	OSTCP1	102	79	29	50	4.58293	0.0653847
9	CCL27	7	6	4	2	3.12505	0.0655715
11	DPP3	147	109	65	44	3.88331	0.0655945
1	FLJ37453	78	64	33	31	3.67981	0.0656252
13	MTRF1	91	89	8	81	3.4498	0.0656522
21	KCNJ6	1366	1140	475	665	5.33713	0.0657014
19	TPM4	35	32	3	29	3.23736	0.0657048
7	HECW1	2312	1630	689	941	6.42201	0.0657181
14	MIR2392	12	11	6	5	3.05349	0.0657571
1	SNHG3	52	36	31	5	3.20085	0.0657679
19	CPT1C	65	57	17	40	3.10833	0.0657706
12	PTPRQ	1069	870	434	436	4.54633	0.0660194
13	GTF3A	54	52	19	33	3.46101	0.066136
10	MIR378C	9	8	2	6	2.70031	0.0662115
13	SPRYD7	79	70	34	36	3.91752	0.0662441
20	SDC4	58	38	16	22	3.25296	0.0663248
14	MARK3	406	365	120	245	3.75394	0.0664828
2	POU3F3	12	10	4	6	2.96326	0.0665774
10	MFSD13A	88	68	20	48	3.90705	0.0665855
6	GRM1	1794	1282	897	385	5.03969	0.0665913
11	C11orf88	31	27	25	2	2.97761	0.0666489
5	LIX1	217	161	120	41	3.31851	0.0666772
2	DUSP19	94	76	38	38	3.75068	0.0667597
15	PSMA4	52	51	22	29	3.4557	0.0668049
16	CFDP1	933	710	318	392	3.22443	0.0668723
19	TBCB	23	19	10	9	3.1221	0.0669103
17	RPAIN	73	62	20	42	3.41363	0.0669247
16	VPS9D1-AS1	26	23	21	2	3.62084	0.0669564
10	BMS1	301	223	95	128	3.84701	0.0669721
6	NUP43	97	60	31	29	3.50871	0.0669927
1	FAAP20	39	34	17	17	3.72699	0.0671208
2	SCN2A	893	704	372	332	5.21312	0.0671477
1	RAP1GAP	389	326	156	170	5.44361	0.0671644
13	LOC101929259	51	27	12	15	3.39569	0.0672583
5	IL12B	70	46	14	32	3.60348	0.0673269
11	LOC100652768	43	39	22	17	3.66854	0.0673659
19	ZNF790-AS1	136	88	63	25	3.83947	0.0674095
5	PPP2R2B-IT1	18	14	11	3	3.25479	0.0674391
7	ZBED6CL	8	8	5	3	2.44886	0.0674515
2	UGT1A4	285	236	120	116	3.56104	0.0675232
6	RNF217	422	331	136	195	4.50906	0.0675487
4	CFAP97	243	198	98	100	3.25673	0.0676039
1	NBPF3	203	191	106	85	3.58025	0.0676193
1	C1orf195	49	44	18	26	3.3415	0.0676899
5	BTNL3	27	26	20	6	3.10878	0.0676936
7	LOC100131257	189	173	76	97	3.69374	0.0677239
1	MUTYH	30	21	12	9	3.8621	0.0677245
3	MBNL1-AS1	12	11	6	5	2.83167	0.0677325
17	HEATR9	45	42	24	18	3.00662	0.0677679
10	GRID1-AS1	148	101	52	49	3.97127	0.0678553
16	ZNF75A	20	19	3	16	2.79683	0.0678692
16	WWOX	9346	7388	3881	3507	9.31267	0.0678762
5	AP3S1	239	171	116	55	3.35992	0.0679789
20	SEC23B	390	285	145	140	3.69545	0.0679922
11	TAGLN	17	12	8	4	3.39499	0.0680143
15	DUOX1	170	127	62	65	3.85775	0.0680162
6	LOC285762	219	152	59	93	5.01853	0.0680337
12	SUDS3	179	148	75	73	3.55193	0.0681027
19	CLEC4M	42	34	5	29	3.07309	0.068117
17	HOXB3	93	75	47	28	3.70492	0.0681197
10	LOC283038	32	29	15	14	4.00086	0.0681265
2	HIBCH	710	437	177	260	3.37685	0.0681436
15	HAPLN3	147	126	56	70	3.95702	0.0681929
18	SERPINB2	139	115	43	72	3.33526	0.0682564
3	CCDC37-AS1	13	13	2	11	2.91984	0.0683727
2	PMS1	330	206	145	61	3.56796	0.0683828
19	FPR2	71	61	26	35	3.64972	0.0683895
17	LOC105274304	9	7	5	2	2.77524	0.0683989
1	TTC24	54	44	36	8	3.27332	0.0685176
17	CDRT4	204	142	85	57	3.89889	0.06854
5	STARD4	1391	1187	650	537	5.09972	0.0686158
16	KIAA0430	189	140	94	46	4.16281	0.0686464
7	CCM2	403	263	80	183	3.80588	0.0686578
15	PIGB	174	140	73	67	3.35486	0.0688301
4	KLHL5	324	274	136	138	3.91975	0.0688606
2	CFAP221	365	233	162	71	3.43394	0.0688664
1	HNRNPU	14	14	6	8	2.78564	0.0689174
1	FBLIM1	118	98	60	38	4.18459	0.0689402
8	POLB	87	67	45	22	3.37295	0.0689928
2	IAH1	93	64	24	40	3.81486	0.0690987
14	LINC00637	49	31	23	8	3.25826	0.0691034
7	GIMAP4	64	40	14	26	3.24485	0.0691172
1	ETV3	28	22	15	7	3.33631	0.0691362
15	NUSAP1	197	140	98	42	3.29652	0.0692217
15	LINC00933	44	29	11	18	3.88996	0.0692251
3	EGFEM1P	1525	1129	603	526	4.63681	0.0692411
12	RITA1	19	16	6	10	2.89939	0.0692623
19	WDR62	101	92	51	41	3.39167	0.0694603
3	DAG1	215	148	69	79	4.02549	0.0695037
1	LOC101927604	15	12	6	6	3.13471	0.0695093
4	RASGEF1B	175	132	77	55	3.61655	0.0695257
1	KIF1B	854	657	414	243	3.18217	0.0695297
19	ZNF486	117	107	77	30	2.86711	0.0695574
9	BARX1	20	18	6	12	3.34675	0.0695617
20	LINC01272	74	55	23	32	4.66934	0.069563
4	LCORL	636	534	285	249	3.26167	0.069664
5	STARD4-AS1	1353	1153	628	525	5.06041	0.0696728
3	MRPL47	32	30	9	21	3.05511	0.0696843
22	ISX	158	139	23	116	3.84738	0.0696956
4	TRIM2	501	405	148	257	4.95497	0.0697067
14	RHOJ	426	287	127	160	4.21668	0.0697293
6	MAN1A1	1065	767	296	471	3.97273	0.0698427
4	LINC01365	61	42	23	19	3.32989	0.0698887
17	OR1E2	24	21	9	12	3.07653	0.0698906
8	DKK4	14	14	9	5	3.32359	0.0699038
12	KCTD10	191	167	66	101	3.39304	0.0699039
3	SIAH2	52	48	47	1	2.76056	0.0699192
9	CARD19	67	64	23	41	3.83544	0.0699278
15	ETFA	504	329	163	166	4.30548	0.0700679
4	HTN1	91	79	58	21	3.79762	0.0700706
3	HYAL3	24	13	10	3	3.11614	0.0700976
20	TTI1	146	82	42	40	3.81044	0.0701409
4	AFP	94	61	33	28	3.93023	0.0701882
11	SC5D	41	35	16	19	3.57434	0.0701944
2	ASXL2	506	394	205	189	3.30651	0.0702272
5	CCNH	75	50	46	4	3.16284	0.0702344
5	LMNB1	337	224	83	141	3.78669	0.0702841
2	GPR55	107	91	50	41	3.95999	0.0702864
1	ZNF496	142	123	63	60	4.33989	0.0703094
19	DHPS	29	24	23	1	2.94497	0.070322
6	C6orf58	83	45	22	23	4.1448	0.0704139
12	DHX37	186	170	54	116	3.64728	0.0706007
9	LRRC37A5P	84	78	42	36	3.80289	0.0706363
17	BPTF	515	447	280	167	3.38935	0.070714
20	NECAB3	69	30	23	7	3.31222	0.0707444
4	KIAA1211	424	343	123	220	4.87748	0.0708345
1	SDHC	288	274	80	194	3.89657	0.0708949
12	ADGRD1	897	794	299	495	5.00719	0.0709359
7	YAE1D1	295	247	144	103	3.65807	0.0709603
12	PEBP1	55	44	26	18	3.72212	0.0709985
7	ANKRD7	99	70	53	17	3.07532	0.0711526
3	LOC101929579	7	6	1	5	2.48535	0.0712913
6	MDGA1	416	367	170	197	4.46291	0.071322
5	TMEM174	8	7	2	5	2.43989	0.07133
5	PPP2R2B	2367	1569	884	685	5.3021	0.0714063
11	CD81	379	338	215	123	3.2797	0.0714235
19	PLEKHF1	24	7	6	1	3.4964	0.0714423
10	DKK1	5	5	1	4	2.86293	0.0715601
16	EMP2	131	114	34	80	4.28444	0.0716046
6	HIST1H3A	14	12	7	5	3.36619	0.0716173
3	STAG1	1603	1096	644	452	5.43088	0.0716369
17	MED11	8	4	2	2	2.9046	0.0716482
10	EIF4EBP2	90	66	32	34	3.66352	0.0716558
10	FRAT1	14	12	3	9	3.17469	0.0716893
9	PPP2R4	199	177	104	73	3.30892	0.0716988
9	OR13C2	34	29	13	16	3.53342	0.071763
14	LOC254028	59	52	18	34	4.08415	0.0718013
2	LOC101927070	76	66	43	23	3.37392	0.0718434
13	LOC100129307	34	30	11	19	3.18127	0.0719134
3	ARPP21	605	455	237	218	4.31536	0.0719525
8	ATP6V1B2	46	30	17	13	3.10042	0.0720077
9	KDM4C	3789	2743	1387	1356	6.38972	0.0720564
3	HYAL1	54	35	25	10	3.42046	0.0720987
8	DMTN	55	53	32	21	2.93596	0.0721281
11	ACCS	144	119	59	60	4.15524	0.072164
6	SYNJ2-IT1	8	7	3	4	2.88854	0.0722221
7	PHKG1	68	57	23	34	3.61886	0.0722666
15	MAPKBP1	151	131	68	63	3.74167	0.0722686
20	LOC101929312	90	81	30	51	2.96088	0.0723683
1	CFAP126	26	26	11	15	3.34665	0.0724635
7	CCT6A	43	30	15	15	3.22197	0.0725265
17	MPP2	135	123	55	68	3.36696	0.0725508
11	RAB30-AS1	13	13	8	5	3.21782	0.0725688
4	SPP1	51	40	21	19	3.62255	0.0725698
6	LINC01010	436	351	181	170	3.75432	0.0725743
19	EML2	40	35	14	21	3.83786	0.0726416
3	RBMS3-AS3	59	45	23	22	4.34012	0.0727178
1	CHRM3-AS2	55	37	21	16	3.19688	0.0728021
1	NLRP3	188	152	85	67	4.53051	0.0729139
9	LINC00476	439	351	221	130	4.22896	0.0730032
1	KPNA6	128	114	74	40	3.75831	0.0730132
5	TBCA	391	355	144	211	3.5936	0.073076
17	SEPT9	835	682	285	397	4.73315	0.0731939
6	SLC35F1	2155	1649	994	655	5.40912	0.0732992
4	EPHA5-AS1	72	65	26	39	3.83614	0.0732995
13	XPO4	516	416	213	203	3.36486	0.0734384
9	DEC1	1512	1306	680	626	5.29618	0.0734616
10	ITIH2	246	226	121	105	4.28824	0.0735086
5	FLJ31104	53	41	28	13	3.14772	0.0736473
12	LOC440117	45	32	13	19	3.75316	0.0737001
2	IL18RAP	231	195	71	124	4.71229	0.0737479
6	HSP90AB1	31	25	9	16	3.64733	0.073786
1	PSMB4	19	15	10	5	2.98603	0.0738641
15	MFAP1	64	45	19	26	3.42633	0.0738717
4	ALB	70	59	31	28	3.48524	0.0739701
12	METTL20	124	110	85	25	4.21589	0.0740052
5	NPY6R	44	19	11	8	3.48431	0.0741333
13	STARD13-AS	20	20	14	6	2.9112	0.0741352
11	BBS1	120	96	57	39	4.21717	0.0741963
5	SOWAHA	10	8	6	2	2.8434	0.0742049
13	DLEU7-AS1	157	133	81	52	3.53172	0.0742139
6	BLOC1S5-TXNDC5	1208	1024	473	551	4.82116	0.0742423
1	WLS	147	113	64	49	3.76053	0.0742709
6	KATNA1	303	151	63	88	3.88618	0.0743089
7	CTTNBP2	632	468	301	167	4.32378	0.0743952
6	SCUBE3	155	95	69	26	3.70845	0.0744263
2	LINC01158	139	104	49	55	3.9177	0.0744358
19	LOC100379224	46	36	17	19	3.75864	0.0744652
3	SLC15A2	309	233	68	165	3.95683	0.074545
5	RGS7BP	638	451	270	181	5.03108	0.074549
10	MIR3663HG	34	30	19	11	2.99214	0.0745983
12	TRHDE-AS1	74	52	13	39	2.83221	0.0747092
10	SUFU	491	375	156	219	4.57171	0.0747158
20	BCL2L1	155	129	63	66	3.37328	0.0747187
12	SCARB1	89	81	32	49	3.6355	0.0747191
22	TNRC6B	875	755	403	352	4.0755	0.0747905
9	CDKN2A	68	46	21	25	3.48305	0.0748909
12	PHB2	13	11	8	3	3.35174	0.0749539
4	PPBP	10	9	5	4	3.00362	0.0749639
5	MEGF10	886	789	557	232	3.57129	0.0749866
1	CHIAP2	72	60	20	40	3.98796	0.0750294
5	LINC00603	24	16	8	8	3.11861	0.0750835
19	ZNF430	238	163	85	78	3.00642	0.0750851
4	LVCAT1	42	29	9	20	3.29094	0.0750889
12	LOC100506606	194	169	94	75	3.7679	0.0750965
19	OR7G2	18	11	3	8	2.97963	0.0752046
14	ACTN1-AS1	32	23	10	13	3.45172	0.0752472
10	NUDT5	121	97	62	35	4.29892	0.0753264
20	CDK5RAP1	158	111	80	31	3.3063	0.0754115
13	LINC00559	553	443	130	313	4.71799	0.0755305
12	MIR331	13	12	7	5	3.10785	0.075588
8	LOC101927815	1262	944	463	481	4.71151	0.0756565
6	LINC01590	33	31	14	17	3.01714	0.0757347
12	TIGAR	204	161	82	79	3.35039	0.0757693
14	GSKIP	42	37	8	29	2.97662	0.0757715
19	IGFL4	9	8	6	2	2.63254	0.0758546
5	CCDC152	210	156	69	87	3.29807	0.0758927
5	ENC1	52	31	5	26	2.5451	0.0759342
1	EXO1	193	178	65	113	3.00147	0.0759432
15	WDR76	159	109	56	53	4.02709	0.0759963
1	TBX15	613	477	254	223	5.16939	0.0761642
12	DDX47	44	40	20	20	3.04639	0.0762554
2	BMPR2	616	437	171	266	4.86483	0.0762602
1	RGS1	16	16	5	11	3.12758	0.0763592
8	PCAT2	48	29	14	15	3.42626	0.0764319
17	SLC16A5	101	92	62	30	3.04883	0.0764619
2	DARS	444	336	252	84	3.03679	0.0764682
7	ZNF890P	18	18	6	12	3.15342	0.0764895
22	LIMK2	271	185	112	73	3.74049	0.0765592
1	ZC3H11A	319	248	102	146	3.33261	0.0766372
2	MIR7515HG	19	18	8	10	2.9744	0.076714
3	UBXN7	246	139	53	86	4.3819	0.076777
12	SPSB2	2	2	1	1	2.36609	0.0767933
17	NT5C	16	15	9	6	2.8133	0.0768354
4	ANK2	2162	1808	967	841	5.48332	0.0768647
18	MIR3976HG	281	198	142	56	4.38369	0.0768833
8	ZFAND1	128	112	81	31	3.31094	0.076895
1	C1orf146	97	76	59	17	3.34812	0.0769255
19	SLC5A5	15	15	1	14	2.75459	0.0769742
18	C18orf63	259	224	134	90	3.47863	0.0770147
19	SIGLEC9	19	19	13	6	2.84363	0.077122
12	TMED2	81	59	24	35	3.29972	0.0771688
5	LOC55338	74	55	48	7	2.9619	0.0771865
13	SPG20	313	234	86	148	4.35766	0.0771928
22	EIF4ENIF1	254	197	136	61	3.86846	0.0772208
1	CD53	161	120	48	72	3.8314	0.0772691
11	APBB1	30	24	10	14	3.63067	0.0772708
17	TAF15	106	93	38	55	2.9538	0.0773155
1	LOC284661	122	108	66	42	3.72898	0.0773283
2	DARS-AS1	96	74	57	17	3.02686	0.0773799
1	PGLYRP4	118	100	26	74	3.33219	0.0774038
20	ANKRD60	33	28	8	20	3.30569	0.0774414
22	EP300	373	254	151	103	4.16831	0.077461
10	LINC01166	123	100	39	61	3.43451	0.0776133
11	CXCR5	43	39	28	11	3.65199	0.0776698
9	IFNA1	18	18	13	5	3.21727	0.0777264
1	EVI5	1094	911	428	483	3.57272	0.0778654
2	DIRC3	2471	1933	1063	870	5.44078	0.0778881
12	DSTNP2	4	4	2	2	2.35624	0.0780276
15	MYO9A	830	673	496	177	3.24405	0.0780497
1	DPM3	6	3	2	1	2.80563	0.0780505
3	SEMA3B	47	23	20	3	3.26695	0.0781988
13	SERP2	72	55	38	17	3.8517	0.0783072
1	ISG20L2	16	11	7	4	3.21752	0.0783381
1	AUNIP	110	98	39	59	3.1519	0.0783415
12	LOC101927901	121	84	44	40	3.61293	0.0783521
21	IFNAR1	164	89	23	66	3.81215	0.0783762
6	MDFI	36	32	6	26	3.45709	0.0784577
12	TAOK3	835	711	462	249	3.44605	0.0784734
22	NCAPH2	58	52	45	7	3.4806	0.0785545
2	CWC22	206	191	61	130	3.84446	0.0785594
16	LINC01177	56	40	14	26	3.47911	0.0786296
21	DNAJC28	28	20	8	12	3.19732	0.0786909
7	ASL	74	61	30	31	3.36764	0.07873
3	CEP19	31	27	5	22	2.95446	0.0787635
12	SMAGP	101	83	47	36	3.2584	0.0787658
1	ATF6	889	619	210	409	3.3061	0.0788413
1	COX20	25	25	10	15	2.58478	0.078844
8	SLC30A8	964	631	404	227	3.89391	0.0788454
19	EML2-AS1	5	4	3	1	2.80133	0.0788732
5	LOC102467212	32	22	5	17	2.7475	0.0788897
17	SLC4A1	33	31	19	12	3.74892	0.078905
16	PLA2G10	11	11	10	1	2.61305	0.0789831
17	EZH1	76	50	47	3	3.65237	0.079016
11	SAA2	13	9	7	2	3.16435	0.0790276
16	MBTPS1	452	348	167	181	4.018	0.0790354
19	AKAP8L	46	46	4	42	2.9563	0.0790372
8	DEFA6	14	7	6	1	2.86776	0.0790779
17	HOXB1	13	11	5	6	2.63522	0.0791159
21	CYYR1	424	324	140	184	4.71125	0.0791217
6	FANCE	77	71	58	13	3.38462	0.0791362
4	FGB	52	45	17	28	3.36851	0.0791451
4	HELT	15	15	6	9	3.14673	0.0791795
19	ZNF549	85	71	36	35	3.45969	0.0792455
7	TMUB1	10	8	6	2	3.21638	0.0795393
10	ARHGAP21	532	347	225	122	4.49347	0.0795751
20	TMEM189-UBE2V1	232	189	102	87	3.96774	0.0796522
8	DEFA8P	25	19	5	14	3.29497	0.0796999
5	HMHB1	52	43	27	16	3.30059	0.0797629
19	LRRC25	19	16	5	11	2.76379	0.0797773
2	ZC3H15	88	71	34	37	3.75369	0.0798033
7	YWHAEP1	18	18	8	10	3.05758	0.0798103
20	PLCG1-AS1	125	94	54	40	4.0318	0.0798167
11	DSCAML1	2248	1757	960	797	6.03693	0.0798637
3	COL7A1	64	35	30	5	3.26916	0.0798713
19	NDUFA11	74	70	27	43	3.27385	0.0798959
13	GPC6-AS1	129	118	41	77	3.98161	0.0799666
1	ARHGAP30	64	51	18	33	3.70565	0.0799684
8	RAB2A	546	418	239	179	3.32501	0.0800503
5	TNFAIP8	977	792	469	323	4.53232	0.0800853
11	OR51M1	11	11	4	7	2.34352	0.0801856
17	SYNGR2	29	23	13	10	3.31907	0.0802614
5	PHYKPL	161	137	57	80	4.25351	0.0802754
5	CTNNA1	604	486	273	213	3.77548	0.0802767
1	FLJ31662	20	17	9	8	3.46529	0.0803015
19	ZNF224	87	63	31	32	3.45513	0.0804569
15	PPIP5K1	95	55	29	26	3.79272	0.0805467
17	SLC16A13	24	22	17	5	2.98207	0.0805713
9	SLC25A25	133	115	25	90	2.72241	0.0806303
10	LINC01519	53	50	30	20	3.17796	0.0806616
20	TPX2	172	147	68	79	3.37211	0.0807091
1	TMEM79	22	14	2	12	2.8374	0.08071
19	SYCN	9	7	6	1	2.73807	0.0807488
17	TUBG1	23	14	10	4	3.35007	0.0807542
20	ZNF512B	18	14	9	5	3.13314	0.0807852
19	IFNL3	7	7	4	3	2.74354	0.0808123
4	LOC100506122	83	64	41	23	2.94227	0.0808769
7	MDFIC	377	287	180	107	4.92434	0.080967
4	LOC101928978	1397	1094	520	574	4.42491	0.081069
20	ZNF217	13	10	4	6	3.09044	0.0811208
1	PIGR	74	62	45	17	3.12823	0.0811356
20	SNHG17	42	40	22	18	2.98114	0.081185
17	RAP1GAP2	564	499	140	359	5.80585	0.0812948
6	POU3F2	19	17	6	11	3.28081	0.0813409
1	USP48	458	420	177	243	3.98156	0.0813851
19	RYR1	821	666	440	226	4.05785	0.081554
18	TWSG1	376	268	100	168	4.02993	0.0816073
10	ZNF485	62	51	24	27	3.81842	0.0817478
11	NUDT8	19	18	10	8	3.08009	0.0817532
16	COG8	43	34	18	16	3.38251	0.0817636
7	EPHB6	92	68	59	9	3.47743	0.0817679
11	HEPN1	7	6	4	2	2.79631	0.0818597
17	ZPBP2	74	61	35	26	2.70595	0.0819133
20	PSMF1	296	198	90	108	4.12458	0.081983
4	ZNF827	375	312	196	116	3.93738	0.0819833
12	GTF2H3	141	116	93	23	2.99681	0.0821555
1	TRAF5	192	146	96	50	3.89356	0.0821628
1	ADGRL2	1388	1137	568	569	5.01935	0.0821863
1	LINC01343	31	19	15	4	3.54136	0.0822626
2	BOK-AS1	16	9	2	7	2.58429	0.0822959
12	TPI1	10	10	5	5	2.41981	0.0823442
2	HAT1	238	207	123	84	3.75458	0.0823711
22	ZC3H7B	240	179	119	60	3.67042	0.0824059
7	GPR146	118	99	30	69	3.47347	0.0824291
3	OR5K4	12	8	4	4	2.81579	0.0824312
7	ACTR3B	117	106	68	38	2.8013	0.0825382
9	MIR6130	3154	2403	1064	1339	4.82979	0.0826367
5	ANKRA2	65	55	26	29	2.98499	0.0827031
8	COL22A1	1449	1111	527	584	5.71858	0.0827742
14	CCNK	31	17	5	12	2.65364	0.082833
4	LINC01618	101	89	29	60	3.14794	0.0828364
13	UBL3	395	276	95	181	4.51363	0.0828466
14	AK7	176	171	56	115	3.47156	0.0828515
3	QTRTD1	100	89	43	46	3.8287	0.0829632
3	ULK4	4084	3437	1858	1579	4.3007	0.0829871
19	PTOV1-AS1	33	24	14	10	3.05282	0.0830277
10	PNLIP	64	32	7	25	3.25829	0.0830388
2	LINC00299	595	529	221	308	4.14911	0.0830596
10	LINC01475	32	23	6	17	2.58591	0.0831098
18	SMAD4	133	90	54	36	3.80527	0.0832277
16	ARHGAP17	228	217	151	66	3.48023	0.0832811
10	SLC39A12-AS1	43	39	19	20	3.19412	0.083431
15	CHRNA7	231	194	82	112	3.84431	0.0834495
6	CCDC170	918	735	331	404	4.7084	0.0834586
4	POU4F2	27	20	14	6	3.31921	0.0835613
17	METTL2A	80	50	37	13	2.62696	0.0835639
19	ZNF345	192	145	78	67	3.36401	0.0835777
13	LINC00343	330	308	105	203	3.32629	0.0835872
17	SLC25A19	79	73	33	40	3.04849	0.0836191
7	CCDC136	116	96	46	50	3.4001	0.0836261
2	LINC01090	1419	1062	582	480	3.67797	0.0836566
17	OR3A4P	35	34	14	20	2.91644	0.0836902
17	DNAJC7	97	61	33	28	3.18034	0.0837881
4	LINC00504	2396	1929	987	942	4.63957	0.0838118
13	LOC102723968	118	95	84	11	3.44614	0.0838253
2	CYP26B1	37	34	19	15	3.36861	0.0838704
12	TMEM117	2920	2363	1660	703	4.6602	0.0839797
15	SNORD116-6	20	12	9	3	3.03879	0.0840394
12	GSG1	41	32	19	13	3.85501	0.0840629
2	ZAK	644	524	366	158	3.66295	0.0841451
1	TAF5L	125	93	32	61	3.84816	0.0841729
6	TOMM6	10	9	6	3	2.79267	0.0842516
15	JMJD7	65	51	25	26	3.77943	0.0843102
19	ZNF667-AS1	115	94	41	53	3.52832	0.0843571
12	OVCH1	608	512	211	301	4.30296	0.0843906
5	WNT8A	44	28	15	13	3.77853	0.0845094
22	PRODH	92	88	26	62	3.37617	0.0845383
17	LOC100128288	13	9	4	5	2.9592	0.084546
1	HHAT	2111	1776	793	983	5.77986	0.0845773
9	BSPRY	165	156	55	101	3.74722	0.0845793
19	ZNF714	256	203	70	133	3.50902	0.0845859
5	CSNK1A1	224	156	101	55	3.75746	0.0847106
4	LOC101928590	71	61	31	30	3.45369	0.0847845
4	CFAP99	159	142	80	62	4.00989	0.0847863
8	LOC101929268	457	343	202	141	4.0433	0.084788
1	SESN2	96	79	58	21	3.31926	0.0848152
2	GNLY	64	47	17	30	3.29178	0.0848195
16	AKTIP	45	28	13	15	2.38793	0.0848319
1	SLC44A5	2077	1556	829	727	5.05317	0.0849186
10	GRID1	3806	2909	1613	1296	6.34934	0.0849189
9	SMARCA2	883	702	338	364	5.39044	0.0849232
1	UQCRHL	17	14	6	8	2.8222	0.0849303
17	C17orf51	5	4	2	2	2.55875	0.084947
12	ZNF891	25	21	8	13	2.75577	0.0850552
1	NOL9	133	128	31	97	2.87257	0.0851254
13	MTIF3	98	79	41	38	3.33347	0.0851421
4	LOC101929194	87	45	29	16	3.50602	0.085145
1	SH3GLB1	134	112	69	43	3.3224	0.0851462
7	MEOX2	620	383	182	201	4.2995	0.0852048
11	ALDH3B2	85	75	32	43	2.79626	0.0852133
4	DDX60	709	579	362	217	4.36661	0.0852188
20	MAVS	80	67	38	29	3.73386	0.0852572
13	MTUS2-AS1	5	4	3	1	2.53416	0.0852761
14	DCAF5	380	269	158	111	3.91591	0.0852943
1	LOC440700	70	58	17	41	3.74535	0.0853193
4	LAMTOR3	53	29	13	16	3.37183	0.0853688
17	CCDC144CP	109	102	27	75	3.28211	0.0853996
16	NIP7	20	16	9	7	3.26698	0.0854119
13	LINC00383	718	471	201	270	3.15571	0.0854218
1	GNG5	34	32	18	14	3.80948	0.0854265
20	PSMA7	32	25	9	16	3.05784	0.0854428
13	RNF17	675	582	261	321	4.25806	0.0855348
16	LOC400548	7	7	2	5	3.07832	0.0855418
12	FLJ12825	18	18	11	7	3.44328	0.0857174
2	PIGF	171	114	55	59	4.00597	0.0857179
22	TTC28	2852	2258	1493	765	4.23369	0.0857723
20	FAM83D	131	100	45	55	3.96231	0.0857773
8	SYBU	735	562	365	197	3.64737	0.0857872
1	USP24	545	422	310	112	3.15196	0.0858224
9	ZNF618	674	542	260	282	4.22952	0.085855
13	LINC01309	20	15	9	6	2.74745	0.0859019
7	POLR2J4	232	190	62	128	3.54012	0.0859103
20	PCSK2	1797	1373	695	678	5.01175	0.0860003
4	S100P	14	14	1	13	2.56379	0.0860039
6	RFPL4B	28	18	3	15	2.75766	0.0860133
5	LOC101928093	30	27	23	4	2.92161	0.0860958
19	PIN1	29	20	13	7	3.15271	0.0861254
10	SLC16A12-AS1	48	39	19	20	3.36586	0.0861295
6	LOC101928231	426	321	154	167	3.42865	0.0861297
17	XAF1	89	54	33	21	3.38184	0.0861593
2	LINC01185	149	109	46	63	4.30987	0.0861926
5	HNRNPAB	41	32	16	16	3.55794	0.0863222
19	TIMM50	69	48	28	20	3.61109	0.086328
3	ACAD9	229	182	113	69	3.16041	0.0863539
6	COL10A1	34	24	18	6	3.32923	0.0864724
9	DNAJC25	124	115	53	62	4.12309	0.0865422
3	LOC101929607	70	46	30	16	4.08762	0.0865594
1	SFN	4	4	3	1	2.62455	0.0866815
6	CLDN20	99	75	29	46	3.10631	0.0866866
5	LINC01340	573	520	218	302	2.84965	0.0867969
1	DDAH1	1287	1018	549	469	4.5563	0.0868471
19	ZNF578	155	132	109	23	2.64884	0.0869221
20	HNF4A	358	250	101	149	5.0689	0.0869464
2	PP14571	14	14	12	2	3.12884	0.0869493
7	LINC01006	568	504	300	204	5.0953	0.0871302
9	LOC101929331	21	14	4	10	2.79222	0.0871561
14	SLC25A21-AS1	12	9	8	1	2.69064	0.0872228
20	LOC101927159	33	31	10	21	2.80853	0.0872892
5	KLHL3	541	365	164	201	4.28596	0.0873718
4	LOC401127	19	17	8	9	3.2994	0.0874356
3	TBC1D23	309	237	163	74	2.85161	0.08753
19	MYDGF	92	84	42	42	2.81608	0.087545
2	SH3RF3	1990	1569	873	696	4.35005	0.0875737
1	PMF1-BGLAP	109	88	36	52	3.10747	0.0876271
12	BHLHE41	18	16	9	7	3.45103	0.0876653
9	CEP78	182	163	136	27	3.3905	0.0877465
7	CYP51A1-AS1	130	97	43	54	3.41709	0.0879144
12	OVCH1-AS1	525	443	187	256	4.14431	0.0880013
7	PON2	200	161	91	70	3.42431	0.0880844
6	CPNE5	650	526	267	259	5.33379	0.0880995
2	GPR1-AS	353	233	100	133	4.36394	0.0881297
13	LINC00540	196	178	69	109	4.86045	0.0881921
11	OR52E4	29	24	6	18	2.88102	0.088215
1	SLC2A7	43	42	18	24	4.05603	0.0882897
17	CCDC137	53	50	10	40	3.04202	0.0883171
3	RPL32	48	39	18	21	2.9356	0.0884425
2	LYG1	49	40	23	17	3.09589	0.0884781
2	TDRD15	96	69	48	21	3.6476	0.0885602
20	RIMS4	157	110	60	50	3.82324	0.0886553
10	LOC101927549	721	627	450	177	3.63645	0.08867
16	FANCA	835	630	261	369	3.40318	0.088702
11	CTSF	42	33	18	15	3.17269	0.0888051
8	PHF20L1	294	239	147	92	3.88755	0.0888172
19	C19orf53	27	26	4	22	2.41369	0.0888393
1	ELK4	123	76	36	40	3.20879	0.0888604
14	LINC00645	146	127	82	45	3.76235	0.0888701
4	CENPC	357	276	78	198	3.89958	0.0889262
17	RAB5C	95	68	20	48	3.44539	0.0889369
17	TBC1D29	23	21	15	6	3.17367	0.0889504
[truncated: 19,271 more rows]

## Sheet: Table F
Table F. Gene-level meta-analysis of eFBAT-MM and SKAT-C test results.
Chromosome	Gene Name	eFBAT-MM Meta-analysis p-value	Chromosome	Gene Name	SKAT-C Meta-analysis p-value
7	POU6F2	9.82409e-05	7	PSMG3	2.3747e-05
3	MBNL1	0.000149949	9	FAM225A	2.87217e-05
19	SIGLEC11	0.000155958	7	ABCB4	0.000118838
19	GOLGA2P9	0.000268587	1	LEXM	0.000131655
2	MAP4K3	0.000373805	19	SHD	0.000153326
18	CBLN2	0.000408126	1	NEXN	0.000184539
1	ROR1	0.000532836	16	LOC100287036	0.000190284
22	LINC00207	0.000616984	7	PSMG3-AS1	0.000231683
3	KPNA1	0.000841036	19	PRKD2	0.000311545
12	GLIPR1	0.000855366	19	DACT3	0.000317882
19	LOC100996349	0.000875456	4	EIF4E	0.000360023
17	CEP95	0.00101471	10	MKX-AS1	0.000362242
2	CDKL4	0.00101556	10	MKX	0.000372535
1	LCE4A	0.00108932	1	RGS16	0.000397266
22	C22orf39	0.0011266	21	CHODL	0.000415019
2	SNRNP200	0.00117119	4	NCAPG	0.000420735
12	AKAP3	0.00122743	1	DNAJB4	0.000440806
7	WIPF3	0.00124278	1	FUBP1	0.000467806
17	UBE2O	0.00130027	19	DACT3-AS1	0.000494224
19	FXYD3	0.00144122	11	STK33	0.000637604
15	SQRDL	0.00149556	4	DCAF16	0.000717572
1	TMEM206	0.00166061	9	ACTL7B	0.000750666
6	OSTM1	0.00177416	2	NDUFS1	0.000795439
17	MIR5089	0.00190395	17	FBXO47	0.000836403
1	PADI3	0.00197893	7	ARF5	0.000867175
4	RBM47	0.00205958	14	PYGL	0.000948806
10	GDF10	0.00208332	19	SYMPK	0.000988055
20	NCOA6	0.00211763	17	MXRA7	0.00101323
5	RNF44	0.0021361	2	GPR1	0.00102186
5	RASGRF2-AS1	0.00232681	12	AVPR1A	0.00106429
17	DDX5	0.00249356	21	MIR99AHG	0.00111788
11	LOC644656	0.00251332	15	BLOC1S6	0.00114859
8	NCOA2	0.00256304	1	RNASEL	0.00115843
10	ASAH2	0.00256989	2	MROH2A	0.00119013
9	IGFBPL1	0.00262579	17	TSPAN10	0.00120233
7	FZD9	0.0026778	1	MIR3916	0.00123801
4	MFSD10	0.00275551	11	TSSC4	0.00131418
14	CALM1	0.00279503	11	SLC1A2	0.00134339
7	EN2	0.00280773	7	FLNC	0.00138303
11	CREBZF	0.0028161	1	UHMK1	0.00141504
12	IL26	0.00282905	12	MMP19	0.00153457
6	BMP6	0.00291302	5	SNX24	0.00165632
14	NKX2-1-AS1	0.00299981	4	IGFBP7	0.00167246
17	SH3GL1P2	0.00300071	4	LCORL	0.0016781
1	C1orf194	0.00302257	11	EXT2	0.00169152
1	NVL	0.00305279	2	EEF1B2	0.00170286
19	GNA15	0.00308313	1	SPATA17	0.00171852
3	IRAK2	0.00323698	7	POLR2J4	0.00184377
2	ADGRF3	0.00335106	11	CRTAM	0.00188891
14	TMED10	0.00340291	8	UQCRB	0.00190148
4	GPRIN3	0.00342847	3	LOC101927374	0.00193227
20	SLMO2-ATP5E	0.00343977	12	DYNLL1	0.0019979
8	SLC30A8	0.00346027	7	GCC1	0.00202079
20	NFATC2	0.00347287	3	LINC00620	0.00203011
19	CABP5	0.00350929	17	PRAC1	0.00213914
9	IFNK	0.0035633	22	SDF2L1	0.00217458
17	KRTAP4-7	0.00360002	20	PTPRT	0.00221895
1	FLVCR1	0.00367192	3	BHLHE40-AS1	0.00223719
22	LOC284865	0.00375138	3	BHLHE40	0.00224021
3	ARF4	0.00388193	10	OPN4	0.00228732
4	ZCCHC4	0.00390242	5	LOC101927100	0.00234134
11	TMEM126A	0.00390833	12	GATC	0.00238218
8	CTSB	0.00399838	2	COA5	0.00244161
6	GABRR2	0.00401068	19	TRIP10	0.00246387
1	LAMTOR2	0.00402531	3	TMEM115	0.00247638
1	ALG6	0.00412226	18	LOC643542	0.00252473
5	TRIP13	0.00414441	7	ATG9B	0.00264658
7	TOMM7	0.0041835	17	CHMP6	0.0027639
16	FA2H	0.0042444	12	MMAB	0.00277711
1	RHBG	0.00432369	2	PCBP1	0.00283912
9	RUSC2	0.00441181	12	DYRK2	0.0029004
4	ZNF141	0.00442319	9	MIR7150	0.00290904
13	FRY	0.00457561	4	GRID2	0.00293502
10	RET	0.00457714	17	COPZ2	0.00294471
12	KCTD10	0.00460616	12	ANO4	0.00300777
19	LOC101927411	0.00461236	3	FAM19A1	0.00301429
16	ZC3H18	0.00463093	12	RNF10	0.00303092
12	SLC16A7	0.00469662	9	DENND4C	0.00304164
3	LOC339874	0.0047321	2	PCBP1-AS1	0.00305484
1	EFCAB7	0.00487947	4	IL21	0.00308314
15	LOC100131315	0.0049001	12	PRPF40B	0.00308792
20	GSS	0.00490925	18	RIT2	0.00311843
12	OR7E47P	0.00497949	6	GMDS	0.00318311
20	UBOX5-AS1	0.00498546	12	LOC100506869	0.0032576
11	TSKU	0.00500583	19	GPATCH1	0.00326801
9	TMEM38B	0.00506707	2	GCSHP3	0.00327016
2	LOC101928020	0.00507689	11	BACE1	0.00328784
11	ST3GAL4	0.0050871	12	NRAV	0.00333418
20	RTFDC1	0.00523593	6	PHF3	0.00335787
4	NCAPG	0.00527488	5	ARAP3	0.00336459
19	ZNF90	0.00531922	17	LOC101927166	0.00336605
1	RAB25	0.00532539	19	SPRED3	0.00337203
4	ADGRA3	0.0053736	2	NPPC	0.00340232
8	C8orf87	0.00548382	2	SLC4A1AP	0.00343665
16	PRR14	0.0054871	19	FAM98C	0.00349211
13	RNF219-AS1	0.00549067	19	KLKP1	0.00354358
3	CNTN3	0.0055566	12	LOC101927653	0.00360501
7	BAZ1B	0.00561902	7	ATP6V1F	0.003644
1	PQLC2	0.00563579	1	DHCR24	0.00369382
11	RDX	0.00564296	3	MBNL1	0.00371991
3	KIAA1524	0.0056681	17	NPLOC4	0.00377444
8	TMEM55A	0.00580129	17	LOC101928514	0.00384999
1	DDX59	0.0058221	15	EDC3	0.00386211
11	CCDC86	0.00582685	17	JMJD6	0.0039028
2	PDK1	0.00582729	7	CCDC136	0.00393266
13	RNF219	0.00582999	20	NTSR1	0.00395691
1	TXNDC12-AS1	0.00585487	21	TMPRSS15	0.00403367
12	TESC	0.00589852	19	IGFL4	0.00404741
1	HMCN1	0.00596068	3	LYZL4	0.00409334
2	LINC01412	0.00600909	2	FIGN	0.0041064
5	RPL37	0.00609476	12	FMNL3	0.00415663
14	KLHDC1	0.00611064	14	APOPT1	0.00418143
6	ZNF391	0.00615668	4	IL21-AS1	0.00428203
2	TEX261	0.00620043	12	PUS7L	0.00437262
17	P2RX5-TAX1BP3	0.00632469	19	ZNF430	0.00439891
2	NEU2	0.00633938	21	SIM2	0.00442572
13	CDX2	0.00635155	1	FCGR3B	0.0044331
17	KRTAP4-5	0.00636963	7	LOC100130705	0.00444889
1	PAQR7	0.00646131	6	TREML3P	0.00452742
2	TMSB10	0.00651485	15	LINC00923	0.0045408
1	ATP6V1G3	0.0065327	14	BAG5	0.00457271
7	MUC3A	0.00653282	3	LINC00692	0.00459909
13	LINC00382	0.00659829	19	LILRA2	0.00463191
14	FRMD6	0.00666647	16	MIR548AA2	0.00465541
3	TGFBR2	0.00666847	16	MIR548D2	0.00465541
14	NDUFB1	0.0067228	5	CCDC69	0.00467943
19	LGI4	0.00680025	12	COX6A1	0.00479653
16	CES2	0.0068257	19	NCAN	0.0048111
1	FCGR2B	0.0068379	2	BIN1	0.00487976
19	PIP5K1C	0.00684216	7	BAIAP2L1	0.00491441
7	BZW2	0.00705535	2	MEIS1-AS2	0.00494363
11	DGKZ	0.00714499	11	MTMR2	0.00497065
17	SHPK	0.00719448	8	MIR320A	0.00500283
18	LOC729950	0.00721078	7	LSM8	0.00501654
2	THUMPD2	0.00723403	6	GMDS-AS1	0.00510719
1	IFI6	0.00723921	12	PYROXD1	0.00512656
14	ADCK1	0.00724425	19	ZNF714	0.00518615
3	AZI2	0.00724869	12	COQ5	0.00518948
14	KIAA0391	0.00729452	1	SNRPE	0.00519807
15	SNAP23	0.00729563	1	FAM73A	0.0052076
12	NAA25	0.00729969	7	EPHB4	0.00521749
10	PDZD7	0.00734577	19	RHPN2	0.00523118
2	KANSL1L	0.0073722	22	DDTL	0.00529447
17	CFAP52	0.00737291	7	SCRN1	0.00530264
12	DYRK4	0.00740244	7	CDK5	0.00531499
11	ADAMTS8	0.00740747	18	TXNL1	0.00532018
12	B4GALNT1	0.00742707	12	TNS2	0.0053277
5	RAD1	0.00745798	7	PRSS58	0.00543858
8	C8orf88	0.00749661	7	VSTM2A	0.00546329
17	GSDMA	0.00752471	16	ACSM1	0.00546523
22	HDAC10	0.00753779	17	GH1	0.00546812
19	KCNN1	0.00753932	7	NRCAM	0.00550938
10	GRID1-AS1	0.00757874	2	RPRM	0.00558221
18	ZNF519	0.00767214	12	MIR331	0.00559752
20	MAP1LC3A	0.00769351	17	THRA1/BTR	0.00560189
2	ACADL	0.00769897	6	PTCHD4	0.00564177
1	COL24A1	0.00775478	8	DCAF13	0.0057787
8	OSR2	0.00779432	10	LOC283038	0.00586547
12	CCDC65	0.00782292	14	SNORD113-9	0.00592719
14	PSMA6	0.00784906	19	BHMG1	0.00597588
1	ACADM	0.00787713	9	CCIN	0.00599634
17	POLG2	0.00793028	7	MOXD2P	0.00613049
2	LOC654841	0.00793864	2	TMSB10	0.00646239
1	RBM34	0.00802884	17	USP32	0.00666097
8	STAU2	0.00807149	6	RAET1K	0.0066857
19	SLC1A6	0.00808969	12	OR7E47P	0.00668754
7	NRCAM	0.00827961	7	LOC101928700	0.00669215
11	CD6	0.00838536	22	DGCR6	0.00675406
2	PRR30	0.00838941	11	PDE3B	0.006779
2	INPP1	0.00843695	17	C17orf64	0.00689905
14	TRIP11	0.00845492	20	ZBP1	0.00696616
14	FRMD6-AS2	0.00849581	18	LOC400655	0.00696783
2	COL4A3	0.00849854	17	SKAP1	0.00699266
15	FLJ10038	0.00863543	12	SRSF9	0.00711984
14	SNHG10	0.00870628	2	DGKD	0.00723991
10	GATA3-AS1	0.00877293	3	SGOL1-AS1	0.00724211
7	NUB1	0.00877383	11	MS4A6E	0.00724483
14	ZC3H14	0.00891862	9	SUSD1	0.00730858
22	DRICH1	0.008947	15	CLK3	0.00731275
12	SLCO1B3	0.0090344	5	PCDHGA12	0.00741051
21	OLIG1	0.00906072	12	LOC101928162	0.00742648
2	NCAPH	0.00913525	2	ACTR3	0.00746816
7	SND1	0.00923024	7	VSTM2A-OT1	0.00753299
3	ACTRT3	0.0093043	7	CDCA7L	0.00755362
3	ASTE1	0.00933276	12	KRT18	0.00758497
14	DCAF5	0.00939807	11	ARNTL	0.00759205
17	CUEDC1	0.0096112	10	ACTR1A	0.0076004
13	TUSC8	0.00967363	12	AACS	0.00770589
7	LOC100507642	0.00972008	15	TYRO3P	0.00777359
6	TPBG	0.00973117	1	KCNH1	0.00778339
11	GAL	0.00977286	17	CLTC	0.00781835
4	SEC24B-AS1	0.00989751	10	SMC3	0.00792524
4	AFAP1	0.00992934	9	TYRP1	0.00794299
1	GPX7	0.0099651	11	C11orf58	0.00795023
1	KIFAP3	0.00998317	12	TMBIM6	0.00795136
7	FAM221A	0.010041	12	SPRYD3	0.00795279
19	FBXL12	0.0100508	12	FAM186B	0.00795638
4	ABCA11P	0.0100604	3	CAV3	0.00806182
2	PPIG	0.0100664	17	LOC729683	0.00811507
5	SGCD	0.0101067	5	PCDHGA11	0.00813951
8	PRDM14	0.0101814	17	TTC25	0.00817549
1	TTLL7	0.0101914	17	SRSF2	0.00818769
6	MSH5	0.0101972	8	LINC01607	0.00820524
8	SYBU	0.0102209	5	KIF20A	0.00827247
16	FAHD1	0.0102936	19	LILRA1	0.00829538
2	DNAJB2	0.0104286	5	LRRTM2	0.00830063
5	PCDHB10	0.0104586	11	OR2AG2	0.00836353
5	SPDL1	0.0104599	7	BRI3	0.00837983
1	CATSPER4	0.0104754	5	PCDHGB7	0.00841323
19	HAVCR1P1	0.0104773	17	VAT1	0.00843208
14	NEK9	0.0105125	7	ABCB8	0.00844735
1	KDM4A	0.0105564	8	LOC101929450	0.00846359
11	SNORA40	0.0106305	6	KIF13A	0.00853772
15	STRA6	0.0106432	8	SMIM19	0.008561
1	PLEKHA6	0.0106733	11	LOC101927120	0.00857411
5	PCDHB11	0.0107528	1	FAM131C	0.00857597
7	KIAA0895	0.0107887	16	MIR4717	0.00857724
18	MALT1	0.0108986	22	FBXW4P1	0.00860038
1	GPR137B	0.0109047	8	SLC26A7	0.00864111
12	AQP2	0.0109495	6	TAF8	0.00871216
17	AANAT	0.0110271	6	TSPYL1	0.0087678
17	SMURF2	0.0110807	16	PDP2	0.00897228
17	C17orf82	0.0111026	11	SNX15	0.00899469
7	ZNF862	0.0111238	3	SLC41A3	0.00901241
20	BCAS1	0.0111665	16	CDH16	0.00903399
7	BCL7B	0.0113005	11	OR2AG1	0.0090432
5	TCF7	0.0114488	2	UNC50	0.0091677
1	KCND3-IT1	0.0114915	1	ASPM	0.00918761
14	SYNDIG1L	0.0115019	16	ANKRD11	0.00919205
12	LOC101928441	0.0115258	19	IRGC	0.0092517
1	BTF3L4	0.011633	7	TRY2P	0.00930455
3	DZIP3	0.0116673	22	CRYBB2	0.00934703
20	GDF5	0.0117334	17	LRRC37A11P	0.00937359
3	GABRR3	0.0118721	1	ESPN	0.00947404
12	LOC643339	0.0118779	12	NEDD1	0.00949711
8	NECAB1	0.0119719	7	TECPR1	0.00954785
1	ELK4	0.0120601	5	PCDHGA10	0.009575
6	KCNK16	0.0121343	17	LIMD2	0.00962659
10	TRIM8	0.0123734	7	FSCN3	0.00967321
13	HSPH1	0.0124164	5	PCDHGA9	0.00970504
14	ABHD4	0.0124882	8	SPAG1	0.00971634
1	KCNA3	0.0125221	17	MGC57346	0.00980508
7	CCDC126	0.0125471	11	B3GAT1	0.00986662
11	DEPDC7	0.0125648	12	LACAT8	0.00988866
12	GRASP	0.0126314	10	ZNF518A	0.0098995
2	LOC643387	0.0126772	15	MAPKBP1	0.00993919
12	LINC00936	0.0127472	1	TRIM58	0.0100147
6	TMEM14A	0.0127501	12	ACSS3	0.0100201
19	NCAN	0.0127512	17	P2RX1	0.0103056
14	SERPINA12	0.0127555	1	FAAP20	0.0103194
6	RPF2	0.0127673	5	FEM1C	0.0103628
7	LOC100130705	0.0128071	11	OR56B4	0.010378
17	FLJ40194	0.0129796	3	SEMA3F	0.0103787
22	LINC01310	0.0130095	14	GSTZ1	0.0105674
8	RPL7	0.0130465	5	PCDHGB6	0.0107056
7	CNPY1	0.0130643	1	TTC22	0.0107078
6	HLA-DPB1	0.0130859	15	LOC101929076	0.0107218
7	LOC646762	0.0130974	12	UBE3B	0.0107381
6	TRAM2-AS1	0.0131158	1	LOC100506801	0.0107726
12	CALCOCO1	0.0131707	19	PLPP2	0.010853
14	LINC00640	0.0132	1	KCND3-IT1	0.0108685
17	ZZEF1	0.0132024	7	PAX4	0.0109122
1	EPHA10	0.0132798	8	RNF139	0.010974
9	RAD23B	0.0134069	7	MDFIC	0.0109869
1	CFHR5	0.0134755	17	HEXDC	0.0110509
1	NLRP3	0.0134955	17	NARF	0.0110704
16	PMFBP1	0.0135284	17	CD300LF	0.0110859
7	SMARCD3	0.013621	6	DEFB112	0.0110908
8	LOC101929128	0.0136254	17	PDE6G	0.0110939
8	PRSS55	0.013628	20	MYLK2	0.011103
2	RAPGEF4-AS1	0.0136428	4	MIR4276	0.0111222
7	POU6F2-AS1	0.0136444	9	ZNF462	0.0111878
14	CPSF2	0.0136686	4	LOC728175	0.0112599
10	LYZL2	0.0136836	18	CDH7	0.0112693
9	SURF6	0.0137125	11	LAYN	0.0112952
1	RCC2	0.0137233	19	CLIP3	0.0113363
1	MIR548AA1	0.0137441	4	CXCL2	0.0114234
1	MIR548D1	0.0137441	11	DLAT	0.011433
15	BLOC1S6	0.0137527	14	SNORD113-2	0.011559
20	UBOX5	0.0137561	15	JMJD7	0.011604
3	NUDT16	0.0137613	5	PCDHGB5	0.0116253
1	RNU11	0.0138074	3	KCNH8	0.0118047
2	ATG9A	0.0138539	1	SCAMP3	0.0118683
5	SLCO4C1	0.0139306	19	ZNF578	0.0118717
3	PTH1R	0.0139594	9	C9orf84	0.0119546
7	PVRIG	0.0139985	11	VPS51	0.011955
3	ITIH1	0.0140017	9	KIF24	0.0119918
1	FAM76A	0.0140118	9	TLR4	0.0120543
7	KCP	0.0140312	5	RELL2	0.0120612
8	NDUFAF6	0.0140943	20	SNRPB	0.0120679
9	DNAI1	0.0142478	12	UBE2N	0.0120846
16	ADCY7	0.0143079	11	CCDC89	0.0121524
15	HMGN2P46	0.0143658	8	GSDMC	0.0121884
1	LIN9	0.0143924	2	TNFAIP6	0.0122055
2	ZFAND2B	0.0144	19	RFXANK	0.0122225
3	UBA3	0.0144569	1	APITD1	0.0122364
2	CYBRD1	0.014497	5	LOC55338	0.0123339
1	PRKAA2	0.0144987	17	PITPNA-AS1	0.0123374
17	LRRC37BP1	0.0145023	1	F13B	0.0124402
5	DAB2	0.0145038	12	IRAK4	0.0124425
5	BRD9	0.014556	10	RAB18	0.0125529
20	LINC01428	0.0145769	17	CA4	0.0125815
1	TNFSF18	0.0146097	3	SGOL1	0.0125943
21	TCONS_00029157	0.014664	3	C3orf70	0.0126388
6	KCNK17	0.0146677	19	STRN4	0.0127308
8	EEF1D	0.0146932	7	PPP1R3A	0.0127602
3	TIGIT	0.0146965	16	CTF1	0.0127836
9	TESK1	0.014882	2	INPP4A	0.0127877
1	TM2D1	0.0149409	16	LINC01570	0.0128062
14	RNASE2	0.0150325	11	CNTF	0.0128144
10	AKR1C8P	0.0150413	9	FAM219A	0.012915
2	SLC25A12	0.0150488	14	SNORD113-6	0.0129268
1	HRNR	0.0150781	15	SQRDL	0.0130397
17	BRIP1	0.0151006	3	FHIT	0.0130438
3	GRM7	0.0151163	22	IL17REL	0.0130625
2	ANKMY1	0.015172	20	TGM3	0.0130878
8	FGF20	0.0152314	1	USP48	0.0131548
19	HSD17B14	0.0153171	6	FKBP5	0.0132279
3	PAK2	0.0154085	12	CFAP54	0.0132507
2	DPYSL5	0.0155103	11	PPP2R1B	0.0133098
5	SPEF2	0.0156276	8	CRH	0.0133545
11	TRPM5	0.0156737	15	BBS4	0.0133638
12	UBE3B	0.015692	15	AGBL1-AS1	0.0134343
14	ZDHHC22	0.0157599	1	ERI3	0.0135098
3	RTP4	0.0157645	5	EGFLAM-AS4	0.0137144
9	ACTL7B	0.0157746	8	TUSC3	0.013847
12	NUDT4P1	0.0158301	10	ADAM12	0.0140013
12	NUDT4P2	0.0158301	16	IRX5	0.0140052
11	KBTBD3	0.0158455	6	BACH2	0.0140634
2	SP100	0.0159583	6	MTFR2	0.0141018
3	LINC01206	0.0160219	5	ADAMTS6	0.0141333
3	ALG1L	0.0160408	1	C1orf174	0.0141338
12	SSPN	0.0160863	17	SPPL2C	0.014152
2	UBXN4	0.0160908	19	ZNF626	0.0141578
22	NIPSNAP1	0.0161017	12	NR1H4	0.0143258
17	ALOX15	0.0161613	6	TULP1	0.0143703
11	LOC101929497	0.0161635	8	RNF139-AS1	0.0144179
2	DRC1	0.0161984	11	ARL2-SNX15	0.0144274
3	DNAJC19	0.0162276	8	TRMT12	0.0144519
20	PARD6B	0.0162498	16	UMOD	0.0145353
12	LOC100190940	0.0162538	2	GPR1-AS	0.0146513
1	LOC440600	0.016341	21	PDXK	0.0147282
8	UTP23	0.0164201	12	NECAP1	0.0147333
7	SEMA3C	0.0164469	16	SETD6	0.014742
1	ACKR1	0.0164656	15	C15orf53	0.014876
15	ALDH1A3	0.0165146	5	LMNB1	0.0149468
20	EPPIN-WFDC6	0.0165163	1	OR2T12	0.0149481
18	FBXO15	0.0165558	5	PCDHGA8	0.0149532
12	MAP3K12	0.0167499	7	C7orf26	0.0149684
6	HLA-DPA1	0.0167697	17	MMP28	0.0149716
9	ALDOB	0.0168051	4	IBSP	0.0149757
19	UBL5	0.0168467	5	PCDHGB4	0.015072
7	ALKBH4	0.0168813	15	ARID3B	0.0150782
19	PRR36	0.0169309	19	HNRNPL	0.0151413
1	PADI1	0.0169405	22	PRODH	0.0151503
13	N4BP2L1	0.0169813	12	SLC2A14	0.0152107
13	OXGR1	0.0170113	2	MEIS1	0.0152756
1	USP48	0.0170191	17	SNX11	0.0152819
5	ZNF354B	0.0170789	5	TMED7	0.0152976
4	LAMTOR3	0.0170904	17	RAB37	0.0153045
6	RREB1	0.0170963	6	HACE1	0.0153864
3	TMPRSS7	0.0171342	16	HSD3B7	0.015403
16	LINC00922	0.0171549	12	LOC101927901	0.0154207
3	MUC4	0.0171885	4	LOC101928978	0.0154661
11	SCN4B	0.0172025	4	ANKRD17	0.0154724
19	ZNF560	0.0172109	15	UBL7	0.0154907
18	THOC1	0.0172316	12	ZNF384	0.0154965
2	LOC100288911	0.017237	2	FAM117B	0.015499
7	OR6V1	0.0172625	11	PIH1D2	0.0155315
6	CNR1	0.0172755	16	GPR139	0.015552
10	LOC103344931	0.0172901	15	SLC30A4	0.0155521
12	KRT86	0.0173056	17	HEXIM1	0.0155719
16	LINC01229	0.0173797	22	RPS19BP1	0.0156075
10	NODAL	0.0174121	2	ABCG8	0.0156124
3	SEMA5B	0.0176438	11	DIXDC1	0.015619
4	PDCL2	0.0176741	2	SUPT7L	0.0157727
3	CHL1	0.0176878	13	DCT	0.0158714
2	ATP6V1E2	0.0177733	12	ALG10B	0.0159127
1	RAVER2	0.0178173	4	JAKMIP1	0.0160688
1	LOC100130331	0.0178741	4	RAPGEF2	0.0160702
5	BTNL9	0.0179412	5	NME5	0.0160941
10	MARCH5	0.0180374	2	NCKAP1	0.0161359
2	RPE	0.0180405	19	PSG7	0.0162135
11	OR51E2	0.0181044	8	MTERF3	0.0162524
1	PRDX1	0.0181068	15	IQCH	0.0162566
10	LGI1	0.0181358	9	RPL12	0.0162588
11	LRP5	0.0182089	7	PTPRN2	0.0162665
16	STX4	0.0182632	14	NAA30	0.0162877
12	ETV6	0.0183111	5	TMED7-TICAM2	0.0163348
1	OPN3	0.0183218	5	NUDCD2	0.016365
6	SNX3	0.0183544	3	LINC01205	0.0163726
13	KCTD12	0.0184007	21	LOC339622	0.0163996
4	FGFBP2	0.0184282	16	PRM1	0.0165466
6	SLC39A7	0.0184414	9	C9orf129	0.0165476
1	PPP2R5A	0.0185827	2	BOK-AS1	0.0165811
7	KDM7A	0.0186349	10	FLJ37035	0.0165854
19	ASNA1	0.0186527	5	PCDHGA7	0.0166025
1	CSF3R	0.0186916	11	C11orf1	0.0166116
7	LRRC72	0.0187192	1	FAM189B	0.0167169
19	KLK2	0.0187809	9	WNK2	0.0167332
1	RAP1A	0.0188042	9	OR13C8	0.0167611
5	ZNF879	0.0188087	6	TRDN	0.0167799
19	ZNF121	0.0188284	12	FIGNL2	0.0167909
19	ZNF561	0.0188488	10	PTCHD3	0.0168548
3	COMMD2	0.0188698	17	C17orf50	0.0169025
6	SLC44A4	0.0188826	8	NPBWR1	0.0169332
1	DLSTP1	0.0189076	17	TOB1	0.0169702
10	FUOM	0.0189701	1	ZZZ3	0.0169813
20	LOC101929526	0.0191158	1	LRIF1	0.0169821
14	OR11H4	0.0191489	2	BCL11A	0.0170351
5	BTNL3	0.0191938	16	LOC100289580	0.0170867
12	PCBP2	0.0192439	9	UBAP2	0.0171127
20	LOC101927159	0.0192573	8	LOC101929315	0.0172462
3	ITGA9-AS1	0.0192585	11	MS4A6A	0.017263
17	SRP68	0.0192662	17	PLXDC1	0.0172804
5	PROP1	0.0193224	9	LINC00583	0.0173628
8	SLC45A4	0.0193465	14	SNORD114-5	0.0173751
3	ZNF860	0.0193664	1	PEX10	0.0174198
1	DDI2	0.0193758	17	LUC7L3	0.0174263
7	WDR86	0.019419	11	ST14	0.0174563
15	PLA2G4E	0.0195078	19	FKBP1AP1	0.0174679
20	EPPIN	0.0195308	14	SNORD114-2	0.0174948
6	SAYSD1	0.0195469	15	CYP1A1	0.0175053
10	PGBD3	0.0195956	17	DDX52	0.0175279
21	ETS2	0.0196759	5	PCDHGB3	0.0175899
6	WDR27	0.019772	10	CDC123	0.0177583
6	GUSBP4	0.0197725	5	CCNO	0.0177767
2	AGBL5-AS1	0.0197771	8	LINC00964	0.0178017
5	STK10	0.0198389	5	SLC6A19	0.0178399
7	TRIP6	0.0198691	12	TBX3	0.0178841
6	LOC101928519	0.0199074	9	USP20	0.0178888
13	THSD1	0.0199292	6	LINC01108	0.017915
17	CBX4	0.0199324	1	ZBTB41	0.0179674
1	PPP1R8	0.0199916	14	G2E3	0.0180483
13	RPL21P28	0.0200248	5	FCHSD1	0.0180553
17	TBC1D3P5	0.0200271	1	LEFTY2	0.0181356
2	LOC102724849	0.0200466	1	TSACC	0.0181363
17	CYB561	0.0200635	14	SCFD1	0.0181543
11	B3GAT1	0.0201869	8	SLC20A2	0.0181548
17	CD68	0.0202065	3	MIR4445	0.0182514
12	KLRC4-KLRK1	0.0202122	19	IL11	0.0182652
7	AGR3	0.020268	3	MSL2	0.0182819
17	ZNF624	0.0202693	19	TBCB	0.018367
5	ARL14EPL	0.0202724	7	PMS2CL	0.0183933
22	CBX7	0.0203267	1	UTP11L	0.0184072
6	RPS10	0.0203455	1	ZNF436-AS1	0.0184171
16	DKFZP434H168	0.0203766	5	GZMK	0.0185104
20	SPEF1	0.0203879	17	SDK2	0.0186266
5	MIR8056	0.0204079	4	HGFAC	0.0186354
5	ZDHHC11	0.020433	2	CACNB4	0.0186381
19	LOC101929164	0.0204574	7	RELN	0.0186581
11	KIRREL3-AS3	0.02051	16	ZNF720	0.0186624
6	LST1	0.020585	19	SLC44A2	0.018679
6	FAM217A	0.0205946	5	PCDHGC4	0.0187256
22	DGCR14	0.0206304	16	LOC100129617	0.0188631
12	LOC400043	0.020654	11	SIK2	0.0188704
16	ADGRG1	0.0206567	6	RRP36	0.0189146
1	NSL1	0.0206775	15	LINC01413	0.0189361
16	ITGAM	0.0206851	7	ANKRD7	0.0190257
6	BTNL2	0.0208427	8	LOC102724874	0.0191014
11	LOC100507205	0.0209075	11	MIR6755	0.0191565
17	ABCA8	0.0209248	15	NEDD4	0.0192718
12	NR4A1	0.0209511	9	FXN	0.0192733
4	KCNIP4	0.0209954	19	CHST8	0.0193323
12	ABCB9	0.0210705	12	MCRS1	0.0193669
20	CST11	0.0210855	8	ARHGAP39	0.0193841
14	RPL10L	0.0210858	5	SRFBP1	0.0194134
4	C4orf3	0.0211435	17	LOC102724596	0.0194376
6	MDN1	0.0211651	4	PRSS48	0.019515
2	UBXN2A	0.0212458	14	SNORD114-10	0.0195931
14	AJUBA	0.0214267	1	NRDC	0.0196317
2	LOC151174	0.0214372	19	PSMD8	0.019641
17	TMEM132E	0.0215664	11	ETS1	0.0197498
2	LHCGR	0.021593	5	PCDHGA5	0.0198829
11	MTRNR2L8	0.021607	9	SLC24A2	0.0198831
1	DHCR24	0.0216383	15	UBL7-AS1	0.0199441
14	OR4E2	0.021689	17	CSH2	0.0199479
16	COG4	0.0217088	11	ABTB2	0.0200501
19	RFX2	0.0217308	11	CRYAB	0.0200774
8	NAPRT	0.0217833	7	TMEM168	0.0200887
12	CCDC63	0.0218145	11	FADS2	0.0200994
16	IL4R	0.0218187	22	PITPNB	0.0201653
17	ARHGAP44	0.0218381	15	ADPGK	0.0201676
3	CRBN	0.0218582	10	TLX1NB	0.0202195
16	MEIOB	0.0218645	16	ORAI3	0.0202658
19	SBSN	0.0218651	5	PCDHGA6	0.0203205
9	RORB-AS1	0.0219163	15	CYP1A2	0.0203604
5	PPP1R2P3	0.0219638	2	EPAS1	0.0204141
13	LOC101927248	0.02203	9	KIAA1161	0.0204502
4	ZNF721	0.0220549	20	WFDC3	0.0204954
17	ELAC2	0.0220674	2	LOC105616981	0.0205095
12	KLRC1	0.0220961	11	CEP57	0.0205645
6	TNF	0.0221249	7	SPDYE3	0.0206254
12	OASL	0.0221431	1	CRB1	0.0206907
13	FBXL3	0.022275	7	ESYT2	0.020692
1	MIR3659	0.0222799	3	RASSF1	0.0207655
4	NOCT	0.0223154	3	LINC01330	0.0207913
4	DOK7	0.0223545	10	LINC00993	0.0207943
1	ATP13A2	0.0223798	11	C11orf52	0.0208367
11	CCDC90B	0.0223808	10	TEX36	0.0208593
12	R3HDM2	0.0223989	1	CR2	0.0209206
10	UTF1	0.0224361	13	IFT88	0.0209513
4	DSPP	0.022511	1	CLCNKB	0.0209996
19	UBE2S	0.0225271	15	SNORD116-28	0.0210017
1	DENND4B	0.0225675	6	RFPL4B	0.0210121
13	USP12	0.0225879	9	TXN	0.0210484
4	NDUFC1	0.0226184	12	C12orf80	0.0210824
3	PRICKLE2	0.0226856	11	MIR34B	0.021095
14	TCL1B	0.0227013	11	MIR34C	0.0211638
13	OLFM4	0.0228634	22	BCR	0.0211916
7	LSMEM1	0.0229451	4	N4BP2	0.0212332
2	SPEG	0.0230462	17	LOC105274304	0.0212639
2	COL6A3	0.0230715	1	DSTYK	0.0212645
19	GNG7	0.0231544	12	ATG101	0.021327
18	METTL4	0.0231551	3	C3orf58	0.0214088
15	SLC24A1	0.0231574	11	CDCA5	0.0214583
2	TUBA4A	0.0232275	20	SPTLC3	0.0214808
3	ATXN7	0.0232277	4	LOC340017	0.0214876
8	LOC105375650	0.02327	8	LINC00589	0.0214946
3	LINC00635	0.023391	3	TBC1D23	0.0215416
14	ZFYVE26	0.0234019	19	KHSRP	0.0215659
1	ITGB3BP	0.0236608	2	DNAJC5G	0.0215669
15	TRPM7	0.0238371	1	NBPF7	0.0215673
12	MYL2	0.0238808	10	ENTPD1	0.0215699
14	MIR543	0.0238983	16	GSPT1	0.0216049
1	TIMM17A	0.0239475	22	LINC00896	0.0216077
3	RFC4	0.0239629	3	ZBBX	0.0216338
5	LOC285629	0.0239702	1	ZNF281	0.021651
15	ATP8B4	0.0240282	4	GRXCR1	0.0216516
7	ARL4A	0.0240966	5	PCDHGB2	0.0216571
9	OLFM1	0.0241085	11	MYO7A	0.0217247
12	ANHX	0.0241333	8	DNAJC5B	0.0217839
19	MAP2K7	0.0241882	6	DDX39B	0.02181
11	CNIH2	0.0241898	6	ARMT1	0.021913
17	SPACA3	0.0242363	3	SSR3	0.0219249
6	C6orf136	0.0242373	3	THRB	0.0219358
10	C10orf71	0.0242484	13	MIR4703	0.0219921
13	ZMYM5	0.024295	4	C4orf17	0.0220011
11	OR52J3	0.0243039	17	KIF1C	0.0220114
1	LOC101928009	0.0243215	17	KRT14	0.0220874
20	MMP24-AS1	0.0245237	16	C16orf58	0.0221093
5	LINC00603	0.0246116	1	RCOR3	0.022129
1	KCNA2	0.0247562	20	PHACTR3	0.0221546
15	VWA9	0.0248656	20	SDCBP2-AS1	0.0222069
14	LTB4R2	0.0248919	7	ASB10	0.0222203
4	NAA15	0.0248976	21	LOC388813	0.0222585
1	CRTC2	0.0249085	22	LINC01310	0.0222625
7	KLHL7-AS1	0.0250206	10	GDF10	0.022321
13	USP12-AS1	0.025054	1	PEX14	0.0224584
6	ARID1B	0.0250622	22	RFPL2	0.02246
5	ANXA6	0.0250728	10	ANKRD30A	0.0224823
10	SFMBT2	0.025271	5	ZNF366	0.0224889
12	EPS8	0.0252861	6	RNASET2	0.0224903
5	MEF2C	0.0253024	10	USP6NL	0.0225393
19	MIR7-3HG	0.0253042	7	FKBP14	0.0225618
19	BCAT2	0.0253074	5	SLC6A18	0.0225772
3	CDCP1	0.0253619	12	CHPT1	0.0227062
2	EVX2	0.0253711	14	SNORD113-7	0.0227362
2	UGGT1	0.0254154	17	HOXB-AS3	0.022741
5	TAS2R1	0.0254171	11	FAM76B	0.0227498
15	B2M	0.025575	11	FDXACB1	0.0228008
10	ASB13	0.0255803	11	PACSIN3	0.022803
1	POGZ	0.0256033	5	PCDHGC5	0.0228554
1	FCRL6	0.0256377	5	PCDHGB1	0.0228572
8	POU5F1B	0.0256383	5	PCDHGA1	0.0229009
14	PTGR2	0.0256465	3	SUMF1	0.0229175
3	ST6GAL1	0.0256908	17	SLC4A1	0.0229187
12	THRIL	0.0256999	6	MCM9	0.0229288
6	IP6K3	0.0257009	1	ROR1	0.022998
19	ACTN4	0.0257293	5	TICAM2	0.0230151
7	NUP205	0.0257631	10	WAC	0.0230381
12	SLCO1C1	0.0257681	11	HTR3A	0.0230462
1	C1orf106	0.0257737	20	LOC100130587	0.0230473
19	ZC3H4	0.0257967	6	OPN5	0.0230515
13	LINC00558	0.0258143	1	APITD1-CORT	0.0230682
22	FAM19A5	0.0259266	11	LOC103611081	0.0231681
8	WWP1	0.0259727	1	LINC00862	0.0232559
2	ZC3H15	0.025989	11	HSPB2-C11orf52	0.0232863
4	LOC100506085	0.0260944	14	BBOF1	0.0232924
18	HMSD	0.0261114	5	WSPAR	0.0233175
17	TMC6	0.0261321	16	LOC339059	0.023318
3	PTPN23	0.026148	19	FFAR2	0.0233752
5	ZSWIM6	0.0261549	9	RALGPS1	0.0234289
10	OLAH	0.0261745	17	HGS	0.0234678
2	TUBA4B	0.0263093	5	LOC101929034	0.0234701
4	USP53	0.0263407	2	TSGA10	0.0234705
6	PHF10	0.0263409	17	NOL11	0.023528
4	LCORL	0.0263879	12	TMEM52B	0.0235523
19	RHPN2	0.0264348	9	FAM205BP	0.0235673
1	MAEL	0.026437	12	MVK	0.0236067
9	SLC2A8	0.0264427	20	SDCBP2	0.0236144
9	MIR548Q	0.0265378	8	LOC100287015	0.0236165
12	FGFR1OP2	0.0266054	1	OSBPL9	0.0236279
9	LOC101448202	0.0266888	11	CCDC15	0.0236548
4	H2AFZ	0.0268443	19	VSTM1	0.0236865
3	NUDT16P1	0.0268762	11	FLRT1	0.0236953
17	LOC146880	0.0269469	4	CXXC4	0.0236994
17	PLEKHM1P1	0.0269862	5	BRD8	0.0237701
19	FXYD5	0.0270441	6	PPP1R3G	0.0238449
14	LINC00238	0.0270845	19	THAP8	0.0238733
13	MINOS1P1	0.0271437	19	RYR1	0.0238842
20	CPXM1	0.0271881	3	CLSTN2	0.0238906
11	ZNF705E	0.0272115	17	MFSD11	0.0238938
5	GRXCR2	0.0272242	6	ATP6V1G2-DDX39B	0.0239297
9	AKAP2	0.0272305	22	UBE2L3	0.0239701
1	ZCCHC11	0.0272495	11	NPAS4	0.0240664
1	VWA5B1	0.027282	9	ANGPTL2	0.02409
9	LOC340512	0.0272919	6	BYSL	0.0241267
12	TAS2R9	0.0273838	16	RSL1D1	0.0241724
17	GAS2L2	0.0273886	11	LIN7C	0.0242398
22	MAPK1	0.0274391	7	PLEKHA8	0.0243573
22	TSSK2	0.0275378	5	LOC102467212	0.024375
1	PRKCZ	0.0276647	17	VMP1	0.0244126
3	MYNN	0.027683	1	FAM102B	0.024414
6	TCF19	0.0277471	5	FAM13B	0.024509
8	MICU3	0.0278941	5	EGFLAM	0.0245837
11	TRIM64C	0.0278971	4	STBD1	0.0246519
10	SGPL1	0.0279198	10	PFKFB3	0.0246664
12	FBXW8	0.0281714	4	ADAD1	0.0247274
1	TDRD5	0.028177	1	UAP1	0.0247294
22	PLXNB2	0.0281866	18	CDH19	0.024738
16	PRRT2	0.0282423	5	PCDHGA2	0.0247515
9	EBLN3	0.0282552	16	CCL17	0.0247962
3	MIR548A2	0.0283375	14	KIF26A	0.0248041
5	PRR16	0.0284557	16	ADAD2	0.0248137
8	LOC389641	0.0284688	5	BTF3	0.0248293
3	LNP1	0.028516	9	LURAP1L-AS1	0.0248328
18	LOC400655	0.0285864	3	CFAP100	0.0250001
9	LINC00587	0.0286394	7	TRIM24	0.0250196
3	NEK4	0.0287062	5	CTD-2350J17.1	0.025103
11	ALDH3B2	0.0287417	6	RAET1L	0.025109
13	DNAJC3-AS1	0.0287465	15	SV2B	0.0251268
4	ADH5	0.0287516	13	GTF3A	0.0251343
5	SEC24A	0.0287838	2	NEUROD1	0.0251363
9	B4GALT1-AS1	0.028791	5	PCDHGA4	0.0251469
18	HSBP1L1	0.0287955	17	GAS2L2	0.0251534
19	SYDE1	0.0289232	10	LINC00701	0.0251534
11	KCTD14	0.0289732	14	GSKIP	0.0251858
6	EEF1A1	0.0290747	1	FGR	0.0252369
3	CCDC14	0.0291352	15	FMN1	0.0252819
16	CDH3	0.0291716	3	LINC00882	0.0253002
12	HECTD4	0.0292754	22	LINC00895	0.0253059
6	ZNF184	0.0292831	10	SLC39A12	0.0253568
15	CORO2B	0.0293201	12	TRHDE-AS1	0.0253936
4	LOC105377348	0.0293261	19	MBOAT7	0.0254094
16	ABCC6	0.0293375	10	ENTPD1-AS1	0.0254502
19	ZNF675	0.0294075	11	SAC3D1	0.0255566
22	THOC5	0.0294862	4	TRAM1L1	0.0255601
13	ARL11	0.0294919	5	PCDHGA3	0.0255704
5	RELL2	0.0295521	11	OR51M1	0.0256155
3	ATP2B2	0.0295786	6	DDX39B-AS1	0.0256707
1	MTFR1L	0.0296305	22	MIR3667	0.0256997
17	MGC16275	0.0296755	10	ATAD1	0.0258248
12	LRP1	0.0296804	18	PIEZO2	0.0258824
10	ARMC4	0.0297679	19	ZNF480	0.025931
3	TOPAZ1	0.0298029	9	KDM4C	0.0259543
14	DDHD1	0.0298131	17	EFCAB3	0.0260199
1	LOC101929541	0.0298227	2	GPN1	0.0260466
22	PPARA	0.0299642	2	LOC101060091	0.0260746
8	TDRP	0.029979	20	HCK	0.0261495
9	LINC01501	0.0300403	8	GOLGA7	0.0261793
1	PALMD	0.0301262	2	ARHGAP15	0.0262599
3	CD80	0.0301432	9	DNAI1	0.02629
1	CLCNKB	0.0302146	2	TRIM54	0.0262916
20	MYBL2	0.0302159	16	ZNF821	0.0263462
1	KIF14	0.0302355	14	LINC01467	0.0263794
14	LOC101927620	0.0302584	4	SH3BP2	0.0264166
3	RTP1	0.0304626	17	SLC16A5	0.0264205
9	CTSV	0.0304691	1	ALG6	0.0264457
17	C17orf64	0.0305334	6	DEFB110	0.0265789
1	MIR548AP	0.030534	14	SNORD113-5	0.0265862
11	HTR3B	0.0305349	22	LRP5L	0.0266614
6	HCG23	0.0306258	7	ZNF12	0.0267092
19	BHMG1	0.0306525	12	COPZ1	0.0267539
13	UGGT2	0.0306655	2	LOC101929680	0.0267606
2	GAD1	0.030681	2	ZAK	0.0267635
11	DEFB108B	0.0306842	3	LRRN1	0.0268188
19	ZNF547	0.030696	14	RBM23	0.0268777
16	CPPED1	0.0307326	17	PTRH2	0.0268837
14	RNASE4	0.0307677	11	HEPACAM	0.0269049
7	OSBPL3	0.0308453	5	H2AFY	0.0270069
22	DDX17	0.0308737	11	MS4A4A	0.0270484
17	C17orf50	0.0308774	10	NRG3	0.0270538
3	FNDC3B	0.0309529	17	LINC00672	0.0271134
5	SLC4A9	0.0309643	4	GYPE	0.0271193
3	DENND6A	0.0309725	16	COQ9	0.0272296
17	AFMID	0.0310479	3	LOC101927854	0.0272797
5	RASGRF2	0.031115	3	PQLC2L	0.0272954
17	MYH8	0.0311611	15	C15orf48	0.0273305
6	SNORD48	0.0312342	3	TRAK1	0.0273657
2	TLK1	0.0313457	6	RAB44	0.0273942
4	UGDH-AS1	0.0313511	3	TMEM41A	0.0274776
1	MARK1	0.0313602	7	CYTH3	0.0274859
6	SGK1	0.0313649	8	LOXL2	0.0275181
7	ELN	0.0313934	3	ZMYND10	0.0275376
6	HIST1H4L	0.0314586	17	EVI2B	0.0275639
3	PSMD6	0.0315744	15	HIGD2B	0.0275931
12	HIST4H4	0.031632	15	HAPLN3	0.0276305
11	LOC102723895	0.0317061	15	HMGN2P46	0.0276804
4	SLC9B1	0.0317672	2	LOC100271832	0.0277383
3	SUCLG2	0.0317906	5	LOX	0.0277487
16	PDILT	0.0318227	2	LRP1B	0.0277785
9	FOCAD	0.0318462	17	SCN4A	0.0277812
2	ACSL3	0.0319186	12	LINC00939	0.0278667
14	ESRRB	0.031969	15	DUOX1	0.0278957
3	LINC00620	0.0319995	5	CDC23	0.02795
4	SETD7	0.0320099	5	PKD2L2	0.0279514
10	LINC00838	0.0320402	16	CMTR2	0.0279822
4	CPLX1	0.032085	6	EPM2A	0.0280241
4	HAND2	0.0320956	17	UNC119	0.0280368
22	P2RX6P	0.0321499	8	LRP12	0.028196
3	FGD5P1	0.0321642	19	ANGPTL8	0.0282292
12	RNFT2	0.032183	5	ZNF454	0.0282577
11	OR9G1	0.0322004	14	EXD2	0.0282698
11	OR9G9	0.0322004	2	ADI1	0.0283368
10	CELF2	0.0323125	15	RLBP1	0.0284354
14	ZC2HC1C	0.0323607	20	SLCO4A1	0.0284643
4	EVC2	0.0323915	2	LOC100506142	0.0285351
11	CD3D	0.0324072	2	MEIS1-AS3	0.0286004
4	WDFY3-AS2	0.0325213	16	TGFB1I1	0.0286283
12	LIMA1	0.032527	4	ATP10D	0.0287144
17	ICAM2	0.0325312	13	SPG20	0.0287183
13	RNF17	0.0325586	12	POP5	0.0287266
20	WFDC3	0.0325768	22	TYMP	0.0287702
17	MARCH10	0.0325934	8	LRRC14	0.0287876
8	ZNF696	0.0326316	11	RNF214	0.0288112
21	LINC01425	0.0326325	10	DPYSL4	0.0290498
3	LOC102723582	0.032649	14	LOC101926933	0.0291316
19	GPATCH1	0.0326542	1	C1orf228	0.0291328
17	ANKFY1	0.0327013	13	MTUS2-AS1	0.0292281
7	TCAF2	0.0327185	20	RALY	0.0292697
15	CCNB2	0.0327263	7	MOSPD3	0.0292762
7	CLIP2	0.0327795	4	LOC101929210	0.0293884
1	SLC39A1	0.0328509	12	KCTD10	0.0294738
5	PRR7	0.0329051	1	FAM159A	0.0294944
13	LINC00403	0.0329367	17	NF1	0.0296458
20	SLCO4A1	0.0329644	8	ZFAND1	0.029707
12	ESYT1	0.0329844	9	GAS2L1P2	0.0297086
4	STBD1	0.0329982	5	SNX2	0.0297445
2	HADHB	0.0330748	14	MIR411	0.0297732
1	PLPPR4	0.0330839	5	LINC01455	0.0298216
17	NXPH3	0.0330898	16	CCL22	0.0298238
1	PIGC	0.0331048	18	HMSD	0.0298521
18	DLGAP1	0.0331223	3	ITGA9	0.0298601
7	VPS41	0.0331642	1	SSBP3-AS1	0.0298861
1	C1orf68	0.0331725	7	POU6F2	0.0299094
11	RNASEH2C	0.033292	2	MRPL33	0.0299305
11	BDNF	0.0333035	10	BMS1P21	0.0300323
5	LOC102546299	0.0333111	12	GRIN2B	0.0300396
12	CLEC1A	0.0333967	1	C1orf21	0.0301881
11	FOLH1	0.0335459	15	SHF	0.0302167
10	XPNPEP1	0.0335779	2	ANKMY1	0.0303109
12	TMEM116	0.0336294	9	DCAF12	0.0304271
3	PRICKLE2-AS1	0.033659	9	LURAP1L	0.0304586
2	NTSR2	0.0336649	12	PEX5	0.0304837
6	GCNT2	0.0338809	12	PRB4	0.0305186
4	UTP3	0.0338832	5	CTNND2	0.0305383
12	C12orf40	0.0339804	1	TMEM82	0.0305951
4	TACR3	0.0339848	5	THG1L	0.0305964
17	MPP2	0.0340047	11	ZFPL1	0.0306037
2	LOC101927482	0.0340159	15	TMCO5B	0.0306596
9	NAMA	0.0341439	1	SPATA17-AS1	0.0306923
1	LOC100129046	0.034178	19	ZNF550	0.0307994
13	MPHOSPH8	0.0341913	20	MANBAL	0.0308387
2	STON1-GTF2A1L	0.0342454	12	KCNH3	0.030894
6	VNN2	0.0342606	2	LOC100506124	0.0309305
8	ASAP1	0.0342863	14	SALRNA1	0.0309505
22	LINC01399	0.0343091	15	TJP1	0.0309868
11	OR8K5	0.0343104	21	TMPRSS3	0.031028
7	LINC00689	0.0344604	1	PRDX1	0.0311344
4	GABRG1	0.0344853	14	SNORD114-30	0.0311454
6	SNRNP48	0.034488	5	C5orf28	0.0313213
15	ST8SIA2	0.0345837	2	NUP35	0.0313532
6	LOC100507406	0.0347431	17	OXLD1	0.0314115
19	ZNF649-AS1	0.0347468	7	STAG3L5P	0.031459
6	PGC	0.034752	20	CCM2L	0.0315167
20	BPIFB4	0.0347652	17	LOC101927230	0.0315958
8	ERICH1-AS1	0.034807	8	MCPH1	0.0316094
9	TGFBR1	0.0348302	9	LOC101927502	0.0316373
17	SGSH	0.0348338	11	TH	0.0317416
17	KRTAP4-6	0.0348593	17	DHX40	0.0318315
1	LOC100506022	0.0349377	5	LOC101928769	0.0318873
11	C11orf54	0.0349919	6	OSTM1	0.0319599
19	ZNF331	0.0350762	5	MYOT	0.0319637
1	SPATA45	0.0351309	4	LOC344967	0.0319762
1	TOR3A	0.0351309	12	GABARAPL1	0.0320284
3	TTC21A	0.0351516	9	FANCC	0.0320569
1	RRP15	0.035163	6	PLEKHG1	0.032091
15	CYP1A1	0.0351661	8	FGF20	0.0322978
16	CFAP20	0.035172	7	ZNF316	0.0323723
1	ZSWIM5	0.0351982	5	LOC101929380	0.0324297
10	SCD	0.0352765	13	WASF3	0.0325796
22	UFD1L	0.0352777	6	ABCC10	0.0326108
17	TM4SF5	0.0353321	15	CSK	0.032708
1	BCL10	0.0353936	17	SLC25A10	0.0327403
21	LOC101928796	0.0353954	19	KLK2	0.0328076
2	ACTG2	0.0353978	14	MIR154	0.0328822
2	GLS	0.0354538	17	LYZL6	0.0328877
17	FN3KRP	0.0355399	16	FBXL19	0.0330178
11	CADM1	0.0355685	17	ACLY	0.0330654
6	BAG6	0.0356075	19	LOC101927572	0.03315
8	ARHGEF10	0.0356241	8	NKX3-1	0.0331695
19	CCDC105	0.0357073	19	C19orf84	0.033228
10	ENTPD7	0.0358178	15	GOLGA8B	0.0334142
12	ASIC1	0.0358689	2	SCLY	0.033417
1	GPATCH3	0.0358701	11	C11orf91	0.033626
3	EIF1B	0.0358981	1	SHCBP1L	0.0336666
7	KLHL7	0.0359166	11	OR5P3	0.033766
6	HDGFL1	0.0359471	6	SEC63	0.0337951
1	DAB1	0.0359518	20	TOX2	0.033798
17	KRT40	0.035958	1	CFHR5	0.0338743
6	TARID	0.0359852	15	BNIP2	0.033936
1	SELE	0.0360902	11	MOGAT2	0.0339456
5	MARVELD2	0.0361084	18	CBLN2	0.0339753
12	MAGOHB	0.0361807	19	PLEKHF1	0.0341027
2	HAT1	0.0362784	19	NANOS2	0.0341206
5	SLU7	0.0363139	18	WBP11P1	0.0341226
16	SF3B3	0.0363215	1	LOC100422212	0.0342283
1	TXNDC12	0.0364252	3	MIR1263	0.0342349
14	KCNK13	0.0365261	19	PPP1R15A	0.0342632
14	SAMD15	0.0366105	1	ADGRL2	0.0343287
11	LINC00678	0.0366198	17	LOC440461	0.034357
6	MIR4462	0.0366266	1	TRNP1	0.0343967
3	ITGA9	0.0366611	16	THUMPD1	0.0345464
19	ZFP36	0.0367581	10	DHTKD1	0.0345635
17	MYO1D	0.0368389	1	LINC01134	0.034626
7	PAXIP1-AS1	0.0369214	5	PCDHGB8P	0.0346993
9	ST6GALNAC4	0.0369219	1	CENPF	0.0347759
21	LOC642852	0.0369421	4	GRPEL1	0.0347768
14	CKB	0.03703	2	CHRNA1	0.034802
2	LINC01125	0.0370304	10	CH25H	0.034864
2	GTF2A1L	0.0370398	3	EIF2A	0.0349128
19	ZNF17	0.0370457	7	URGCP	0.0349279
18	RNF165	0.0370567	8	LOC100507156	0.0349497
9	B4GALT1	0.0370694	17	C17orf96	0.034954
1	ACBD3	0.0371277	3	PARP15	0.0350084
15	USP50	0.0372941	19	PNMAL1	0.0350661
6	OSTCP1	0.0374352	7	TRIP6	0.0350805
13	FREM2	0.0374573	6	DLL1	0.0351374
7	RP9	0.0375042	8	GTF2E2	0.0351441
2	DPY30	0.0375533	10	LINC01514	0.0351865
9	TEX10	0.0375538	14	AJUBA	0.0352015
14	DAAM1	0.0375563	8	TATDN1	0.0352482
5	NPM1	0.0375591	1	IFI44L	0.0353313
11	AMBRA1	0.0375629	17	FMNL1	0.0353651
15	TJP1	0.0376341	17	GAA	0.0353698
1	CNTN2	0.0377176	13	SLITRK1	0.0355094
3	CCR1	0.0377967	2	USP40	0.0355325
1	IRF2BP2	0.0378545	17	AXIN2	0.0355827
9	LINC00092	0.0378631	12	LTBR	0.0356127
9	DNAJB5-AS1	0.0378651	3	ILDR1	0.0356449
10	CPN1	0.0378936	22	DGCR6L	0.0357111
17	TMEM88	0.0379537	15	ABHD2	0.0357678
1	TAGLN2	0.0379646	10	UBTD1	0.0358328
12	C12orf29	0.0379905	9	CTSL	0.0358511
1	CCDC27	0.038001	17	PHB	0.0358679
3	ZNF35	0.0380271	1	DFFB	0.0359035
4	LINC01365	0.0381072	15	ADPGK-AS1	0.0359131
12	GALNT4	0.038116	2	RASGRP3	0.035936
11	ZNF202	0.0381528	14	SLC8A3	0.0359494
14	LINC00645	0.0381683	5	CLINT1	0.0360005
20	TTPAL	0.0382013	9	FAM225B	0.0360224
10	ZNF32-AS3	0.0382576	15	PWAR1	0.0360579
9	PTPRD-AS1	0.0383109	20	BCL2L1	0.0361274
3	VILL	0.0383396	14	AHSA1	0.0362274
1	FAM78B	0.0383655	19	LINC00904	0.0362522
8	EBAG9	0.0383735	1	EFCAB7	0.036283
7	MGAM2	0.0383933	8	FLJ42969	0.0362995
1	C1orf131	0.0384201	17	TBKBP1	0.0363211
2	SIX2	0.0384215	7	STEAP1B	0.0363777
7	TRPV6	0.0384454	2	WTH3DI	0.0363792
11	CAT	0.0384541	9	DEC1	0.0363799
12	ARF3	0.0384938	11	MRPL49	0.0364148
9	C9orf135-AS1	0.0385485	10	CNNM2	0.0364538
11	NDUFC2-KCTD14	0.0385486	3	MB21D2	0.03646
8	TOP1MT	0.0385496	4	LOC101929448	0.0365006
16	LOC400548	0.0385873	16	STX1B	0.036504
8	LOC102724804	0.0386628	15	PIGBOS1	0.0365335
1	HMGN2	0.0386837	16	POLR2C	0.0365865
1	ORC1	0.0387071	19	ZNF30	0.036608
18	NARS	0.0387152	9	FAM166B	0.0367663
13	LOC101927437	0.0387563	18	LDLRAD4	0.036875
19	ZNF426	0.0387768	14	SLC35F4	0.0368936
18	GATA6-AS1	0.0388163	14	SIX1	0.0369083
19	TMEM145	0.0388669	10	LINC00619	0.0369084
4	MFAP3L	0.039002	19	ZNF30-AS1	0.0370444
12	LACAT8	0.039093	4	ATOH1	0.0370883
5	RNF145	0.0391128	2	RAB3GAP1	0.0371025
12	SETD1B	0.0391352	18	SETBP1	0.0371519
5	PCDHB16	0.039185	9	OR1J4	0.0372265
1	CLCNKA	0.0392884	10	SEC24C	0.0372769
7	IMMP2L	0.039296	2	MAP3K19	0.0372998
4	THEGL	0.0392978	3	HYAL1	0.0373958
12	LOC642846	0.0393669	1	MAN1A2	0.037413
1	DRAM2	0.039395	9	GTF3C5	0.0374274
18	CNDP2	0.0394148	6	MTRF1L	0.0374513
10	EMX2OS	0.0394184	6	KHDRBS2	0.0375108
17	VMO1	0.0394198	11	ASCL2	0.0375293
2	CCDC173	0.0394202	7	GIMAP4	0.037695
14	CMTM5	0.0394887	3	KBTBD12	0.0377481
8	RUNX1T1	0.0394909	13	GJA3	0.0378068
17	CD300LB	0.0395115	11	ALG9	0.0378115
2	SLC30A6	0.0395208	17	GPR179	0.0378369
1	PARP1	0.0396047	15	AAGAB	0.0378607
11	ZP1	0.0396124	14	SNAPC1	0.0379044
17	NT5C	0.0396293	6	PTCRA	0.0379183
6	RPL10A	0.0396741	11	LOC100506127	0.0379385
17	MRC2	0.0396979	1	LINC01132	0.0380174
11	OR5D13	0.0397192	8	YTHDF3-AS1	0.0380636
14	FBXO34	0.0399035	19	PALM	0.0380959
13	DCT	0.0399994	1	CAMTA1	0.0381105
15	TTLL13P	0.0400252	22	LINC00207	0.0382291
9	LINC01242	0.0401602	5	LINC01377	0.0382895
13	FRY-AS1	0.0402045	20	UBE2V1	0.038503
19	PRAM1	0.0402117	14	ZFP36L1	0.0386109
19	LYPLA2P2	0.0402146	3	GPX1	0.0386308
17	TMEM98	0.0403873	2	TTC30B	0.0386856
14	ACOT4	0.0404273	7	C7orf60	0.0387029
1	IL20	0.0404747	8	LOC254896	0.0387087
19	MAP1S	0.0405429	9	FOCAD-AS1	0.0388149
2	ANKRD53	0.0406795	8	ZBTB10	0.0388414
18	SLC39A6	0.0406836	19	PNMAL2	0.038849
17	HELZ	0.0406879	5	SLC25A2	0.0388706
17	KRTAP9-2	0.0407806	7	ZAN	0.0388814
5	LOC101927488	0.0408268	4	LIN54	0.0390278
4	SCFD2	0.0409032	9	LOC389705	0.0392123
16	NUDT7	0.0409346	5	HMMR	0.0392676
19	DNAJB1	0.0409422	20	FAM182B	0.039295
9	JAK2	0.0409857	19	DNAAF3	0.0393113
1	INADL	0.0410419	3	IQCJ	0.0393279
5	ZFR	0.0410554	14	SIX6	0.0393476
5	PAPD7	0.0410643	21	DSCR9	0.0393571
1	ARL8A	0.04108	6	PRSS35	0.0393875
11	SOX6	0.0410816	17	SLC16A11	0.0394651
16	ZNF75A	0.041242	19	ZNF560	0.0394666
16	LOC102723385	0.0412536	10	WAPL	0.0394966
8	HNF4G	0.0412731	11	FADS3	0.0395094
14	ANG	0.0412748	19	ZNF792	0.0395423
3	CMTM6	0.0414206	1	DHX9	0.0396086
1	ANGPTL7	0.0414405	1	PPP1R15B	0.0396317
18	CLUL1	0.0414495	19	SIGLEC11	0.0398227
1	RXFP4	0.0415511	11	USP2-AS1	0.0398445
5	MTMR12	0.0415574	7	LOC100133091	0.0398878
11	LIN7C	0.0415954	9	TNC	0.0399033
8	FAM135B	0.0416143	19	FCGBP	0.0399043
1	FGGY	0.041623	19	FUT2	0.0399307
15	GPR176	0.0416437	16	LINC00917	0.0401646
19	ZNF551	0.0416521	8	SLURP1	0.040172
3	EIF1B-AS1	0.0416526	3	LOC101929754	0.0401756
3	MFI2	0.0416555	19	TFPT	0.0402493
2	LCT	0.0416596	8	PMP2	0.0403537
11	OR5D16	0.0417016	20	PANK2	0.0403844
7	FSCN1	0.0417123	1	PAQR7	0.0404229
19	ALDH16A1	0.0417318	17	JUP	0.0404725
11	VEGFB	0.0417652	11	CCDC34	0.0404796
11	PKNOX2	0.0418793	17	LOC100131347	0.0405273
12	RASSF8	0.0419625	2	AGPS	0.0405874
8	ANKRD46	0.041973	11	MRPL11	0.0405959
7	LOC401312	0.0419743	20	SNHG11	0.0406098
12	LOC101927735	0.0419895	14	C14orf2	0.0406444
19	DACT3-AS1	0.0419914	14	ERO1A	0.0406779
12	EMP1	0.0420429	1	NUP210L	0.0406983
2	RGPD4	0.0421091	16	SLC5A2	0.0407553
22	LOC284930	0.0421441	2	COL3A1	0.0408266
10	LINC01166	0.0421756	14	EMC9	0.0409352
17	TOB1-AS1	0.0421898	4	GPRIN3	0.0409929
19	CSNK1G2-AS1	0.042219	3	CCDC54	0.0409984
1	KDM4A-AS1	0.0422676	10	NODAL	0.0410638
20	DEFB118	0.0422935	4	TMEM150C	0.0410879
4	PACRGL	0.0423893	6	HCP5	0.0411132
7	LOC401320	0.0424377	1	GLMN	0.041137
15	NOP10	0.0424416	11	BBOX1-AS1	0.0412306
4	LOC101928978	0.0425505	16	CORO7	0.0412547
12	KLRC4	0.0425866	17	MINK1	0.041283
14	NGDN	0.0426414	15	DUOX2	0.0413133
3	YEATS2	0.0427273	17	GH2	0.0413349
6	VARS	0.0427825	11	APBB1	0.0416089
7	GATS	0.0428789	2	FNDC4	0.0417052
18	LINC00683	0.042882	8	LYPD2	0.0418436
6	PRR18	0.0428936	17	ANKRD40	0.0419732
1	ZBTB17	0.0429702	14	HAUS4	0.0419883
20	NOL4L	0.0430561	5	MAML1	0.0420264
2	SH3RF3-AS1	0.0430644	1	NEXN-AS1	0.0421005
9	CBWD1	0.0431306	20	FOXS1	0.0421543
4	UGT2B10	0.043199	7	MIR4651	0.0421561
16	CSNK2A2	0.0433095	3	OR5H2	0.0421856
14	TC2N	0.0433684	4	LOC100505912	0.0422948
6	NOL7	0.043395	2	VRK2	0.0423004
2	LOC101927027	0.0435095	22	ZDHHC8P1	0.0423817
2	UBE2F	0.0436164	3	DRD3	0.0424036
4	HAND2-AS1	0.0436418	9	CNTFR	0.0424371
9	TTC39B	0.0437148	6	SLC35B3	0.0425533
10	HACD1	0.0437509	1	CHIT1	0.0426982
19	CYP2A6	0.043794	19	CYP4F12	0.0427134
6	COQ3	0.0438462	5	LINC00461	0.0427229
19	LINC00906	0.0438995	11	MADD	0.0427825
10	SORCS3-AS1	0.0439146	17	LINC00974	0.0428327
19	CCDC151	0.0439318	1	FAM69A	0.0428485
9	LOC100288842	0.0439426	4	AASDH	0.0428765
11	BDNF-AS	0.0440169	11	LDLRAD3	0.0429269
1	PIAS3	0.0440627	5	PLCXD3	0.0430253
1	LOC101927139	0.0441663	1	PRPF38A	0.0430269
1	LOC440704	0.0442082	1	USP33	0.0430427
11	FAM160A2	0.0442435	1	IFI44	0.0431007
16	CES1P1	0.0442473	6	CDK19	0.043174
16	NFAT5	0.0442598	15	CEMIP	0.0432114
10	KCNIP2	0.0443913	2	SUMO1	0.0434463
10	RPARP-AS1	0.0443965	14	KHNYN	0.0435176
15	SNORD116-18	0.0443977	19	FKRP	0.0435368
15	STARD9	0.0444387	5	C5orf66	0.0435583
4	UBE2D3	0.0444717	15	FANCI	0.0435912
11	FIBIN	0.0444718	2	LOC644838	0.0436308
3	FLJ22763	0.0444753	1	PKLR	0.0436934
4	LOC102723704	0.0444906	11	USP2	0.0437034
2	ATAD2B	0.044518	19	ZNF677	0.0437738
6	MTO1	0.0445564	8	LOC157273	0.043822
16	CDH1	0.0448492	8	HEY1	0.0439879
4	MAEA	0.0448641	1	LINC00210	0.0439903
12	TSPAN11	0.0448865	19	LIN7B	0.0440953
19	ZNF738	0.0448991	6	FGFR1OP	0.044099
19	QPCTL	0.0449205	19	ZC3H4	0.0441362
1	RNF220	0.0449483	12	SYCP3	0.0441615
9	BARHL1	0.0449867	5	LOC100506858	0.0441718
17	NME2	0.0449897	6	BTN3A2	0.0441861
17	PSMB6	0.0450875	21	B3GALT5-AS1	0.0442073
4	LOC101929019	0.0451894	12	KLRG1	0.0442271
20	CDH4	0.045243	4	UGT2A3	0.0442758
5	JADE2	0.0452867	21	LOC101927973	0.0443404
10	AKR1C6P	0.045403	2	SATB2	0.0443422
19	DACT3	0.0454905	1	DFFA	0.0443478
16	LOC100506281	0.0455782	6	FAM26F	0.0443489
8	TNFRSF10D	0.0456207	7	RBM28	0.0445129
1	RERE	0.0456911	1	GNG5	0.0445927
11	LINC01537	0.0456926	1	DHRS3	0.0447709
20	NPBWR2	0.0457441	7	VGF	0.0447939
17	C17orf97	0.0458136	17	MYL4	0.0448198
4	SEC24B	0.0460004	17	KRTAP9-4	0.0448798
1	LINC01351	0.0460535	7	C7orf65	0.0449133
22	PRR14L	0.0460686	5	LOC728095	0.0449134
2	DUSP2	0.0460842	2	FLJ33534	0.044944
4	HSD17B11	0.0460939	14	LOC101927620	0.0451001
6	PRRT1	0.0461279	13	SIAH3	0.0451133
8	BMP1	0.0462151	13	CAB39L	0.0451978
7	LHFPL3-AS2	0.0463465	1	DCAF6	0.0452178
13	PCDH8	0.046371	9	C9orf170	0.0452251
19	SNRPD2	0.0463802	14	ALDH6A1	0.0452404
14	LINC00523	0.0464399	11	ROBO3	0.0453882
3	SCAP	0.0464474	7	PAPOLB	0.0453978
9	SMARCA2	0.0464709	18	SERPINB10	0.0454384
19	IER2	0.0464846	17	YWHAEP7	0.0454537
5	PCDHB9	0.046501	20	FKBP1A-SDCBP2	0.0455039
13	LINC00379	0.0465418	1	OLFM3	0.0455477
6	RFPL4B	0.0465502	3	OR5AC2	0.0455669
7	VOPP1	0.0466329	16	CIAPIN1	0.0455674
2	SLC11A1	0.0466599	1	PGBD5	0.0455717
3	TPRXL	0.0467583	5	KDM3B	0.0456958
15	SNHG21	0.0468346	1	PGD	0.0457545
21	SLC5A3	0.0468612	5	SRD5A1	0.0457881
19	PGLS	0.0469796	19	ZNF587B	0.0457893
1	KIF21B	0.0470149	4	GUF1	0.0459841
6	PNISR	0.0470489	17	EVI2A	0.0460408
6	BYSL	0.0470867	11	SYVN1	0.0460731
9	GABBR2	0.0471104	1	KLF17	0.0462296
1	RPA2	0.0471459	9	SUGT1P1	0.0463016
2	CDC42EP3	0.04715	7	TMEM229A	0.0463028
8	CPNE3	0.0472587	9	PTCH1	0.0463252
18	TSHZ1	0.0473312	8	LOC101927815	0.046332
1	DPH5	0.0473324	4	PPAT	0.0464697
11	LRRC10B	0.0473521	10	TMEM254	0.046524
1	CACNA1S	0.0473945	2	FANCL	0.0465274
6	MLN	0.0474331	14	RNF212B	0.0465449
11	SPCS2	0.0474441	1	OR2M7	0.0465586
4	PRMT9	0.0474453	15	FAH	0.0465761
22	TUBGCP6	0.0474987	6	TEAD3	0.0466233
11	CD82	0.047606	11	MDK	0.0466665
9	CELP	0.0477444	17	MTRNR2L1	0.0466674
1	ERMAP	0.0477543	1	CCDC163P	0.0466715
1	KAZN	0.0477651	5	C5orf58	0.0468074
9	TBC1D2	0.0478809	3	CLSTN2-AS1	0.0468304
19	TBXA2R	0.0479588	8	LOC102724710	0.0468858
1	CREG1	0.0479745	5	GRM6	0.0468953
11	CCDC89	0.0480145	15	IQCH-AS1	0.0469142
12	LINC01559	0.0480722	1	HSD17B7	0.0469522
6	ULBP2	0.0481074	8	IMPA1	0.0470322
6	LOC101927020	0.0482149	5	PPIC	0.0470712
20	ACOT8	0.048222	19	CYP2S1	0.0470941
7	LINC01393	0.0483757	9	FAM122A	0.0471042
17	KRT10	0.0483761	12	CFAP73	0.0471241
1	PLEKHM2	0.0483781	3	BSN-AS2	0.0471264
12	RIMBP2	0.0483896	22	LOC101929374	0.0471462
6	GLYATL3	0.0485331	3	TADA3	0.0471578
11	ODF3	0.0485582	2	DUSP19	0.0471946
16	DPEP3	0.0485968	14	DDHD1	0.0472968
12	CLEC4C	0.0486315	9	VPS13A	0.047404
11	SAC3D1	0.0487129	15	LOC101928227	0.0474975
16	LOC101928682	0.0488573	4	RFC1	0.0475467
1	GBAP1	0.0488692	1	LEPROT	0.0475518
10	NANOS1	0.0488805	11	BBOX1	0.047574
3	KLHL18	0.0489935	12	KRT8	0.0475833
14	GZMB	0.0490538	2	CIB4	0.047674
22	THAP7	0.0491699	17	GAS7	0.0477155
3	MKRN2	0.0491841	20	SOGA1	0.0477766
5	PLEKHG4B	0.0492558	4	MAEA	0.0477854
19	NTF4	0.0492992	9	ZFP37	0.0478893
3	LINC00312	0.0493228	3	SLC9C1	0.0478941
22	DGCR2	0.0493422	17	THCAT158	0.0479558
12	TAS2R10	0.0493781	19	LRRC25	0.047978
16	VPS9D1-AS1	0.0494357	10	PDSS1	0.0480399
6	ADGRF5	0.0494527	17	KCTD2	0.0481521
3	ADAMTS9	0.0494975	14	TMED8	0.0481761
12	TRHDE-AS1	0.0495192	5	SIL1	0.048246
11	OR6X1	0.0495367	14	ENTPD5	0.0482939
4	LOC389199	0.0495649	13	LINC00433	0.0483381
19	MYADM	0.0495664	13	LINC00365	0.0483462
19	PRR19	0.049579	11	MCAM	0.0484683
5	SEMA6A	0.049657	9	CARD19	0.0484771
5	FAM159B	0.049687	17	ICT1	0.0485459
1	SLC35D1	0.0498624	3	FLJ22763	0.0485799
1	RUNX3	0.0498772	2	PIGF	0.0485926
6	TFEB	0.0498915	16	CRNDE	0.0486261
11	CHKA	0.0498946	11	BDNF-AS	0.0486483
6	FOXP4	0.049915	6	LST1	0.0487036
4	LINC01256	0.0500124	10	BMS1P4	0.0487357
7	OR6W1P	0.0500262	19	NCLN	0.0487595
12	GOLT1B	0.0500776	2	C2orf57	0.0488137
1	ACOT11	0.0501564	10	ARMC4	0.04882
3	AHSG	0.0501651	10	BLOC1S2	0.0488661
3	LOC102723448	0.0501953	19	PRX	0.0489591
2	CIB4	0.0502092	1	ZNF695	0.0489633
19	IZUMO2	0.0502192	16	MMP2	0.048985
6	LINC00680-GUSBP4	0.0502821	2	PABPC1P2	0.0490438
12	CEP290	0.0503019	7	SEMA3A	0.0490442
22	SFI1	0.0504025	5	ANKRA2	0.0490823
1	AKNAD1	0.0504414	12	KCCAT198	0.0491534
1	NME7	0.0504833	15	JMJD7-PLA2G4B	0.0491888
7	FLNC	0.0504923	1	LEMD1-AS1	0.0491901
1	ABCD3	0.0505853	6	MCCD1	0.0491933
12	LOC100507091	0.0506344	20	PLAGL2	0.0492572
10	H2AFY2	0.0506838	1	RAP1GAP	0.0493752
13	TPTE2P3	0.0507527	6	C6orf58	0.0494384
12	GUCY2C	0.0508325	6	PTP4A1	0.0494384
1	HAPLN2	0.0508727	7	SLC4A2	0.0495111
4	DCAF16	0.0508837	10	TCTN3	0.0495166
8	CPSF1	0.0508957	11	TM7SF2	0.0495253
2	LINC01594	0.0509046	1	NMNAT2	0.0496605
13	SLC46A3	0.0509219	19	POLR2E	0.049699
3	TCTEX1D2	0.0509228	12	LOC101928471	0.0496999
16	LOC101927132	0.0509307	9	LINC01504	0.0497065
3	PBRM1	0.0509825	13	USP12-AS1	0.0497623
5	APBB3	0.0509948	14	IFI27	0.0497836
9	SH3GL2	0.0510166	3	RPL39L	0.0497861
8	CPQ	0.0510372	2	CAPG	0.0498217
11	TRIM49B	0.051052	20	MAVS	0.0499562
5	LOC101927100	0.0510942	16	VPS9D1-AS1	0.0500196
11	ARHGAP32	0.0511007	19	CACNG8	0.050038
5	SPINK5	0.0511697	19	FBXO46	0.0500705
10	TNKS2	0.0511994	12	EIF2B1	0.0500936
8	STC1	0.0512107	4	CC2D2A	0.0501283
6	AIRN	0.05128	6	KIF25	0.0501331
20	HM13-AS1	0.0513101	19	ATP4A	0.0501349
10	CFAP46	0.0513118	6	MICB	0.0501992
6	LINC00680	0.0513458	3	FGF12	0.0502425
5	NNT	0.0513632	3	MIR6826	0.0502826
22	SELO	0.0513704	21	TFF3	0.0503428
14	ACYP1	0.0513841	7	RADIL	0.0504243
20	PRNT	0.0514168	19	PVRL2	0.0504347
19	DOCK6	0.0514576	1	CADM3	0.0504612
4	TRIML2	0.0514652	8	ADAM7	0.0506515
6	PGM3	0.0515412	8	LINC00208	0.0506905
12	INHBE	0.0515901	8	RRM2B	0.0506986
14	EGLN3	0.0516531	15	MFGE8	0.050704
22	ACR	0.0516765	1	EIF2D	0.0507151
19	ZNF649	0.0516877	17	WNT3	0.0507413
2	LOC728730	0.0517043	7	RFC2	0.0507618
9	MEGF9	0.0517127	1	AKNAD1	0.050785
4	AFAP1-AS1	0.0517193	16	HSBP1	0.0508176
11	DNHD1	0.0518084	6	FHL5	0.0508291
1	PDE4B	0.051953	6	RPS18P9	0.0508444
1	GDAP2	0.0520376	7	CHRM2	0.0508681
7	SP8	0.0521203	20	FLJ16779	0.0509815
19	ZNF555	0.0521454	2	GPR35	0.0509973
6	VN1R10P	0.0521828	11	BTG4	0.051049
8	DSCC1	0.0521859	3	GNAI2	0.051066
1	NIPAL3	0.0521978	16	BEAN1	0.0511423
6	LOC101928307	0.0523838	19	PTPRH	0.0512409
1	DNAJC8	0.0524083	6	LOC100507557	0.0512881
16	PIEZO1	0.05242	6	CCND3	0.0512934
12	LOC100129940	0.0526401	10	TMEM254-AS1	0.0513022
15	ISLR	0.0526702	8	NDUFB9	0.0513611
16	SHISA9	0.0527252	3	RNF7	0.051378
14	MEG9	0.0527482	12	ARL1	0.0514145
22	FAM109B	0.0528241	1	WDTC1	0.0514894
12	A2M	0.0529303	6	COL9A1	0.051499
4	LOC728040	0.0530275	11	LOC105376671	0.0515795
22	HIRA	0.0530605	19	MYPOP	0.0515865
5	MRPS27	0.0530879	15	C15orf57	0.0516685
2	RIF1	0.0531107	16	CORO7-PAM16	0.0517192
2	KCNK3	0.0532572	15	GJD2	0.0517496
15	TYRO3	0.053259	5	PCDHB6	0.0517558
22	SLC5A4	0.0532742	7	CROT	0.0517658
3	EPHB1	0.0533082	6	TREML4	0.0518082
3	TIMMDC1	0.0533505	12	DPY19L2	0.05184
14	PPP2R5E	0.0534332	19	MGC45922	0.051842
2	LINC00309	0.0534525	19	ZNF350-AS1	0.0518515
12	CAPS2	0.0535691	8	SMIM18	0.0518768
16	LOC100507534	0.0535811	1	MPC2	0.0519031
1	RPS6KC1	0.0535938	19	ZNF808	0.0519082
19	FDX1L	0.0535962	9	LINC00476	0.0519099
13	RPL21	0.0536187	1	GGPS1	0.051925
1	LRRN2	0.0536391	2	ASXL2	0.0520066
1	FBXO42	0.0536886	2	NEURL3	0.0520454
5	MIR4456	0.0536939	6	TAF11	0.052047
1	RFX5	0.0537476	19	ZNF446	0.0520878
3	ESRG	0.0537597	1	SNIP1	0.0521623
20	SS18L1	0.0538182	1	NBPF3	0.0522492
17	RPL23	0.0538262	4	LOC101928942	0.0522733
20	BMP7-AS1	0.0539258	1	RASSF5	0.0523444
19	SULT2A1	0.0539591	19	WDR62	0.0524024
6	THBS2	0.0540739	6	KIF25-AS1	0.0524175
1	ERRFI1	0.0541001	6	LOC101929705	0.0524331
7	ZNF716	0.0541719	4	MIR548AJ2	0.0524456
10	FAS-AS1	0.0542814	15	CYP19A1	0.0524565
9	ST6GALNAC6	0.0542921	1	NASP	0.0525166
11	TMEM126B	0.0543744	7	AQP1	0.0525863
11	UBQLNL	0.0544186	3	LSMEM2	0.0526103
1	GLIS1	0.0545782	6	NBAT1	0.0526135
10	EIF3A	0.0545931	16	VWA3A	0.052625
5	FST	0.0546625	6	DSE	0.0526266
9	MOB3B	0.0548084	1	KCND3	0.0526405
8	TDH	0.0548553	10	DRGX	0.0526695
11	LOC105376671	0.0548977	1	ARHGEF10L	0.0526891
12	PSMD9	0.0549096	14	ESR2	0.0527151
10	PLAU	0.0549819	1	ASH1L	0.0527479
12	ADAM1A	0.0551047	20	LINC00659	0.0527616
12	TMEM132B	0.0551398	3	NEK11	0.0527687
1	LOC284648	0.0552338	15	DYX1C1	0.0527788
22	DGCR5	0.0553562	1	DDR2	0.052788
3	CELSR3-AS1	0.0553907	3	RNF168	0.0527949
17	SUZ12P1	0.0555521	4	TADA2B	0.0528559
16	NQO1	0.0555952	2	LOC101929319	0.0528997
17	SUZ12	0.0556636	5	PCDHGC3	0.0529179
22	LINC01589	0.0556702	19	SIGLECL1	0.0529591
3	PCCB	0.0556807	3	CCDC66	0.05304
8	FAM83H-AS1	0.0557642	2	PLEK	0.0530514
10	CUBN	0.0558255	19	MYADM	0.0530782
12	ACSS3	0.055887	1	AK5	0.0531262
11	FTH1	0.0558876	22	TEF	0.0533238
1	CTNNBIP1	0.0559077	17	EIF4A3	0.0533438
4	LINC00613	0.0559459	5	LINC01019	0.0533474
5	GHR	0.0560416	2	SAG	0.0533609
3	ARL14	0.0560446	19	TMEM143	0.0533619
8	COL22A1	0.0560539	2	LINC01191	0.0534306
5	PLK2	0.0561843	2	CCDC121	0.0534615
2	ATL2	0.0562439	19	LILRB1	0.0534771
7	HECW1	0.0562914	1	SMG7-AS1	0.0534925
15	HAUS2	0.0564888	3	SERP1	0.0535128
15	SLC30A4	0.056519	20	LOC388780	0.0535289
16	DNAJA2	0.0565911	7	RALA	0.0535497
1	IL24	0.0566322	16	VASN	0.0535582
19	PAFAH1B3	0.0566679	7	STAG3	0.0535622
10	SH2D4B	0.0567219	22	GSC2	0.0536209
14	JKAMP	0.0567489	2	RIF1	0.0536974
3	SUCLG2-AS1	0.0567837	3	TM4SF19-TCTEX1D2	0.0537186
4	FAM47E-STBD1	0.0567966	5	SLC45A2	0.0537192
19	DPF1	0.056814	17	CD79B	0.0537705
17	THRA	0.056877	11	OOSP2	0.0538081
3	LINC01210	0.0569644	19	ZNF813	0.0538385
6	CUL9	0.0572321	19	PSG10P	0.0538805
5	SAR1B	0.0573599	12	PTPRO	0.0538822
3	LINC00506	0.0573658	16	DBNDD1	0.0538951
8	NAT1	0.0573701	17	SUMO2	0.0539272
6	MICB	0.0574815	17	MAP3K3	0.053996
19	CYP2B7P	0.0574929	14	SSTR1	0.0540748
3	IL17RE	0.0574973	14	FAM181A-AS1	0.0541942
15	TCF12	0.0575667	11	VPS37C	0.054307
11	MIR1304	0.0577105	13	LINC01050	0.0543819
10	CDHR1	0.0577573	9	NDUFB6	0.0545177
1	PSMA5	0.0577643	14	ABHD12B	0.0545387
19	ZNF681	0.0578198	1	EDEM3	0.0545747
8	LINC01591	0.0578651	1	NUAK2	0.0546283
19	TUBB4A	0.0578975	19	LOC101928295	0.0546294
11	LOC101928053	0.0579597	13	TPTE2P6	0.0546355
20	BANF2	0.0580493	11	PTPMT1	0.05466
9	PTAR1	0.0581439	7	URGCP-MRPS24	0.0546803
4	TMEM184C	0.0581439	5	TRIM23	0.0546899
14	ADAM21	0.0581572	2	RHOQ	0.0547207
1	KCNK2	0.0581621	9	LOC392364	0.0547346
18	LOC339298	0.0582283	17	HOXB2	0.0548121
7	PIP	0.0583303	7	USP42	0.0548239
3	ADAMTS9-AS2	0.0583389	3	TUSC7	0.0548401
19	C19orf71	0.0583402	19	PIAS4	0.0548529
7	LOC100505938	0.0583862	12	LMNTD1	0.0548795
6	TSG1	0.0584295	2	LOC102800447	0.0549103
7	LIMK1	0.0584866	19	PRR36	0.0549864
1	GORAB	0.058542	22	HMOX1	0.0550079
11	OR4D9	0.0585703	8	C8orf33	0.0550342
17	PRR15L	0.0586099	5	JAKMIP2	0.0550415
20	SIRPG-AS1	0.0586542	8	SDR16C5	0.0550539
1	PRPF38A	0.0587076	17	MGC12916	0.0550579
10	ZNF239	0.0588926	9	NAIF1	0.0550801
2	SCHLAP1	0.05891	3	TFDP2	0.0551371
10	LINC00202-2	0.0590424	6	SAYSD1	0.0551709
11	MRGPRF	0.0590472	5	PAIP1	0.0551996
17	NEUROD2	0.0590907	22	GSTT2B	0.0552005
7	FAM133DP	0.0591264	5	NIPBL	0.0552873
13	LINC00330	0.0591451	1	SAMD13	0.0552904
2	EPT1	0.0592454	2	SP100	0.0553996
2	ANKRD39	0.0593249	6	SNAP91	0.0554502
19	FPR3	0.0593478	19	VN1R2	0.0554614
1	KIAA1324	0.0594566	6	CCDC167	0.0555417
5	LOC285692	0.0594762	1	NPL	0.0555518
15	LCTL	0.0596127	2	TMEM177	0.0555572
16	BEAN1	0.0596344	16	DOK4	0.055597
4	MIR4276	0.0597149	1	MARK1	0.0556512
11	PATE1	0.0597646	6	HULC	0.0556584
15	COPS2	0.0598015	2	AAK1	0.0557305
5	AK6	0.0598047	16	CFAP20	0.0558059
17	LINC01563	0.0598366	13	SPG20-AS1	0.0558363
17	MIR8059	0.0598647	9	TTF1	0.0558694
7	ANLN	0.0600215	1	KIF1B	0.0559516
12	STAB2	0.0600277	1	OR2L13	0.056011
4	CXCL11	0.0600382	1	LINC00467	0.0560384
17	KRTAP4-8	0.0600479	12	OR8S1	0.0560634
2	IL1R1	0.060068	5	CCNG1	0.0560726
13	RGCC	0.0600689	11	BDNF	0.056073
19	PLD3	0.0600781	15	ARIH1	0.056083
19	OR7G3	0.0600797	2	IL18RAP	0.0561313
13	LINC00358	0.0601025	4	CCSER1	0.0561333
11	NTM-IT	0.0601429	7	MGC16142	0.0561742
1	C1orf52	0.0601643	10	ZDHHC16	0.0562103
10	CYP26C1	0.0601825	11	NRGN	0.0562183
8	PKHD1L1	0.0602057	3	CCDC51	0.05627
1	TMEM39B	0.060226	19	LOC100128398	0.0562741
5	ITGA1	0.0602344	4	TBC1D14	0.0562853
16	MAPK8IP3	0.0602386	19	CD37	0.0563116
6	DDO	0.0604138	17	CAMTA2	0.0563248
5	FAM53C	0.0605521	2	KIF5C	0.0564692
2	GCA	0.0605558	10	LOC100499489	0.0565384
12	LOC100506551	0.0605677	10	NKX2-3	0.0567671
1	RSRP1	0.0606235	6	CUTA	0.0567838
5	LOC100506548	0.0606295	11	FAM111B	0.0568113
3	RAB43	0.0606909	1	HSPA6	0.0568275
18	SMAD7	0.0608034	11	CREB3L1	0.0569053
22	BPIFC	0.0609205	11	LOC100507205	0.0569302
6	LOC730101	0.060953	7	LMTK2	0.0570217
13	LINC00378	0.0611599	14	C14orf178	0.0570223
5	KDM3B	0.0612092	10	GATA3-AS1	0.0571069
2	FIGN	0.0612912	12	LOC100996679	0.0571295
2	SATB2	0.0612979	14	EGLN3	0.0571573
19	ARHGAP35	0.0614666	17	KLHL11	0.0572011
7	PTPRN2	0.0614903	20	MIR646HG	0.0572396
5	ZFP2	0.0615112	9	MIR7702	0.0572461
2	SESTD1	0.0615363	7	ZNF853	0.0572511
10	ST8SIA6-AS1	0.0615448	16	DPEP1	0.0573908
10	C10orf55	0.0615457	12	ING4	0.0574806
17	USP36	0.0615692	1	SPHAR	0.0574835
16	CDH16	0.0615951	4	GUCY1B3	0.0575217
7	ZASP	0.0616693	19	ZNF606	0.0575628
1	SARS	0.0617409	8	TNKS	0.0575933
20	OTOR	0.0617698	8	BRF2	0.057629
6	RTN4IP1	0.061778	11	LGR4	0.0577147
7	BPGM	0.0618765	8	PLEKHA2	0.057831
19	VASP	0.0618991	1	ERI3-IT1	0.0578974
9	C9orf40	0.0620203	15	OIP5-AS1	0.0579675
6	PRPH2	0.0620295	19	NLRP4	0.0579767
16	LOC101928417	0.0620611	17	DNAI2	0.0579837
10	WDR11-AS1	0.0620869	16	FBXL19-AS1	0.0580152
18	LINC00907	0.0621034	15	SEMA7A	0.0580776
1	TRIM33	0.0621242	5	BRCAT107	0.058092
6	LOC101927048	0.0621493	20	VSTM2L	0.0581015
22	NEFH	0.0621738	10	OR13A1	0.0581599
1	IFI44	0.0621817	15	LINGO1-AS1	0.0581924
10	COX15	0.0622307	17	ARMC7	0.0582044
4	LOC401134	0.0622774	8	FER1L6-AS1	0.0582125
20	DNTTIP1	0.0622894	14	FAM181A	0.0582232
7	LOC100506585	0.0623104	12	ERGIC2	0.0582466
2	CYP1B1-AS1	0.0623616	2	IFT172	0.0582529
1	SLAMF8	0.0623745	21	LINC00189	0.0583091
1	FLJ37453	0.0624293	11	LRRC32	0.0583613
12	ACAD10	0.062471	6	DEFB113	0.0583673
9	BANCR	0.0625175	12	RND1	0.0584042
15	ARPIN	0.0625542	8	SLC10A5	0.0584624
20	CST13P	0.0627853	8	THEM6	0.0584686
16	PDXDC2P	0.0627894	7	GJC3	0.0585547
5	CCDC152	0.0627904	17	DCAKD	0.0586034
1	SORT1	0.0628066	1	OR2L8	0.0586803
14	TRIM9	0.0628219	19	MLLT1	0.0587064
3	KIF9	0.062827	9	NCS1	0.0587834
19	LOC101927151	0.0629048	17	KRTAP9-2	0.0588549
16	GAS8	0.0629191	9	AGTPBP1	0.0588706
1	CAPN2	0.062939	6	MLN	0.0588971
20	IFT52	0.0629568	4	UTP3	0.0589172
6	OOEP	0.0629951	2	MPV17	0.05895
10	ERCC6	0.0631961	5	DOCK2	0.0589541
13	SLC15A1	0.0632209	9	ROR2	0.0589565
10	WDR11	0.0632302	13	MZT1	0.0589663
1	ZMYM1	0.0632769	5	LOC101927697	0.059039
4	CXCL10	0.0633228	19	TNFAIP8L1	0.0591511
3	FHIT	0.0634248	16	BEAN1-AS1	0.0592725
5	ZCCHC10	0.0634368	17	NFE2L1	0.0593476
2	LINC01473	0.0634694	21	LOC105372795	0.0593531
2	COA5	0.0635631	14	DYNC1H1	0.0593966
17	TRPV1	0.0636179	5	C5orf42	0.0593998
4	LOC256880	0.0636396	4	PPBPP2	0.0594085
10	SORCS3	0.0636458	5	HMMR-AS1	0.0594111
7	LOC100506178	0.0637921	1	COX20	0.0594151
10	RSU1	0.0638373	19	FOXA3	0.0594668
3	SCN11A	0.0638935	8	RBM12B-AS1	0.059508
15	C15orf48	0.0639191	7	KCP	0.059727
16	SETD1A	0.0639344	1	GUCA2A	0.059745
12	SLC4A8	0.0639494	4	CPEB2	0.0597731
7	LOC221946	0.0639528	5	ZNF879	0.0597812
1	HSPG2	0.063995	6	PPP2R5D	0.0598461
19	CIC	0.0640332	2	MIR7845	0.0599263
12	CRADD	0.0640684	14	SNHG24	0.0599589
3	CSPG5	0.0641028	3	ITGA9-AS1	0.0600081
11	CCDC153	0.0641119	16	PLCG2	0.0600566
8	VPS13B	0.0642131	17	MAP3K14	0.0601503
6	CTGF	0.0642132	10	CLRN3	0.0601563
18	SLC14A2-AS1	0.0642242	4	ENPEP	0.0601883
18	CD226	0.0642534	12	MUC19	0.0602452
5	LOC100652758	0.0643598	10	ADARB2-AS1	0.0602758
15	RNF111	0.0644022	2	DNAJC10	0.060284
6	NBAT1	0.0644493	3	MASP1	0.0603027
10	MIR4678	0.0645774	2	KRTCAP3	0.0603129
5	C5orf58	0.0645934	5	TAF7	0.0603144
15	FOXB1	0.0646107	8	LOC101927040	0.0605065
1	VCAM1	0.0646473	3	PPARG	0.0606184
19	SHANK1	0.0648232	9	NFX1	0.0606334
12	RPH3A	0.0648451	5	MEIKIN	0.0606398
1	FH	0.0648592	16	PRR25	0.0606753
9	HRCT1	0.0649293	7	LINC00957	0.0606758
11	TAF1D	0.0650268	15	STARD9	0.0606784
10	RBP3	0.0652662	9	RAPGEF1	0.0607084
7	SAMD9	0.0653312	1	TOE1	0.0607578
16	MAZ	0.0653726	2	MREG	0.0609125
9	INSL6	0.0653825	15	VPS33B	0.0609769
10	ANXA7	0.0654913	4	THAP9	0.0610501
19	KANK2	0.065671	6	PRL	0.0610603
8	BLK	0.0656799	12	C12orf71	0.0610828
16	TIGD7	0.0657541	2	REV1	0.0610859
2	SLC5A7	0.0657894	4	LOC728040	0.0611515
6	DOPEY1	0.0657941	6	HCG26	0.0612255
3	EFCAB12	0.0658449	17	RPL38	0.0612429
10	CUEDC2	0.0659372	17	USP43	0.0612926
2	RUFY4	0.0660017	3	AMIGO3	0.0613157
10	ZRANB1	0.0660537	22	LINC01521	0.0613225
17	HES7	0.0660592	13	EFNB2	0.0614511
11	SYT12	0.0660704	1	OR6Y1	0.0615254
1	C1orf167	0.0661882	16	CLUHP3	0.0615265
17	WSB1	0.0662023	10	JMJD1C	0.0616141
4	SMAD1-AS2	0.0663135	18	LINC01541	0.061629
1	DPYD-AS1	0.0665016	9	LINC00587	0.0617328
14	MOAP1	0.0665133	11	MIR4686	0.0617505
11	ZBED5	0.0665346	7	WDR91	0.0617536
18	MBD1	0.0665868	22	MN1	0.0617795
22	LOC101929829	0.0665934	3	PLSCR2	0.0618293
17	COIL	0.0667216	5	LINC01018	0.0618624
12	C3AR1	0.0667254	11	SCGB2A2	0.0619252
1	SHISA4	0.0667363	14	SNORD114-9	0.06201
2	HES6	0.0667415	17	ULK2	0.0620132
19	RUVBL2	0.0667486	2	TTC21B	0.0620584
4	PCDH18	0.0667656	17	PRKAR1A	0.0620658
19	ZNF562	0.0667677	15	MRPL42P5	0.0621427
2	LINC01118	0.0668132	7	SLC12A9	0.0621662
22	RFPL3	0.0668585	15	CERS3-AS1	0.062326
2	ABCB6	0.0669118	13	LINC00458	0.0623936
1	FOXD3-AS1	0.0669217	15	C15orf52	0.0624034
6	TRIM15	0.0669252	1	KDM4A	0.062462
9	DIRAS2	0.0669486	3	NCEH1	0.0625016
1	TAS1R2	0.0669957	1	C1orf216	0.0625346
12	CCNT1	0.0669974	2	ADGRF3	0.0625427
1	TBX15	0.0670532	3	MAATS1	0.0626316
1	SDCCAG8	0.0670625	5	BTNL3	0.0626498
7	EPHB6	0.0670712	12	TARBP2	0.0626926
1	PABPC4	0.0671495	4	TMEM165	0.0627406
22	UPK3A	0.0671625	12	NOC4L	0.0627421
12	IL22	0.0671733	10	ALDH18A1	0.0627941
17	ITGA2B	0.0671927	8	LOC101927066	0.0628539
20	PRELID3B	0.0672499	7	CARD11	0.0628789
2	MITD1	0.0672901	5	HIGD2A	0.0629188
12	KRT85	0.0673563	4	OSTC	0.0629662
2	SIX3-AS1	0.0673705	9	ACTL7A	0.0629829
5	LOC101927934	0.0674171	2	NABP1	0.0630057
2	IL1F10	0.0674339	15	KBTBD13	0.0630202
20	PYGB	0.0674692	20	TSPY26P	0.0632181
10	LINC00858	0.0674771	12	SCN8A	0.063268
12	GSG1	0.0676539	11	AP2A2	0.0632732
5	PCDHB8	0.0676609	11	ASRGL1	0.0632774
20	ZBTB46-AS1	0.0676729	20	C20orf197	0.0633323
11	MPEG1	0.0676836	8	CLN8	0.0633413
12	GLIPR1L1	0.0677116	14	SNORD114-26	0.0633563
1	PGBD2	0.0677269	1	RAB4A	0.0636069
16	ZNF263	0.0678085	5	CANX	0.0636204
15	LIPC	0.0678443	2	DNER	0.063692
6	LOC100422737	0.0678776	4	IL2	0.0637343
11	ALKBH3-AS1	0.0679639	22	LOC284933	0.0638538
1	ZFYVE9	0.0679647	17	HS3ST3B1	0.0639012
6	LINC00518	0.0679849	1	HNRNPU	0.0639272
2	ITGA4	0.0680116	5	FAM170A	0.0639497
9	LINC01241	0.0681546	9	SPTLC1	0.0639895
6	LINC00602	0.0681554	17	WNT9B	0.0640031
5	NNT-AS1	0.0682218	11	ARFGAP2	0.0641007
21	SMIM11A	0.0682363	21	LINC01424	0.0641626
21	SMIM11B	0.0682363	15	CFAP161	0.0642614
21	BRWD1	0.0683329	9	OR13C9	0.0643076
11	KRT8P41	0.0683447	22	RASL10A	0.0643282
2	METAP1D	0.0683581	3	ROBO1	0.0644232
18	EPB41L3	0.0684244	14	ZNF219	0.0644237
12	C12orf43	0.068514	1	TMCC2	0.0645305
4	CCDC110	0.0685219	19	ZNF350	0.0645925
8	MYOM2	0.0685857	1	LOC100507634	0.0646794
12	GLIPR1L2	0.0685926	13	FLT3	0.0646909
6	MIR4643	0.0686188	19	C19orf12	0.0647022
4	NUDT6	0.0686354	17	ATP5H	0.0647239
20	SNAP25-AS1	0.068798	20	TPX2	0.0648167
10	P4HA1	0.0688521	1	FMOD	0.064829
12	LINC01089	0.0689558	2	UGT1A8	0.0648574
19	FUT5	0.0689857	16	RRN3	0.0649437
15	MYO1E	0.069019	3	COL7A1	0.0649673
11	MUC6	0.0690274	14	GALNT16	0.0649747
1	COX20	0.0690777	12	PIP4K2C	0.0650152
15	APH1B	0.0691099	7	MUC3A	0.0650336
11	TCP11L1	0.069186	3	LINC00690	0.0650459
11	PRDM10	0.0691886	20	DNTTIP1	0.0650536
10	TM9SF3	0.0692063	1	LAX1	0.0650641
11	OR52E4	0.0692361	10	FBXL15	0.0650905
11	MYBPC3	0.0692695	6	TFAP2A-AS1	0.0650928
10	MGMT	0.0692831	12	GNPTAB	0.0651123
3	RABL3	0.069299	7	PRKAG2-AS1	0.0651186
7	RELN	0.0693614	5	RGS7BP	0.0651242
3	KLHL6-AS1	0.0694261	19	ZNF224	0.0652259
9	CA9	0.0694611	9	C9orf24	0.0652324
19	ZNF440	0.0694679	1	GPR157	0.0652383
12	BRAP	0.0694807	2	ZNF512	0.0652486
12	CNPY2	0.0695052	19	ZIK1	0.0653
18	MC2R	0.0695316	17	SPNS2	0.0653231
16	LOC100507577	0.0695336	9	UBAP1	0.0653811
16	NOB1	0.069555	13	LHFP	0.065432
9	PDCL	0.0695597	2	SNORA41	0.0654479
3	MIR8060	0.0696072	7	ACTL6B	0.0654883
12	TESC-AS1	0.0696216	5	LOC340113	0.0654896
8	MCPH1-AS1	0.0696257	5	SH3PXD2B	0.0654981
1	TATDN3	0.0696991	4	TMPRSS11A	0.0655018
6	TCTE3	0.0697439	4	CPEB2-AS1	0.0655852
3	KNG1	0.0697545	1	GUCA2B	0.0656152
6	GRM1	0.069776	22	EMID1	0.0656313
7	LEP	0.0697998	17	METTL2A	0.0657105
9	FAM166B	0.0698143	2	PPM1G	0.0658526
3	MKRN2OS	0.0699688	4	NELFA	0.065936
20	LOC102606466	0.0701167	19	CD79A	0.0659572
11	SC5D	0.0701217	12	SSPN	0.0659657
2	ANKRD23	0.0702142	6	TSPYL4	0.0659692
16	B3GNT9	0.0702153	1	AP4B1-AS1	0.0659895
12	NFE2	0.0702549	6	PACRG-AS2	0.0660749
17	TMEM235	0.0704661	1	AP4B1	0.0660762
19	RPSAP58	0.0704772	15	GOLGA6L5P	0.0661267
10	BMI1	0.0705041	20	LOC100506470	0.0662134
11	ILK	0.0705121	2	ZDBF2	0.0662662
17	SDK2	0.0705395	18	MC4R	0.0662883
3	ACAD9	0.0706082	4	PCDH10	0.0663505
12	FKBP11	0.0706403	5	TBCA	0.0663738
20	SYNDIG1	0.0706557	1	LOC101927587	0.0664475
22	LOC100130899	0.0707437	6	LOC100506207	0.0664648
6	PSORS1C1	0.0708474	2	LONRF2	0.0665899
7	MESTIT1	0.0708775	22	APOL2	0.0666056
3	MBD4	0.0708898	11	PSMA1	0.0667022
8	BNIP3L	0.0709874	11	ROBO4	0.066777
12	WDR66	0.0710271	3	ALDH1L1-AS1	0.0668042
18	LDLRAD4-AS1	0.0710554	10	MIR378C	0.0668464
16	LOC100289580	0.0710737	2	BOK	0.0668607
18	TIMM21	0.071132	7	HECW1	0.0668772
8	ZHX1-C8orf76	0.0711764	3	CNTN6	0.0669177
5	ARHGAP26-AS1	0.0711801	17	WIPI1	0.0669298
15	THBS1	0.0711868	2	CNGA3	0.0669747
12	SLC2A13	0.0711994	17	FTSJ3	0.0670562
8	DLGAP2-AS1	0.0712774	2	MDH1B	0.0671261
14	ACIN1	0.0712962	7	GIMAP5	0.067267
12	PLXNC1	0.0713159	10	POLR3A	0.0672731
1	LOC101929721	0.0713163	16	SSTR5-AS1	0.0673578
1	RBM15	0.0713183	3	LOC90246	0.0673993
15	EDC3	0.0713654	1	LOC102724661	0.0674538
12	LOC101928731	0.0715349	16	DHX38	0.0676218
12	CD9	0.0715589	3	SAMD7	0.067672
2	TAF1B	0.0716912	11	OR10A5	0.0677392
15	SMAD3	0.0717212	17	XAF1	0.0677521
1	VASH2	0.0717259	2	LOC100507140	0.0677974
8	MIR596	0.0717573	14	MIR410	0.067805
1	PTAFR	0.0717903	3	VEPH1	0.0678703
1	TAF13	0.0718275	19	VASP	0.067952
3	GPD1L	0.0718347	10	TAF3	0.0679742
19	ERF	0.0718875	13	SLC25A15	0.0680632
4	RFC1	0.0719369	20	ADA	0.0680956
11	MIR4697HG	0.0719615	4	BMPR1B	0.0681172
19	LINC01480	0.0719635	2	BARD1	0.0682125
4	FREM3	0.0720025	11	NAALADL1	0.068225
6	HMGA1	0.0721656	12	METTL20	0.0682316
14	NRXN3	0.0723512	17	MAP3K14-AS1	0.0682601
3	PLSCR2	0.0723628	2	LOC101929753	0.0683126
20	PDYN	0.0723666	5	ARHGEF37	0.0683232
4	PDGFRA	0.0723755	16	GAS8	0.0683411
9	BAAT	0.072399	9	C9orf135	0.0683423
1	SEPN1	0.0724166	10	MBL1P	0.068475
1	LINC01142	0.0724252	2	SMYD1	0.0684874
15	HACD3	0.0724371	14	PELI2	0.0685324
9	PNPLA7	0.0724642	14	LOC100128233	0.0685538
1	MIR4689	0.0725142	9	POMT1	0.0685955
1	EPS15	0.0725738	21	DSCAM-IT1	0.0686222
3	CPB1	0.0725781	7	LOC101927021	0.0686593
14	ATG14	0.0726318	21	KRTAP26-1	0.0687171
7	TRPV5	0.0726956	10	KCNMA1-AS1	0.0688409
2	SPP2	0.072742	12	FAM109A	0.0688417
6	TAAR9	0.0727525	9	SLC44A1	0.0688562
4	ING2	0.0728287	22	CACNG2	0.0689425
12	WNK1	0.0728695	22	PHF5A	0.0689714
3	DGKG	0.0728937	18	SLC14A2	0.0690295
10	PITRM1-AS1	0.0729581	14	HOMEZ	0.0690396
1	KANK4	0.0729825	16	ZC3H18	0.0690656
18	RIOK3	0.0730872	2	LOC101927701	0.0692192
14	ZNF219	0.0730904	6	NRSN1	0.0692345
5	LOC101929505	0.0731147	3	NDUFB5	0.0692535
6	HIST1H4F	0.0733682	2	FHL2	0.0692556
19	EHD2	0.0733688	6	SLC22A23	0.0692564
22	CCDC117	0.0734174	17	RABEP1	0.0692821
9	RGS3	0.0735025	5	RPL26L1	0.0693712
5	LOC100133050	0.0735208	17	ERBB2	0.0693832
14	GCH1	0.0736025	1	LINC01525	0.0694064
10	CCSER2	0.0736084	14	C14orf39	0.0694284
6	LOC100130476	0.0736891	17	C17orf62	0.0694832
10	GFRA1	0.0736894	15	LOC101928134	0.0694865
8	FAM167A-AS1	0.0736947	19	LYPLA2P2	0.0694883
17	RFFL	0.0736953	3	CCNL1	0.0695219
11	SPON1	0.0737611	7	CCT6A	0.0695431
6	PSMB9	0.0738227	4	LAMTOR3	0.0696039
14	GNPNAT1	0.0738996	17	FLJ45079	0.0696089
3	SPATA12	0.0739368	20	POFUT1	0.0696189
9	NUP188	0.0739771	19	SDHAF1	0.0696549
19	ZNF561-AS1	0.0739884	6	CD83	0.0696813
12	C12orf49	0.0740569	7	ELDR	0.0697337
4	BANK1	0.0742053	2	EIF5B	0.0698785
11	LOC103611081	0.0742482	2	LOC105747689	0.0699286
6	PRL	0.0743707	6	GINM1	0.0699365
15	LOC145783	0.0743767	2	ARHGEF33	0.0699535
3	CXCR6	0.0744916	11	APLNR	0.0699578
12	COQ10A	0.0745116	10	ZNF37BP	0.0699768
12	ATG101	0.0745517	17	LOC101929767	0.0700172
1	FASLG	0.0745847	3	EGFEM1P	0.0701352
1	USF1	0.0746635	1	INPP5B	0.0702181
1	LOC101928751	0.0747341	12	CKAP4	0.0702829
19	FSD1	0.0747679	7	ELMO1	0.0703269
19	LOC284344	0.0747841	6	PXDC1	0.070426
8	ADAM32	0.0748692	20	KIF3B	0.0705101
10	CRTAC1	0.0748907	3	CNTN4-AS1	0.0705237
8	LINC01606	0.074984	2	RNPEPL1	0.0705818
9	LINC01251	0.0750182	17	LINC00910	0.0706011
3	HYAL1	0.0751574	17	CDR2L	0.0706102
7	YAE1D1	0.0751824	5	PPARGC1B	0.0706813
3	UBXN7	0.0752205	7	FAM220A	0.070706
8	CTHRC1	0.0752344	6	ASF1A	0.07074
19	ADGRE4P	0.0752619	7	HILPDA	0.0707604
5	PCDHA5	0.0753121	14	ADCK1	0.0708428
13	LINC00564	0.0753308	7	LSMEM1	0.0708483
1	DHX9	0.0753393	1	MEAF6	0.0709523
5	SCAMP1	0.0753924	17	PNPO	0.0710392
1	RNPC3	0.0754791	4	SDAD1	0.0710628
17	RDM1	0.0754887	12	ZNF664-FAM101A	0.0711059
19	CAPN12	0.0755041	11	C11orf24	0.0711722
12	LOC101928100	0.0756045	2	MTERF4	0.0711954
11	TRIM51	0.0756717	11	SENCR	0.0712216
2	ABCB11	0.075706	3	HLTF-AS1	0.0712231
9	DMRT3	0.0757175	17	MYO15B	0.0712509
3	PVRL3-AS1	0.0757216	8	DEFA6	0.0712518
1	SH2D5	0.0757688	1	NENF	0.071313
19	EID2B	0.0757936	2	LOC151484	0.0713176
2	PCGEM1	0.0758024	17	KRT36	0.0714119
1	C4BPB	0.075854	14	KCNK10	0.0714729
19	CYP4F3	0.0760027	1	PTPN22	0.0715083
9	LCN8	0.0761472	5	PCDHB9	0.0715272
16	ACSM2A	0.0763393	6	MIR3135B	0.0716683
5	GLRA1	0.0763868	16	DNAJA3	0.0717048
1	PGM1	0.0763942	16	NAA60	0.0717582
22	TTC38	0.0764788	3	THRB-AS1	0.0717715
12	KITLG	0.0764872	5	SNCAIP	0.0719264
1	STPG1	0.0765823	3	CCDC191	0.07197
7	POLR2J	0.076607	4	POLR2B	0.0720084
8	LYNX1	0.0766394	3	ANKUB1	0.0720688
21	LINC00160	0.0766679	12	SMAGP	0.0720841
11	FLI1	0.0766949	19	KLK14	0.0721366
10	DNMBP-AS1	0.0767409	5	ATP6V0E1	0.0721504
13	LINC00571	0.0767746	14	GPHB5	0.0721609
11	CNGA4	0.0767756	7	LOC100506682	0.0722391
6	OR10C1	0.0768285	2	CYP26B1	0.072284
9	GDA	0.0768626	4	POU4F2	0.0723911
19	ARRDC2	0.0770638	5	PRDM6	0.0724095
20	ACSS2	0.0771047	6	PXT1	0.0724496
13	DNAJC15	0.0771058	20	PRND	0.0725532
11	OR7E14P	0.0771193	5	C5orf34	0.0725576
8	KLF10	0.0771218	4	GYPA	0.0725586
10	GLUD1P3	0.0771835	7	MGC27345	0.0726641
11	OR4C11	0.0772125	1	KDM5B	0.0727236
1	KIRREL	0.0773431	11	OR10A2	0.0727818
13	B3GLCT	0.0773532	13	TPTE2P5	0.072793
17	CACNA1G	0.0774001	17	PIK3R6	0.0728314
1	SKI	0.0775098	11	LOC101054525	0.0728445
5	STK32A	0.0775151	8	LOC101929897	0.0728479
5	OR2Y1	0.07754	22	UFD1L	0.0728615
4	LARP1B	0.0775656	4	PKD2	0.0728742
13	DIAPH3-AS2	0.0776162	2	EPC2	0.0728817
5	TBCA	0.0776558	12	CPNE8	0.0729407
7	TAS2R39	0.0776582	1	MMACHC	0.072949
6	BEND3	0.0776756	20	GPCPD1	0.0729542
6	LOC102723649	0.0778517	8	RPL8	0.0731233
18	SERPINB8	0.0778777	6	LOC101927314	0.0731595
19	FAM187B	0.0778972	9	MFSD14B	0.0731645
5	PCDHA6	0.0779006	17	ACSF2	0.0732407
14	SPTSSA	0.0780075	12	C12orf74	0.0733494
11	LOC100507144	0.0780374	7	NXPH1	0.0733709
17	WDR45B	0.0780422	11	ZNHIT2	0.0733924
3	LOC101929754	0.0781836	1	CRTC2	0.0734404
17	LOC100128006	0.0782743	9	CELP	0.0734556
10	MIR3924	0.0784082	9	PRRC2B	0.0734718
4	RPL21P44	0.0784329	19	ALKBH6	0.0735044
12	ALDH2	0.0784354	8	ZNF34	0.0735114
9	PLPPR1	0.0785313	1	MIR4256	0.0735129
9	CORO2A	0.0786445	9	CDKN2B-AS1	0.0735163
19	PPP5C	0.0786781	19	SNRPA	0.07367
7	MAGI2-AS2	0.0787199	21	LOC100133286	0.0737185
12	SCAF11	0.0788658	9	VAV2	0.0739643
3	BRK1	0.0788841	11	OVOL1-AS1	0.0739777
7	ATP6V1F	0.0789	2	GPR55	0.0740154
8	C8orf76	0.0789204	8	FAM160B2	0.0740649
21	KRTAP21-1	0.07894	1	LOC101928751	0.0740795
17	RPH3AL	0.079011	4	CTBP1-AS2	0.0741473
4	STX18-AS1	0.0790118	2	C2orf16	0.0741963
11	PRMT3	0.0790417	19	MYDGF	0.0741992
1	SF3B4	0.0792115	2	DCAF17	0.0742486
3	GATA2-AS1	0.0792621	19	LOC728485	0.0743203
3	FANCD2OS	0.0793147	5	PITX1	0.0743286
1	RCAN3	0.0793279	17	MIR423	0.0743907
3	SETD2	0.0793704	2	UGT1A10	0.0744228
20	WFDC13	0.0793919	17	CCDC47	0.0744447
5	GOLPH3	0.0794017	18	MTCL1	0.0745782
3	TOMM70A	0.0794119	16	CDYL2	0.0746118
1	GLRX2	0.0794572	2	UTAT33	0.0746171
1	THEMIS2	0.0795518	17	MIR21	0.0746586
11	OR8K1	0.0795678	6	AKAP12	0.0746604
2	ITGA6	0.0796524	3	ITPR1-AS1	0.0747332
7	POT1-AS1	0.0796598	5	RAPGEF6	0.0747869
12	SCN8A	0.0796915	17	TBX21	0.0748629
15	PLA2G4F	0.0797224	5	BTNL9	0.0749056
19	CHMP2A	0.0797295	11	SF1	0.0749895
11	EIF4G2	0.0797323	8	MSC-AS1	0.0750016
3	PSMD6-AS2	0.0797997	6	RMND1	0.0750128
1	PHF13	0.0798082	8	MSC	0.075015
3	LOC102724297	0.0799207	4	ANXA5	0.0750426
1	LINC01137	0.0799226	10	NOLC1	0.075047
20	ABHD12	0.0799565	12	RHOF	0.0751239
4	MIR548AG1	0.0799624	19	SYT5	0.0752755
19	OR10H3	0.0799715	1	MUTYH	0.0752977
15	EIF3J-AS1	0.0799834	19	C19orf47	0.0753129
16	RNF40	0.080028	13	FOXO1	0.0753298
1	NCMAP	0.0801091	12	ZNF740	0.0754088
19	ZNF548	0.0801198	14	LIN52	0.0755542
2	EPCAM	0.0801936	22	EFCAB6-AS1	0.0756185
11	AASDHPPT	0.0802122	1	PGLYRP4	0.075641
3	CLSTN2	0.0803503	3	VPS8	0.0756467
9	LOC101927847	0.08046	7	PMS2P1	0.075679
9	FAM73B	0.0804641	1	GBA	0.0757328
9	BRD3	0.0804986	7	DTX2	0.0757516
1	PFKFB2	0.0805056	5	ZNF354C	0.0757976
2	COPS7B	0.0805224	17	RAB5C	0.0758144
8	DPYS	0.0805395	1	MTF1	0.0759314
19	ZNF556	0.0806923	4	RASL11B	0.0759613
12	LOC100996679	0.0807433	5	LINC01331	0.0759651
4	SORBS2	0.0807435	17	MIR3184	0.0760106
8	DLC1	0.0807528	1	GJA5	0.0760716
17	MRM1	0.0807608	11	CUL5	0.0761581
14	ZFHX2	0.0807784	18	NDUFV2-AS1	0.0761869
2	LANCL1-AS1	0.080804	12	OVCH1	0.0762176
1	LINC00970	0.0808255	20	ZMYND8	0.0762492
12	SLC6A12	0.0808312	13	USP12	0.0762701
15	ALDH1A2	0.0808425	11	SMPD1	0.076282
3	IQCF4	0.0808697	8	PNOC	0.0763115
14	DLGAP5	0.0808999	7	UFSP1	0.0763287
20	FOXS1	0.0809025	19	ADCK4	0.076337
1	CD58	0.0809231	10	CWF19L1	0.0763467
1	EXTL2	0.080941	9	OLFM1	0.0764696
10	MIR4682	0.0809681	12	CRADD	0.0765587
16	C16orf70	0.0810003	5	SOWAHA	0.0765885
2	LANCL1	0.0810858	3	SEC22A	0.0766687
17	RPRML	0.0810878	13	TBC1D4	0.0767121
3	GTF2E1	0.0811116	11	FBXO3	0.0768331
9	C9orf84	0.0811334	1	HES2	0.0768528
8	LOC104054148	0.0811909	19	MIR8061	0.0769043
16	CENPT	0.0811982	10	PRDX3	0.0769056
5	SH3TC2	0.0813644	10	EIF4EBP2	0.0769201
8	FAM83H	0.0813697	4	NDST4	0.0769567
4	MRPL1	0.081423	4	MIR2054	0.0769848
1	IGSF9	0.0814579	12	ACRBP	0.077005
16	CHD9	0.0814687	5	FNIP1	0.0771249
11	UCP2	0.08147	11	DDB2	0.077145
2	KCNF1	0.0814794	17	CSHL1	0.0773008
19	FOSB	0.0814913	9	NUDT2	0.0773628
12	TCP11L2	0.0815365	19	LOC400685	0.0773629
15	PPCDC	0.0815834	5	PHYKPL	0.0773637
7	TRG-AS1	0.0816084	13	LINC01309	0.0773651
10	AGAP5	0.0817963	11	SLC37A2	0.0774075
9	FOXB2	0.0818915	14	MIR4307HG	0.0774166
2	MAP3K19	0.0819067	19	ZNF256	0.0774229
6	PGBD1	0.0819168	11	OR2AT4	0.0774431
20	DEFB132	0.0819169	7	ZNF800	0.0775019
3	RNF7	0.0819904	2	LOC102724058	0.0775709
17	RNF157-AS1	0.0820748	4	KIAA1109	0.0775733
5	PCDHA9	0.0821801	5	FAM71B	0.0775922
6	CENPQ	0.0821876	17	KRT33B	0.0776073
12	PRR13	0.0822509	2	B3GNT2	0.0776208
20	NINL	0.0823595	17	ACOX1	0.0776374
1	OR6K3	0.0824106	14	SERPINA10	0.0776767
3	MST1R	0.0824247	14	SNORD114-1	0.0777964
10	FRMPD2	0.0824383	13	BORA	0.0778029
6	CYB5R4	0.0824538	12	KRT71	0.077856
17	MIR4727	0.08248	10	ZNF487	0.0779269
1	CDC73	0.0824842	22	TOB2	0.0780151
2	MYCNUT	0.0826134	5	NUDT12	0.078142
6	KCNK5	0.082704	15	RAD51	0.0782143
1	CYP4A11	0.0827891	1	OR2T8	0.0782432
19	PSG9	0.0827986	8	C8orf37	0.0782556
2	CNRIP1	0.082815	5	PCDHB17P	0.0782913
2	LOC101927142	0.0828234	7	GIMAP1-GIMAP5	0.0782928
22	BCRP2	0.0828952	6	MIR3939	0.0782945
22	RFPL3S	0.0829214	17	OR4D1	0.0783151
7	AHR	0.0829812	18	SNHG22	0.0783234
17	ASB16	0.0830293	13	CCDC169	0.0783419
2	LOC100507073	0.0830366	21	LINC00163	0.0783446
8	LY96	0.083047	19	NUMBL	0.0783481
21	PCNT	0.0831635	5	LOC100505658	0.0783556
17	LOC101928567	0.0834421	8	KCNS2	0.0784877
13	PSPC1	0.0836188	3	LINC00488	0.078539
12	SDR9C7	0.0836929	12	FAM222A	0.0785512
20	WFDC11	0.0838436	6	TNFAIP3	0.0785542
17	DUSP3	0.0839325	8	C8orf37-AS1	0.078588
8	TRIM35	0.083933	2	CLASP1	0.0786706
9	INSL4	0.0839408	2	CERKL	0.078711
2	ANKZF1	0.0839562	16	RNF166	0.0787211
6	FANCE	0.0839934	11	TBCEL	0.0787505
1	CC2D1B	0.0840421	1	PMF1-BGLAP	0.0787675
5	PCDHA13	0.0841494	8	BOP1	0.0787746
5	LOC101927460	0.0841687	6	HIST1H2BI	0.0787795
15	SNORD116-25	0.0842032	18	TCF4-AS1	0.0787822
1	UBQLN4	0.0843007	7	PILRA	0.0788403
20	MCM8-AS1	0.08431	16	SSTR5	0.0789201
12	ACTR6	0.0843418	10	LINC01475	0.0789956
6	LOC100131047	0.084354	5	LOC101928539	0.07908
12	SSH1	0.0844548	4	NAAA	0.0790994
10	SH3PXD2A-AS1	0.0845263	18	ST8SIA3	0.0791282
1	RPTN	0.0846709	17	FKBP10	0.0791688
19	ZNF577	0.0846944	17	SHISA6	0.0792306
17	FAM20A	0.084727	9	CDK9	0.0792726
9	FREM1	0.0847631	3	GOLGB1	0.0793754
1	GATAD2B	0.0848452	17	MTVR2	0.0794109
1	GSTM5	0.0849817	11	SNX19	0.0794141
13	LINC01046	0.0850149	19	TDRD12	0.079443
1	HSD52	0.0850697	3	ITPR1	0.0796247
1	ZNF644	0.0850709	17	SLC39A11	0.0796908
9	UNC13B	0.085085	1	CROCCP3	0.0797485
4	INTU	0.0851561	10	GDF2	0.0797499
17	KRTAP1-5	0.0851645	20	SS18L1	0.0797613
19	ZNF665	0.0851792	2	MIR4786	0.0797871
1	ADCK3	0.0851899	19	C19orf18	0.0798134
22	SEC14L3	0.0852428	1	ECE1	0.0799753
8	EIF3H	0.0852533	19	ZGLP1	0.0800463
19	ZNF415	0.0853051	10	C10orf126	0.0801333
17	TBC1D26	0.0853794	17	HOXB3	0.0801679
18	LINC01029	0.0854019	2	TEX41	0.080258
14	C14orf166	0.0855035	19	PPP5D1	0.0802773
11	OR5I1	0.0855768	12	C1S	0.0803241
3	DRD3	0.0856153	2	GALNT14	0.0803676
19	DENND1C	0.0856441	12	ALKBH2	0.0804483
2	ACTR1B	0.0856779	20	PPP1R16B	0.080468
12	RACGAP1P	0.0856923	11	LOC101928894	0.0804859
17	CDRT15P1	0.0857188	20	RALY-AS1	0.0805635
12	TBX5-AS1	0.0858418	22	APOBEC3A	0.0806227
1	DENND1B	0.085866	22	APOBEC3A_B	0.0806227
10	LIPA	0.0860066	1	SFT2D2	0.0806569
19	VN1R2	0.0860107	6	SPACA1	0.0807007
11	PRKCDBP	0.0860563	18	DSG2-AS1	0.08073
15	DPH6-AS1	0.0860695	1	SNORA66	0.0808135
19	DAND5	0.0860947	5	LOC389332	0.0808591
6	ANKRD6	0.086139	1	INADL	0.0809312
9	CFAP157	0.0861742	5	ZNF346	0.0810804
8	LOC101929172	0.0861869	15	SAXO2	0.0811789
6	TREML1	0.0862653	1	PFDN2	0.0812014
10	KLF6	0.0863012	5	FAM53C	0.0812307
20	GINS1	0.0863318	6	NDUFAF4	0.0812321
21	C2CD2	0.0863546	2	ADCY3	0.081251
1	LOC101928650	0.0863825	6	TBC1D7	0.0812512
13	LINC00544	0.0864277	10	GHITM	0.0814984
5	DNAH5	0.0865367	10	FRAT1	0.0815162
5	C5orf45	0.0865591	2	DNAJC27-AS1	0.081556
5	LOC100268168	0.0866056	5	CTB-113P19.1	0.0816371
22	GTSE1-AS1	0.0866249	9	SIGMAR1	0.0816432
17	MMP28	0.0866316	12	HVCN1	0.0816863
1	DPYD	0.0866452	5	PPP2R2B	0.081721
9	LOC51145	0.08667	1	TOR3A	0.0817398
11	BUD13	0.0866702	2	GTF3C3	0.0818302
16	LOC101928446	0.086692	7	YAE1D1	0.0818344
2	GLB1L	0.08673	3	KAT2B	0.0818452
12	UNC119B	0.0867414	4	TKTL2	0.0818729
15	RAB8B	0.086936	1	OR2AK2	0.0819201
19	LYPD3	0.0869828	17	SKA2	0.0819301
5	SPOCK1	0.087076	1	PMF1	0.0819918
6	GSTA4	0.087111	17	ARHGAP44	0.0820248
17	HID1	0.0871128	13	LCP1	0.0820725
16	LPCAT2	0.0871297	21	SLC19A1	0.0821267
20	SPO11	0.0871911	3	CCR8	0.0822491
20	CSRP2BP	0.0872146	13	FNDC3A	0.0822601
3	PDZRN3-AS1	0.0872278	4	KIAA1211	0.0822854
4	SPATA5	0.0873137	9	DNAJA1	0.0823597
8	TGS1	0.0873368	17	SLC52A1	0.0824547
6	LY6G6D	0.0873943	6	BTN2A2	0.0824646
4	WDR1	0.0874044	2	MRPS9	0.0824648
20	MYLK2	0.0874068	19	DHPS	0.0824894
3	MAP6D1	0.087409	1	ZNF436	0.0825155
5	FASTKD3	0.0874166	19	CRTC1	0.0825539
10	GATA3	0.0874552	12	TMEM19	0.0825679
9	SLC25A51	0.0874925	5	TMED9	0.0826173
12	PMEL	0.0875184	17	ENO3	0.0826354
16	IL34	0.0875949	7	CBLL1	0.0826375
5	PCDHA4	0.0875962	17	DDX42	0.0826961
16	ENKD1	0.0876926	18	NPC1	0.0828357
22	SAMM50	0.0877566	5	ARSK	0.0828556
4	CEP135	0.0878057	18	LINC01477	0.0828793
14	ISM2	0.0878204	2	CHST10	0.0828799
9	DCAF10	0.0878514	9	PIP5K1B	0.0829227
10	NRBF2	0.0879585	5	CARTPT	0.0829321
1	ZBTB8A	0.0879588	18	CHST9	0.0830616
12	CKAP4	0.0879695	6	SLC44A4	0.0830663
17	TLK2	0.0879816	2	UBE2F	0.0830767
3	ABHD14B	0.0880031	19	APOE	0.0831322
12	EP400	0.0881082	1	USP24	0.0831354
22	SLC7A4	0.0881737	15	CHRNA7	0.0831479
17	CNP	0.088181	16	SCNN1B	0.0831553
17	CRLF3	0.0882579	5	NSUN2	0.0832454
3	SLC41A3	0.0882676	2	SLC4A3	0.0832634
8	CCAT1	0.0882837	9	MVB12B	0.0833336
3	KLHL6	0.0883406	1	SNX7	0.0833403
11	PAMR1	0.0883424	5	BOD1	0.0833941
10	CFAP43	0.0883464	5	LOC101928505	0.0833958
11	LOC101928896	0.0883539	20	LOC79160	0.0834274
14	LINC01146	0.0883543	2	MITD1	0.0834858
5	PCDHA8	0.0883795	22	TTC28-AS1	0.0835473
10	RNLS	0.0884047	4	MAML3	0.0835686
19	GRAMD1A	0.0884429	14	PPP1R13B	0.0836326
4	TEC	0.0885248	10	LINC00840	0.0837244
3	ISY1-RAB43	0.0885464	4	CXCL9	0.0838016
3	CCDC174	0.0885884	16	LINC01082	0.0838255
6	STK38	0.0887171	2	NRBP1	0.0838462
14	DEGS2	0.0887343	8	PCMTD1	0.0838672
22	THAP7-AS1	0.0887431	12	CNOT2	0.0838924
18	POLI	0.0888253	9	OR13C5	0.0839001
11	MS4A6A	0.0890268	15	CHSY1	0.0839106
2	XIRP2-AS1	0.0890782	1	ZC3H11A	0.0840842
11	MS4A2	0.0890858	17	USP6	0.084187
8	LOC101929488	0.0891555	7	AGK	0.0842153
1	PPP1R15B	0.089181	18	CBX3P2	0.0842189
1	PGBD5	0.0892751	4	HELT	0.0842566
12	C12orf50	0.0893021	19	TMC4	0.0844729
19	CD70	0.0893902	10	RSU1P2	0.0845417
2	GRB14	0.0894302	11	FEZ1	0.0845964
19	LOC101059948	0.0894549	3	CD86	0.0846499
7	HERPUD2	0.0894773	19	LINC01533	0.0846831
19	ZNF226	0.0894929	10	CHUK	0.0847362
10	NFKB2	0.0894932	14	ATG2B	0.084899
10	HTR7	0.0895149	7	ZSCAN21	0.0849422
2	LINC01185	0.0895153	2	LOC101927884	0.0849532
21	MCM3AP	0.0895396	6	PERP	0.0849827
5	CCNG1	0.0896035	17	C17orf51	0.0850416
7	LMOD2	0.0897444	6	DEFB114	0.0851178
2	CYP1B1	0.0897712	13	LINC00367	0.0851567
11	PGM2L1	0.0898263	19	ADGRE5	0.0852214
15	TGM5	0.0898393	18	PTPRM	0.0852475
5	NDFIP1	0.0898798	4	ADAM29	0.0852506
7	RBM33	0.0900058	10	ANKRD30BP3	0.0852775
6	MMS22L	0.0900143	17	SPATA20	0.0853789
22	APOBEC3F	0.0900545	10	KIN	0.085422
12	LOC338797	0.0900841	10	PRKG1-AS1	0.0854257
11	OR5D14	0.090128	17	RPS6KB1	0.0855841
11	CHORDC1	0.0901467	16	NAE1	0.0855896
1	MIR4425	0.0901755	17	RPL26	0.0855934
7	TBL2	0.0902058	22	DNAJB7	0.0856474
19	CARD8-AS1	0.090301	10	ADRB1	0.0857092
1	PSMB4	0.0903163	21	TFF2	0.0857747
5	ADAMTS6	0.0904529	1	TAL1	0.0858008
18	SLC14A1	0.0904922	19	ITPKC	0.0858059
14	TMEM260	0.0905937	13	LINC01038	0.0858475
5	PARP8	0.0906699	17	COIL	0.0859288
3	LIPH	0.0907007	11	LOC101928443	0.0859562
17	CTNS	0.0907972	2	EPHA4	0.0861255
[truncated: 19,172 more rows]

## Sheet: Table G
Table G. Pathway maps from MetaCore enrichment analysis of top genes (meta-analysis p < 0.01) from eFBAT-MM and SKAT-C tests.
#	Maps	Total	p-value	Min False Discovery Rate (FDR)	p-value2	FDR	In Data	Network Objects from Active Data
1	Neurophysiological process_Dynein-dynactin motor complex in axonal transport in neurons	54	3.82905e-05	0.0190687	3.82905e-05	0.0190687	6	CDK5, Importin (karyopherin)-alpha, Centractins, DYNLL, PRNP, Alpha-centractin
2	Cell cycle_Chromosome condensation in prometaphase	21	9.38048e-05	0.0233574	9.38048e-05	0.0233574	4	BRRN1, CAP-H/H2, CAP-G, CAP-G/G2
3	Immune response_Th17 cell differentiation	35	0.000722678	0.119965	0.000722678	0.119965	4	ROR-alpha, NF-AT1(NFATC2), IL-21, TGF-beta receptor type II
4	Immune response_Th17, Th22 and Th9 cell differentiation	39	0.00109486	0.13631	0.00109486	0.13631	4	ROR-alpha, NF-AT1(NFATC2), IL-21, TGF-beta receptor type II
5	Neurophysiological process_Circadian rhythm	47	0.00220867	0.219983	0.00220867	0.219983	4	ROR-alpha, DEC1 (Stra13), BMAL1, Calmodulin
6	Immune response_Function of MEF2 in T lymphocytes	51	0.00298485	0.222911	0.00298485	0.222911	4	NF-AT1(NFATC2), NCOA2 (GRIP1/TIF2), Calmodulin, PKC
7	Development_Role of HDAC and calcium/calmodulin-dependent kinase (CaMK) in control of skeletal myogenesis	53	0.0034351	0.222911	0.0034351	0.222911	4	NF-AT1(NFATC2), PDK (PDPK1), NCOA2 (GRIP1/TIF2), Calmodulin
8	Immune response_CD28 signaling	56	0.00419386	0.222911	0.00419386	0.222911	4	NF-AT1(NFATC2), NF-AT, Calmodulin, PIP5KI
9	Regulation of lipid metabolism_Insulin regulation of glycogen metabolism	57	0.00446999	0.222911	0.00446999	0.222911	4	PDE3B, PDK (PDPK1), Calmodulin, PYGL
10	Hyaluronic acid/ CD44 signaling in cancer	58	0.00475813	0.222911	0.00475813	0.222911	4	Calmodulin, MDR1, DDX5, Collagen IV
11	Colorectal cancer (general schema)	30	0.00513185	0.222911	0.00513185	0.222911	3	Ephrin-B receptors, Frizzled, TGF-beta receptor type II
12	Immune response_LTBR1 signaling	60	0.00537136	0.222911	0.00537136	0.222911	4	G-protein alpha-15, PDK (PDPK1), Calmodulin, PKC
13	Ligand-independent activation of Androgen receptor in Prostate Cancer	67	0.00792897	0.30374	0.00792897	0.30374	4	PDK (PDPK1), NCOA2 (GRIP1/TIF2), Frizzled, DDX5
14	Immune response_HMGB1 release from the cell	39	0.0107	0.37118	0.0107	0.37118	3	Karyopherin alpha 1, PDK (PDPK1), Calmodulin
15	Signal transduction_mTORC1 upstream signaling	74	0.0111801	0.37118	0.0111801	0.37118	4	PDK (PDPK1), Somatotropin, Frizzled, DGK-zeta
16	Immune response_Antigen presentation by MHC class II	118	0.0126932	0.375835	0.0126932	0.375835	5	PDK (PDPK1), Fc gamma RII beta, PKC, Alpha-centractin, MAP1LC3A
17	Transcription_FXR-regulated cholesterol and bile acids cellular transport	42	0.0131032	0.375835	0.0131032	0.375835	3	OATP8, MDR3, MDR1
18	Immune response_CRTH2 signaling in Th2 cells	44	0.0148628	0.375835	0.0148628	0.375835	3	PDK (PDPK1), Calmodulin, PKC
19	Immune response_Naive CD4+ T cell differentiation	46	0.0167496	0.375835	0.0167496	0.375835	3	ROR-alpha, NF-AT1(NFATC2), IL-21
20	Transcription_Hypoxia- and receptor-mediated HIF-1 activation	46	0.0167496	0.375835	0.0167496	0.375835	3	PDK (PDPK1), NCOA2 (GRIP1/TIF2), eIF4E
21	Cytoskeleton remodeling_Regulation of actin cytoskeleton nucleation and polymerization by Rho GTPases	46	0.0167496	0.375835	0.0167496	0.375835	3	FMNL3, PIP5KI, DRF
22	Transcription_Androgen Receptor nuclear signaling	46	0.0167496	0.375835	0.0167496	0.375835	3	NCOA2 (GRIP1/TIF2), Frizzled, TGF-beta receptor type II
23	wtCFTR and deltaF508 traffic / Membrane expression (normal and CF)	47	0.017741	0.375835	0.017741	0.375835	3	PIP5KI, Keratin 18, SNAP-23
24	Development_Melanocyte development and pigmentation	49	0.0198203	0.375835	0.0198203	0.375835	3	PDK (PDPK1), Frizzled, TYRP1
25	Cytoskeleton remodeling_Alpha-1A adrenergic receptor-dependent inhibition of PI3K	19	0.0206484	0.375835	0.0206484	0.375835	2	PDK (PDPK1), Calmodulin
26	Signal transduction_PKA signaling	51	0.0220285	0.375835	0.0220285	0.375835	3	AKAP3, PDE3B, PDK (PDPK1)
27	Immune response_NF-AT in immune response	51	0.0220285	0.375835	0.0220285	0.375835	3	NF-AT1(NFATC2), NF-AT, Calmodulin
28	Neurophysiological process_Olfactory transduction	20	0.0227682	0.375835	0.0227682	0.375835	2	Olfactory receptor, Calmodulin
29	wtCFTR and deltaF508-CFTR traffic / Clathrin coated vesicles formation (normal and CF)	20	0.0227682	0.375835	0.0227682	0.375835	2	Clathrin heavy chain, BIN1 (Amphiphysin II)
30	Development_VEGF signaling via VEGFR2 - generic cascades	93	0.0239542	0.375835	0.0239542	0.375835	4	PDK (PDPK1), Calmodulin, eIF4E, PKC
31	Regulation of AKT(PKB)/ GSK3 beta cascade in bipolar disorder	54	0.0255827	0.375835	0.0255827	0.375835	3	RET, PDK (PDPK1), Calmodulin
32	Th17 cells in CF	54	0.0255827	0.375835	0.0255827	0.375835	3	ROR-alpha, IL-21, TGF-beta receptor type II
33	Translation_Regulation of EIF4F activity	54	0.0255827	0.375835	0.0255827	0.375835	3	PDK (PDPK1), eIF4E, TGF-beta receptor type II
34	Transcription_HIF-1 targets	95	0.0256594	0.375835	0.0256594	0.375835	4	ROR-alpha, PDK1, DEC1 (Stra13), MDR1
35	Tau pathology in Alzheimer disease	55	0.0268319	0.37839	0.0268319	0.37839	3	CDK5, PKC, MAP1LC3A
36	Muscle contraction_ACM regulation of smooth muscle contraction	56	0.0281133	0.37839	0.0281133	0.37839	3	PDK (PDPK1), Calmodulin, PKC
37	Immune response _IFN gamma signaling pathway	56	0.0281133	0.37839	0.0281133	0.37839	3	AFAP, PDK (PDPK1), Calmodulin
38	Aberrant production of IL-2 and IL-17 in SLE T cells	58	0.0307724	0.403281	0.0307724	0.403281	3	NF-AT1(NFATC2), IL-21, Calmodulin
39	Neurophysiological process_Constitutive and activity-dependent synaptic AMPA receptor delivery	59	0.0321499	0.407623	0.0321499	0.407623	3	Calmodulin, PKC, SNAP-23
40	Oxidative phosphorylation	103	0.0331998	0.407623	0.0331998	0.407623	4	NDUFS1, UQCRQPC, UQCRB, NDUFB1
41	Immune response_ICOS signaling pathway in T-helper cell	60	0.0335593	0.407623	0.0335593	0.407623	3	NF-AT1(NFATC2), IL-21, Calmodulin
42	Immune response_IL-10 signaling pathway	62	0.0364733	0.417509	0.0364733	0.417509	3	PDK (PDPK1), Fc gamma RII beta, PCBP-1
43	Neurophysiological process_Dopamine D2 receptor transactivation of PDGFR in CNS	26	0.0372084	0.417509	0.0372084	0.417509	2	Calmodulin, PKC
44	Butanoate metabolism	63	0.0379776	0.417509	0.0379776	0.417509	3	ACADM, AACS, ACSM1
45	Neurophysiological process_Activity-dependent synaptic AMPA receptor removal	64	0.0395133	0.417509	0.0395133	0.417509	3	Calmodulin, PKC, PIPKI gamma
46	Translation_Regulation of translation initiation	27	0.0398816	0.417509	0.0398816	0.417509	2	PDK (PDPK1), eIF4E
47	Signal transduction_mTORC2 upstream signaling	65	0.0410802	0.417509	0.0410802	0.417509	3	PDK (PDPK1), Frizzled, V1a receptor
48	Neurophysiological process_Constitutive and regulated NMDA receptor trafficking	65	0.0410802	0.417509	0.0410802	0.417509	3	CDK5, Calmodulin, PKC
49	Dysregulation of germinal center response in SLE	65	0.0410802	0.417509	0.0410802	0.417509	3	Fc gamma RII beta, IL-21, RGS16
50	Immune response_Reactive oxygen species (ROS) in IL-4 signaling	66	0.0426782	0.425075	0.0426782	0.425075	3	PDE3B, Calmodulin, PKC
51	Immune response_OX40L/ OX40 signaling pathway	69	0.0476568	0.462726	0.0476568	0.462726	3	PDK (PDPK1), IL-21, Calmodulin
52	Regulation of lipid metabolism_RXR-dependent regulation of lipid metabolism via PPAR, RAR and VDR	30	0.0483168	0.462726	0.0483168	0.462726	2	ACADM, NCOA2 (GRIP1/TIF2)
53	Regulation of lipid metabolism_Stimulation of Arachidonic acid production by ACM receptors	72	0.0529083	0.487616	0.0529083	0.487616	3	BACE1, Calmodulin, PKC
54	Chemotaxis_Leukocyte chemotaxis	74	0.0565581	0.487616	0.0565581	0.487616	3	PDK (PDPK1), PIP5KI, ARAP3
55	LRRK2 in neurons in Parkinson's disease	33	0.0573343	0.487616	0.0573343	0.487616	2	Clathrin heavy chain, RDX (radixin)
56	Development_Activation of astroglial cells proliferation by ACM3	33	0.0573343	0.487616	0.0573343	0.487616	2	PDK (PDPK1), eIF4E
57	Normal and pathological TGF-beta-mediated regulation of cell proliferation	33	0.0573343	0.487616	0.0573343	0.487616	2	DDX5, TGF-beta receptor type II
58	Signal transduction_Erk Interactions: Inhibition of Erk	34	0.0604608	0.487616	0.0604608	0.487616	2	Calmodulin, PKC
59	Apoptosis and survival_Role of CDK5 in neuronal death and survival	34	0.0604608	0.487616	0.0604608	0.487616	2	CDK5, PDK (PDPK1)
60	G-protein signaling_G-Protein beta/gamma signaling cascades	34	0.0604608	0.487616	0.0604608	0.487616	2	G-protein alpha-15, PDK (PDPK1)
61	Apoptosis and survival_Cytoplasmic/mitochondrial transport of proapoptotic proteins Bid, Bmf and Bim	34	0.0604608	0.487616	0.0604608	0.487616	2	GLK(MAP4K3), DLC1 (Dynein LC8a)
62	Apoptosis and survival_NGF/ TrkA PI3K-mediated signaling	77	0.0622515	0.487616	0.0622515	0.487616	3	PDK (PDPK1), Calmodulin, ARAP3
63	Altered Ca2+ handling in heart failure	35	0.0636446	0.487616	0.0636446	0.487616	2	BIN1 (Amphiphysin II), Calmodulin
64	Cell adhesion_Plasmin signaling	35	0.0636446	0.487616	0.0636446	0.487616	2	Collagen IV, TGF-beta receptor type II
65	Immune response_Differentiation of natural regulatory T cells	35	0.0636446	0.487616	0.0636446	0.487616	2	NF-AT1(NFATC2), TGF-beta receptor type II
66	Immune response_Regulation of T cell function by CTLA-4	36	0.066884	0.489827	0.066884	0.489827	2	NF-AT1(NFATC2), PDK (PDPK1)
67	Upregulation of MITF in melanoma	36	0.066884	0.489827	0.066884	0.489827	2	TYRP1, IMP1(ZBP1)
68	HBV signaling via protein kinases leading to HCC	36	0.066884	0.489827	0.066884	0.489827	2	PKC, NCOA6 (TRBP)
69	Immune response_M-CSF-receptor signaling pathway	81	0.0702403	0.49002	0.0702403	0.49002	3	PDK (PDPK1), Calmodulin, PKC
70	Neurophysiological process_NMDA-dependent postsynaptic long-term potentiation in CA1 hippocampal neurons	82	0.0723067	0.49002	0.0723067	0.49002	3	PDK (PDPK1), Calmodulin, eIF4E
71	Signal transduction_Cyclic AMP signaling	38	0.0735225	0.49002	0.0735225	0.49002	2	Calmodulin, PKC
72	HIV-1 signaling via CCR5 in macrophages and T lymphocytes	39	0.0769183	0.49002	0.0769183	0.49002	2	NF-AT1(NFATC2), Calmodulin
73	Translation _Regulation of EIF2 activity	39	0.0769183	0.49002	0.0769183	0.49002	2	PDK (PDPK1), DYRK2
74	Complement pathway disruption in thrombotic microangiopathy	39	0.0769183	0.49002	0.0769183	0.49002	2	Calmodulin, PKC
75	Immune response_Neurotensin-induced activation of IL-8 in colonocytes	41	0.0838549	0.49002	0.0838549	0.49002	2	NTSR1, Calmodulin
76	Signal transduction_PTMs (phosphorylation) in TNF-alpha-induced NF-kB signaling	41	0.0838549	0.49002	0.0838549	0.49002	2	AZI2, PDK (PDPK1)
77	Breast cancer (general schema)	41	0.0838549	0.49002	0.0838549	0.49002	2	Somatotropin, TGF-beta receptor type II
78	Oxidative stress_Activation of NOX1, NOX5, DUOX1 and DUOX2 NADPH Oxidases	42	0.0873924	0.49002	0.0873924	0.49002	2	Calmodulin, PKC
79	Translation_Insulin regulation of translation	42	0.0873924	0.49002	0.0873924	0.49002	2	PDK (PDPK1), eIF4E
80	Immune response_PIP3 signaling in B lymphocytes	42	0.0873924	0.49002	0.0873924	0.49002	2	PDK (PDPK1), Fc gamma RII beta
81	Transport_ACM3 in salivary glands	42	0.0873924	0.49002	0.0873924	0.49002	2	Calmodulin, PKC
82	Nicotine signaling in dopaminergic neurons, Pt. 2 - axon terminal	43	0.0909742	0.49002	0.0909742	0.49002	2	CDK5, Calmodulin
83	Development_S1P3 receptor signaling pathway	43	0.0909742	0.49002	0.0909742	0.49002	2	PDK (PDPK1), Calmodulin
84	Chemotaxis_CCL16-, CCL20-, CXCL16- and CCL25-mediated cell migration	43	0.0909742	0.49002	0.0909742	0.49002	2	PDK (PDPK1), Calmodulin
85	Cytoskeleton remodeling_Hyaluronic acid/ CD44 signaling pathways	43	0.0909742	0.49002	0.0909742	0.49002	2	RDX (radixin), Calmodulin
86	Neurophysiological process_Melatonin signaling	44	0.0945985	0.49002	0.0945985	0.49002	2	ROR-alpha, Calmodulin
87	Ganglioside Metabolism p2	44	0.0945985	0.49002	0.0945985	0.49002	2	NEU2, SIAT4C
88	Development_Ligand-independent activation of ESR1 and ESR2	44	0.0945985	0.49002	0.0945985	0.49002	2	PDK (PDPK1), NCOA2 (GRIP1/TIF2)
89	Neurophysiological process_Glutamic acid regulation of Dopamine D1A receptor signaling	45	0.098264	0.49002	0.098264	0.49002	2	CDK5, Calmodulin
90	Role of alpha-6/beta-4 integrins in carcinoma progression	45	0.098264	0.49002	0.098264	0.49002	2	PDK (PDPK1), eIF4E
91	Development_Activation of ERK by Alpha-1 adrenergic receptors	45	0.098264	0.49002	0.098264	0.49002	2	G-protein alpha-15, Calmodulin
92	Immune response_IL-4 signaling pathway	94	0.099137	0.49002	0.099137	0.49002	3	PDE3B, PDK (PDPK1), PKC
93	Cell adhesion_Role of CDK5 in cell adhesion	9	0.101209	0.49002	0.101209	0.49002	1	CDK5
94	Development_TGF-beta-dependent induction of EMT via RhoA, PI3K and ILK	46	0.101969	0.49002	0.101969	0.49002	2	PDK (PDPK1), TGF-beta receptor type II
95	Development_Endothelin-1/EDNRA transactivation of EGFR	46	0.101969	0.49002	0.101969	0.49002	2	PDK (PDPK1), Calmodulin
96	Development_Angiotensin activation of Akt	46	0.101969	0.49002	0.101969	0.49002	2	PDK (PDPK1), Calmodulin
97	Signal transduction_Calcium signaling	46	0.101969	0.49002	0.101969	0.49002	2	NF-AT1(NFATC2), Calmodulin
98	Development_Leptin signaling via PI3K-dependent pathway	47	0.105713	0.49002	0.105713	0.49002	2	PDE3B, PDK (PDPK1)
99	Transport_Alpha-2 adrenergic receptor regulation of ion channels	47	0.105713	0.49002	0.105713	0.49002	2	PDK (PDPK1), PKC
100	Regulation of lipid metabolism_Insulin signaling: generic cascades	47	0.105713	0.49002	0.105713	0.49002	2	PDE3B, PDK (PDPK1)
101	Development_WNT5A signaling	47	0.105713	0.49002	0.105713	0.49002	2	NF-AT1(NFATC2), Calmodulin
102	Neurophysiological process_ACM regulation of nerve impulse	48	0.109493	0.49002	0.109493	0.49002	2	Calmodulin, PKC
103	Chemotaxis_CCR1 signaling	48	0.109493	0.49002	0.109493	0.49002	2	G-protein alpha-15, Calmodulin
104	Immune response_NF-AT signaling and leukocyte interactions	48	0.109493	0.49002	0.109493	0.49002	2	NF-AT1(NFATC2), NF-AT
105	Immune response_IL-2 activation and signaling pathway	48	0.109493	0.49002	0.109493	0.49002	2	NF-AT1(NFATC2), PDK (PDPK1)
106	IL-17-induced mucin expression in CF airways	48	0.109493	0.49002	0.109493	0.49002	2	ROR-alpha, IL-21
107	Development_Role of Thyroid hormone in regulation of oligodendrocyte differentiation	48	0.109493	0.49002	0.109493	0.49002	2	PDK (PDPK1), OLIG1
108	Cell adhesion_Integrin-mediated cell adhesion and migration	48	0.109493	0.49002	0.109493	0.49002	2	PIPKI gamma, Collagen IV
109	Regulation of lipid metabolism_Regulation of lipid metabolism by niacin and isoprenaline	49	0.113309	0.49002	0.113309	0.49002	2	Calmodulin, PKC
110	Transcription_CREB signaling pathway	49	0.113309	0.49002	0.113309	0.49002	2	PDK (PDPK1), Calmodulin
111	Breakdown of CD4+ T cell peripheral tolerance in type 1 diabetes mellitus	49	0.113309	0.49002	0.113309	0.49002	2	IL-21, NF-AT
112	Signal transduction_IP3 signaling	49	0.113309	0.49002	0.113309	0.49002	2	PDK (PDPK1), Calmodulin
113	Cytoskeleton remodeling_Integrin outside-in signaling	49	0.113309	0.49002	0.113309	0.49002	2	PIPKI gamma, Collagen IV
114	Th17 cells in CF (mouse model)	49	0.113309	0.49002	0.113309	0.49002	2	IL-21, TGF-beta receptor type II
115	Apoptosis and survival_HTR1A signaling	50	0.117159	0.49002	0.117159	0.49002	2	PDK (PDPK1), Calmodulin
116	Neurophysiological process_Corticoliberin signaling via CRHR1	50	0.117159	0.49002	0.117159	0.49002	2	NCOA2 (GRIP1/TIF2), Calmodulin
117	Transport_The role of AVP in regulation of Aquaporin 2 and renal water reabsorption	50	0.117159	0.49002	0.117159	0.49002	2	Calmodulin, SNAP-23
118	Immune response_C5a signaling	50	0.117159	0.49002	0.117159	0.49002	2	PDK (PDPK1), PKC
119	Immune response_Inhibitory action of lipoxins on superoxide production induced by IL-8 and Leukotriene B4 in neutrophils	50	0.117159	0.49002	0.117159	0.49002	2	G-protein alpha-15, PDK (PDPK1)
120	Development_IGF-1 receptor signaling	51	0.121042	0.49002	0.121042	0.49002	2	PDK (PDPK1), eIF4E
121	Signal transduction_PTMs in BAFF-induced signaling	51	0.121042	0.49002	0.121042	0.49002	2	PDK (PDPK1), eIF4E
122	G-protein signaling_Rap1B regulation pathway	11	0.122282	0.49002	0.122282	0.49002	1	KAP3
123	Cell adhesion_Integrin inside-out signaling in T cells	52	0.124956	0.49002	0.124956	0.49002	2	PIP5KI, SKAP55
124	Signal transduction_Activation of PKC via G-Protein coupled receptor	52	0.124956	0.49002	0.124956	0.49002	2	NF-AT1(NFATC2), Calmodulin
125	Neurophysiological process_Synaptic vesicle fusion and recycling in nerve terminals	52	0.124956	0.49002	0.124956	0.49002	2	Calmodulin, PIPKI gamma
126	Development_TGF-beta receptor signaling	52	0.124956	0.49002	0.124956	0.49002	2	eIF4E, TGF-beta receptor type II
127	Neurogenesis_NGF/ TrkA MAPK-mediated signaling	105	0.126713	0.49002	0.126713	0.49002	3	RIN, CDK5, Calmodulin
128	Chemotaxis_Inhibitory action of lipoxins on IL-8- and Leukotriene B4-induced neutrophil migration	53	0.128901	0.49002	0.128901	0.49002	2	PDK (PDPK1), PIP5KI
129	TLRs-mediated IFN-alpha production by plasmacytoid dendritic cells in SLE	53	0.128901	0.49002	0.128901	0.49002	2	IRAK2, PDK (PDPK1)
130	Translation_Translation regulation by Alpha-1 adrenergic receptors	53	0.128901	0.49002	0.128901	0.49002	2	Calmodulin, eIF4E
131	Development_WNT signaling pathway. Part 2	53	0.128901	0.49002	0.128901	0.49002	2	NRCAM, Frizzled
132	Transport_RAB1A regulation pathway	12	0.132634	0.493818	0.132634	0.493818	1	Iporin
133	Ganglioside Metabolism p1	54	0.132875	0.493818	0.132875	0.493818	2	NEU2, GALGT
134	Impaired inhibitory action of lipoxins on ROS production in neutrophils in CF	54	0.132875	0.493818	0.132875	0.493818	2	G-protein alpha-15, PDK (PDPK1)
135	Immune response_Platelet activating factor/ PTAFR pathway signaling	55	0.136876	0.501209	0.136876	0.501209	2	NF-AT1(NFATC2), NF-AT
136	Apoptosis and survival_NO synthesis and signaling	55	0.136876	0.501209	0.136876	0.501209	2	PDK (PDPK1), Calmodulin
137	Immune response_B cell antigen receptor (BCR) pathway	110	0.140067	0.504824	0.140067	0.504824	3	PDK (PDPK1), Calmodulin, PIP5KI
138	Muscle contraction_Regulation of eNOS activity in cardiomyocytes	56	0.140905	0.504824	0.140905	0.504824	2	Caveolin-3, Calmodulin
139	Impaired inhibitory action of lipoxins on neutrophil migration in CF	56	0.140905	0.504824	0.140905	0.504824	2	PDK (PDPK1), PIP5KI
140	Cytoskeleton remodeling_RalB regulation pathway	13	0.142865	0.508191	0.142865	0.508191	1	Calmodulin
141	Immune response_TLR5, TLR7, TLR8 and TLR9 signaling pathways	57	0.144958	0.508357	0.144958	0.508357	2	IRAK2, PDK (PDPK1)
142	Immune response_CCR5 signaling in macrophages and T lymphocytes	58	0.149036	0.508357	0.149036	0.508357	2	PDK (PDPK1), Calmodulin
143	Immune response_TCR alpha/beta signaling pathway	58	0.149036	0.508357	0.149036	0.508357	2	NF-AT1(NFATC2), Calmodulin
144	Cytoskeleton remodeling_Regulation of actin cytoskeleton organization by the kinase effectors of Rho GTPases	58	0.149036	0.508357	0.149036	0.508357	2	ERM proteins, PIP5KI
145	Development_Regulation of cytoskeleton proteins in oligodendrocyte differentiation and myelination	58	0.149036	0.508357	0.149036	0.508357	2	CDK5, PCBP-1
146	Cell adhesion_Integrin inside-out signaling	58	0.149036	0.508357	0.149036	0.508357	2	Calmodulin, PIPKI gamma
147	Cell cycle_Nucleocytoplasmic transport of CDK/Cyclins	14	0.152976	0.515288	0.152976	0.515288	1	Importin (karyopherin)-alpha
148	Oxidative stress_Activation of NADPH oxidase	59	0.153138	0.515288	0.153138	0.515288	2	PDK (PDPK1), PKC
149	Immune response_TREM1 signaling pathway	60	0.157261	0.525611	0.157261	0.525611	2	NF-AT1(NFATC2), PDK (PDPK1)
150	Immune response_iC3b-induced phagocytosis via alpha-M/beta-2 integrin	61	0.161406	0.527005	0.161406	0.527005	2	PIP5KI, PKC
151	Signal transduction_mTORC1 downstream signaling	61	0.161406	0.527005	0.161406	0.527005	2	PDK1, eIF4E
152	Immune response_IL-15 signaling	61	0.161406	0.527005	0.161406	0.527005	2	PDK (PDPK1), eIF4E
153	Development_Ligand-dependent activation of the ESR1/AP-1 pathway	15	0.16297	0.527005	0.16297	0.527005	1	NCOA2 (GRIP1/TIF2)
154	Immune response_Regulatory role of C1q in platelet activation	15	0.16297	0.527005	0.16297	0.527005	1	PKC
155	Muscle contraction_Oxytocin signaling in uterus and mammary gland	62	0.16557	0.52855	0.16557	0.52855	2	Calmodulin, PKC
156	Development_Alpha-2 adrenergic receptor activation of ERK	62	0.16557	0.52855	0.16557	0.52855	2	PDK (PDPK1), Calmodulin
157	Neuroprotective action of lithium	63	0.169753	0.53168	0.169753	0.53168	2	CDK5, Frizzled
158	Galactose metabolism	63	0.169753	0.53168	0.169753	0.53168	2	Glycogen phosphorylase, PYGL
159	Immune response_IL-4-induced regulators of cell growth, survival, differentiation and metabolism	63	0.169753	0.53168	0.169753	0.53168	2	ACADL, ACADM
160	G-protein signaling_RhoB regulation pathway	16	0.172846	0.537982	0.172846	0.537982	1	Rhophilin 2
161	Development_Regulation of epithelial-to-mesenchymal transition (EMT)	64	0.173955	0.538071	0.173955	0.538071	2	Frizzled, TGF-beta receptor type II
162	Development_Role of IL-8 in angiogenesis	65	0.178173	0.539384	0.178173	0.539384	2	PDK (PDPK1), Cathepsin B
163	Role of Tissue factor-induced Thrombin signaling in cancerogenesis	65	0.178173	0.539384	0.178173	0.539384	2	PDK (PDPK1), Calmodulin
164	Transcription_Transcription factor Tubby signaling pathways	17	0.182606	0.539384	0.182606	0.539384	1	PKC
165	Development_Growth factors in regulation of oligodendrocyte precursor cell proliferation	67	0.186656	0.539384	0.186656	0.539384	2	PDK (PDPK1), PKC
166	Neolacto-series GSL Metabolism p.3	68	0.19092	0.539384	0.19092	0.539384	2	B3GA1, SIAT4C
167	Signal transduction_mTORC2 downstream signaling	68	0.19092	0.539384	0.19092	0.539384	2	PKC, IMP1(ZBP1)
168	Transcription_Assembly of RNA Polymerase II preinitiation complex on TATA-less promoters	18	0.192253	0.539384	0.192253	0.539384	1	MDR1
169	Transport_RAN regulation pathway	18	0.192253	0.539384	0.192253	0.539384	1	Importin (karyopherin)-alpha
170	Immune response_TLR2 and TLR4 signaling pathways	69	0.195196	0.539384	0.195196	0.539384	2	IRAK2, PDK (PDPK1)
171	Immune response_CD16 signaling in NK cells	69	0.195196	0.539384	0.195196	0.539384	2	NF-AT1(NFATC2), Calmodulin
172	Glutathione metabolism	70	0.199485	0.539384	0.199485	0.539384	2	GPX7, GSHB
173	Translation_IL-2 regulation of translation	19	0.201786	0.539384	0.201786	0.539384	1	PDK (PDPK1)
174	Inhibition of neutrophil migration by proresolving lipid mediators in COPD	71	0.203785	0.539384	0.203785	0.539384	2	Calmodulin, PKC
175	Transport_Clathrin-coated vesicle cycle	71	0.203785	0.539384	0.203785	0.539384	2	Clathrin heavy chain, BIN1 (Amphiphysin II)
176	Neolacto-series GSL Metabolism p.1	72	0.208096	0.539384	0.208096	0.539384	2	B3GA1, SIAT4C
177	Reproduction_Gonadotropin-releasing hormone (GnRH) signaling	72	0.208096	0.539384	0.208096	0.539384	2	GnRH receptor, Calmodulin
178	Blood coagulation_Platelet microparticle generation	72	0.208096	0.539384	0.208096	0.539384	2	Calmodulin, PKC
179	Development_TGF-beta-induction of EMT via ROS	20	0.211208	0.539384	0.211208	0.539384	1	TGF-beta receptor type II
180	Regulation of degradation of wtCFTR	20	0.211208	0.539384	0.211208	0.539384	1	NPL4
181	Development_FGF2-dependent induction of EMT	20	0.211208	0.539384	0.211208	0.539384	1	PDK (PDPK1)
182	Immune response_IL-6 signaling pathway via MEK/ERK and PI3K/AKT cascades	74	0.216746	0.539384	0.216746	0.539384	2	PDK (PDPK1), eIF4E
183	Ubiquinone metabolism	74	0.216746	0.539384	0.216746	0.539384	2	NDUFS1, NDUFB1
184	Development_Role of HGF in hematopoietic stem cell mobilization	21	0.22052	0.539384	0.22052	0.539384	1	PDK (PDPK1)
185	Immune response_IL-5 signaling via PI3K, MAPK and NF-kB	76	0.225428	0.539384	0.225428	0.539384	2	PDK (PDPK1), Fc gamma RII beta
186	Nociception_Nociceptin receptor signaling	76	0.225428	0.539384	0.225428	0.539384	2	G-protein alpha-15, PKC
187	Cell cycle_Sister chromatid cohesion	22	0.229723	0.539384	0.229723	0.539384	1	SMC3
188	Translation_Role of Retinoic acid signaling in the initiation of translation	22	0.229723	0.539384	0.229723	0.539384	1	eIF4E
189	LRRK2 and immune function in Parkinson's disease	22	0.229723	0.539384	0.229723	0.539384	1	NF-AT1(NFATC2)
190	Blood coagulation_GPIb-IX-V-dependent platelet activation	77	0.229779	0.539384	0.229779	0.539384	2	Calmodulin, SNAP-23
191	Cell adhesion_Integrin inside-out signaling in neutrophils	77	0.229779	0.539384	0.229779	0.539384	2	PDK (PDPK1), PIP5KI
192	Immune response _CCR3 signaling in eosinophils	77	0.229779	0.539384	0.229779	0.539384	2	PDK (PDPK1), Calmodulin
193	Cytoskeleton remodeling_ESR1 action on cytoskeleton remodeling and cell migration	23	0.238818	0.539384	0.238818	0.539384	1	ERM proteins
194	Translation_Opioid receptors in regulation of translation	23	0.238818	0.539384	0.238818	0.539384	1	PDK (PDPK1)
195	Apoptosis and survival_Beta-2 adrenergic receptor anti-apoptotic action	23	0.238818	0.539384	0.238818	0.539384	1	PDK (PDPK1)
196	Development_Delta- and kappa-type opioid receptors signaling via beta-arrestin	23	0.238818	0.539384	0.238818	0.539384	1	PKC
197	Development_EGFR signaling via PIP3	23	0.238818	0.539384	0.238818	0.539384	1	PDK (PDPK1)
198	G-protein signaling_Cross-talk between Ras-family GTPases	23	0.238818	0.539384	0.238818	0.539384	1	PDK (PDPK1)
199	Main pathways of Schwann cells transformation in neurofibromatosis type 1	80	0.242865	0.539384	0.242865	0.539384	2	PDK (PDPK1), Calmodulin
200	Apoptosis and survival_NO signaling in survival	24	0.247806	0.539384	0.247806	0.539384	1	PDK (PDPK1)
201	Cell adhesion_Endothelial cell contacts by non-junctional mechanisms	24	0.247806	0.539384	0.247806	0.539384	1	Collagen IV
202	Development_Dopamine D2 receptor transactivation of EGFR	24	0.247806	0.539384	0.247806	0.539384	1	PDK (PDPK1)
203	Transcription_Mechanism of activation of the transcription of Retinoid-target genes	24	0.247806	0.539384	0.247806	0.539384	1	NCOA2 (GRIP1/TIF2)
204	Muscle contraction_GPCRs in the regulation of smooth muscle tone	83	0.255984	0.539384	0.255984	0.539384	2	V1a receptor, Calmodulin
205	Mitochondrial long chain fatty acid beta-oxidation	83	0.255984	0.539384	0.255984	0.539384	2	ACADL, ACADM
206	Apoptosis and survival_Role of nuclear PI3K in NGF/ TrkA signaling	25	0.25669	0.539384	0.25669	0.539384	1	PDK (PDPK1)
207	Development_Glucocorticoid receptor signaling	25	0.25669	0.539384	0.25669	0.539384	1	NCOA2 (GRIP1/TIF2)
208	G-protein signaling_K-RAS regulation pathway	25	0.25669	0.539384	0.25669	0.539384	1	KAP3
209	Immune response_IL-23 signaling pathway	25	0.25669	0.539384	0.25669	0.539384	1	PDK (PDPK1)
210	Immune response_T cell subsets: secreted signals	25	0.25669	0.539384	0.25669	0.539384	1	IL-21
211	Apoptosis and survival_Apoptotic Activin A signaling	25	0.25669	0.539384	0.25669	0.539384	1	PDK (PDPK1)
212	Cytoskeleton remodeling_Neurofilaments	25	0.25669	0.539384	0.25669	0.539384	1	CDK5
213	Development_Angiotensin signaling via beta-Arrestin	25	0.25669	0.539384	0.25669	0.539384	1	Calmodulin
214	Transcription_Transcription regulation of aminoacid metabolism	25	0.25669	0.539384	0.25669	0.539384	1	PKC
215	Putative pathways of hormone action in neurofibromatosis type 1	25	0.25669	0.539384	0.25669	0.539384	1	Somatotropin
216	Neurophysiological process_GABA-B receptor signaling at postsynaptic sides of synapses	26	0.265469	0.539384	0.265469	0.539384	1	Calmodulin
217	Neurophysiological process_GABA-A receptor life cycle	27	0.274145	0.539384	0.274145	0.539384	1	Clathrin heavy chain
218	Mitochondrial ketone bodies biosynthesis and metabolism	27	0.274145	0.539384	0.274145	0.539384	1	AACS
219	Regulation of lipid metabolism_Insulin regulation of fatty acid metabolism	89	0.28225	0.539384	0.28225	0.539384	2	PDE3B, PDK (PDPK1)
220	Development_Mu-type opioid receptor regulation of proliferation	28	0.28272	0.539384	0.28272	0.539384	1	Calmodulin
221	Muscle contraction_nNOS signaling in skeletal muscle	28	0.28272	0.539384	0.28272	0.539384	1	Calmodulin
222	Possible influence of low doses of Arsenite on glucose uptake in muscle	28	0.28272	0.539384	0.28272	0.539384	1	PDK (PDPK1)
223	Development_Delta-type opioid receptor signaling via G-protein alpha-14	28	0.28272	0.539384	0.28272	0.539384	1	Calmodulin
224	Neurophysiological process_Role of CDK5 in presynaptic signaling	28	0.28272	0.539384	0.28272	0.539384	1	CDK5
225	Neurophysiological process_GABA-B receptor signaling in presynaptic nerve terminals	28	0.28272	0.539384	0.28272	0.539384	1	Calmodulin
226	Development_Regulation of CDK5 in CNS	28	0.28272	0.539384	0.28272	0.539384	1	CDK5
227	Development_Role of CNTF and LIF in regulation of oligodendrocyte development	28	0.28272	0.539384	0.28272	0.539384	1	PDK (PDPK1)
228	Immune response_Delta-type opioid receptor signaling in T-cells	29	0.291195	0.539384	0.291195	0.539384	1	PDK (PDPK1)
229	Apoptosis and survival_nAChR in apoptosis inhibition and cell cycle progression	29	0.291195	0.539384	0.291195	0.539384	1	PDK (PDPK1)
230	Neurophysiological process _Visual perception	29	0.291195	0.539384	0.291195	0.539384	1	Calmodulin
231	Cysteine-glutamate metabolism	29	0.291195	0.539384	0.291195	0.539384	1	GSHB
232	Adiponectin in pathogenesis of type 2 diabetes	29	0.291195	0.539384	0.291195	0.539384	1	ACADM
233	Role of Diethylhexyl Phthalate and Tributyltin in fat cell differentiation	29	0.291195	0.539384	0.291195	0.539384	1	NCOA2 (GRIP1/TIF2)
234	Muscle contraction_S1P2 receptor-mediated smooth muscle contraction	30	0.29957	0.539384	0.29957	0.539384	1	Calmodulin
235	PDGF activation of prostacyclin synthesis	30	0.29957	0.539384	0.29957	0.539384	1	Calmodulin
236	Development_Transcription factors in segregation of hepatocytic lineage	30	0.29957	0.539384	0.29957	0.539384	1	TGF-beta receptor type II
237	Neurophysiological process_nNOS signaling in neuronal synapses	30	0.29957	0.539384	0.29957	0.539384	1	Calmodulin
238	Development_Slit-Robo signaling	30	0.29957	0.539384	0.29957	0.539384	1	CDK5
239	Transport_Aldosterone-mediated regulation of ENaC sodium transport	30	0.29957	0.539384	0.29957	0.539384	1	PDK (PDPK1)
240	Development_Osteopontin signaling in osteoclasts	30	0.29957	0.539384	0.29957	0.539384	1	PIP5KI
241	Cytoskeleton remodeling_RalA regulation pathway	30	0.29957	0.539384	0.29957	0.539384	1	Calmodulin
242	Cell adhesion_Gap junctions	30	0.29957	0.539384	0.29957	0.539384	1	PKC
243	Immune response_IFN-alpha/beta signaling via PI3K and NF-kB pathways	94	0.30409	0.539384	0.30409	0.539384	2	PDK (PDPK1), eIF4E
244	Development_Activation of ERK by Kappa-type opioid receptor	31	0.307847	0.539384	0.307847	0.539384	1	PDK (PDPK1)
245	Influence of low doses of Arsenite on glucose uptake in adipocytes	31	0.307847	0.539384	0.307847	0.539384	1	PDK (PDPK1)
246	Signal transduction_PTMs in IL-23 signaling pathway	31	0.307847	0.539384	0.307847	0.539384	1	PDK (PDPK1)
247	NETosis in SLE	31	0.307847	0.539384	0.307847	0.539384	1	PKC
248	Development_Inhibition of angiogenesis by PEDF	31	0.307847	0.539384	0.307847	0.539384	1	NF-AT1(NFATC2)
249	Signal transduction_Amino acid-dependent mTORC1 activation	96	0.312797	0.539384	0.312797	0.539384	2	MAPBPIP, Calmodulin
250	Putative pathways for stimulation of fat cell differentiation by Bisphenol A	32	0.316027	0.539384	0.316027	0.539384	1	PDK (PDPK1)
251	Development_Transcription regulation of granulocyte development	32	0.316027	0.539384	0.316027	0.539384	1	PKC
252	Cell cycle_Role of Nek in cell cycle regulation	32	0.316027	0.539384	0.316027	0.539384	1	PDK (PDPK1)
253	Development_Angiotensin signaling via STATs	32	0.316027	0.539384	0.316027	0.539384	1	Calmodulin
254	Cytoskeleton remodeling_Reverse signaling by Ephrin-B	32	0.316027	0.539384	0.316027	0.539384	1	Ephrin-B receptors
255	Immune response_TLR3 and TLR4 induced TICAM1-specific signaling pathway	33	0.324111	0.539384	0.324111	0.539384	1	PDK (PDPK1)
256	Development_Angiotensin activation of ERK	33	0.324111	0.539384	0.324111	0.539384	1	Calmodulin
257	Development_BMP signaling	33	0.324111	0.539384	0.324111	0.539384	1	BMP6
258	Nicotine signaling in glutamatergic neurons	33	0.324111	0.539384	0.324111	0.539384	1	Calmodulin
259	p53 signaling in Prostate Cancer	33	0.324111	0.539384	0.324111	0.539384	1	PDK (PDPK1)
260	Cell cycle_Spindle assembly and chromosome separation	33	0.324111	0.539384	0.324111	0.539384	1	Importin (karyopherin)-alpha
261	Immune response_Antigen presentation by MHC class I: cross-presentation	99	0.325814	0.539384	0.325814	0.539384	2	Cathepsin B, SNAP-23
262	Cell adhesion_Chemokines and adhesion	100	0.33014	0.539384	0.33014	0.539384	2	PIPKI gamma, Collagen IV
263	CCR4-dependent immune cell chemotaxis in asthma and atopic dermatitis	34	0.3321	0.539384	0.3321	0.539384	1	PIPKI gamma
264	Development_Epigenetic and transcriptional regulation of oligodendrocyte precursor cell differentiation and myelination	34	0.3321	0.539384	0.3321	0.539384	1	Frizzled
265	Development_HGF-dependent inhibition of TGF-beta-induced EMT	34	0.3321	0.539384	0.3321	0.539384	1	TGF-beta receptor type II
266	G-protein signaling_RhoA regulation pathway	34	0.3321	0.539384	0.3321	0.539384	1	KAP3
267	Chemotaxis_CCR4-induced chemotaxis of immune cells	34	0.3321	0.539384	0.3321	0.539384	1	PIPKI gamma
268	Mechanism of action of CCR4 antagonists in asthma and atopic dermatitis (Variant 1)	34	0.3321	0.539384	0.3321	0.539384	1	PIPKI gamma
269	Immune response_CXCR4 signaling via second messenger	34	0.3321	0.539384	0.3321	0.539384	1	PDK (PDPK1)
270	G-protein signaling_G-Protein alpha-q signaling cascades	34	0.3321	0.539384	0.3321	0.539384	1	PDK (PDPK1)
271	Development_Role of CDK5 in neuronal development	34	0.3321	0.539384	0.3321	0.539384	1	CDK5
272	SLE genetic marker-specific pathways in T cells	101	0.334458	0.539384	0.334458	0.539384	2	NF-AT1(NFATC2), Calmodulin
273	Immune response_IL-3 signaling via ERK and PI3K	102	0.338768	0.539384	0.338768	0.539384	2	PDK (PDPK1), Calmodulin
274	Oxidative stress_NOX and DUOX families of NADPH oxidases	35	0.339996	0.539384	0.339996	0.539384	1	Calmodulin
275	Sulfur metabolism	35	0.339996	0.539384	0.339996	0.539384	1	GSHB
276	Oxidative stress_Angiotensin II-induced production of ROS	35	0.339996	0.539384	0.339996	0.539384	1	RDX (radixin)
277	Development_TGF-beta-dependent induction of EMT via SMADs	35	0.339996	0.539384	0.339996	0.539384	1	TGF-beta receptor type II
278	Development_Growth hormone signaling via STATs and PLC/IP3	35	0.339996	0.539384	0.339996	0.539384	1	Somatotropin
279	Role of growth factor receptors transactivation by Hyaluronic acid / CD44 signaling in tumor progression	35	0.339996	0.539384	0.339996	0.539384	1	MDR1
280	Development_Regulation of telomere length and cellular immortalization	35	0.339996	0.539384	0.339996	0.539384	1	PDK (PDPK1)
281	G-protein signaling_S1P2 receptor signaling pathway	35	0.339996	0.539384	0.339996	0.539384	1	PDK (PDPK1)
282	Transcription_Role of the non-genomic action of Retinoic acid and phosphorylation of Retinoic acid receptors in the initiation of transcription	35	0.339996	0.539384	0.339996	0.539384	1	PDK (PDPK1)
283	Autophagy_Autophagy	35	0.339996	0.539384	0.339996	0.539384	1	MAP1LC3A
284	NALP3 inflammasome activation in age-related macular degeneration (AMD)	35	0.339996	0.539384	0.339996	0.539384	1	Cathepsin B
285	Neurophysiological process_Ephrin-B receptors in dendritic spine morphogenesis and synaptogenesis	35	0.339996	0.539384	0.339996	0.539384	1	Ephrin-B receptors
286	Cytoskeleton remodeling_Keratin filaments	36	0.347799	0.539384	0.347799	0.539384	1	Keratin 18
287	Development_EPO-induced Jak-STAT pathway	36	0.347799	0.539384	0.347799	0.539384	1	Calmodulin
288	Cell adhesion_Alpha-4 integrins in cell migration and adhesion	36	0.347799	0.539384	0.347799	0.539384	1	ERM proteins
289	Development_SSTR2 in regulation of cell proliferation	36	0.347799	0.539384	0.347799	0.539384	1	PDK (PDPK1)
290	Immune response_HMGB1/TLR signaling pathway	36	0.347799	0.539384	0.347799	0.539384	1	IRAK1/2
291	DNA damage_Nucleotide excision repair	36	0.347799	0.539384	0.347799	0.539384	1	XPF
292	G-protein signaling_Regulation of RAC1 activity	36	0.347799	0.539384	0.347799	0.539384	1	KAP3
293	G-protein signaling_Rac2 regulation pathway	36	0.347799	0.539384	0.347799	0.539384	1	RDX (radixin)
294	Development_Growth factors in regulation of oligodendrocyte precursor cell survival	37	0.355511	0.539384	0.355511	0.539384	1	PDK (PDPK1)
295	Immune response_Generation of memory CD4+ T cells	37	0.355511	0.539384	0.355511	0.539384	1	NF-AT1(NFATC2)
296	G-protein signaling_H-RAS regulation pathway	37	0.355511	0.539384	0.355511	0.539384	1	RET
297	Glycogen metabolism	37	0.355511	0.539384	0.355511	0.539384	1	PYGL
298	Cholesterol and Sphingolipid transport / Transport from Golgi and ER to the apical membrane (normal and CF)	37	0.355511	0.539384	0.355511	0.539384	1	CES1
299	Role of red blood cell adhesion to endothelium in vaso-occlusion in Sickle cell disease	37	0.355511	0.539384	0.355511	0.539384	1	JMJD6
300	G-protein signaling_RAC1 in cellular process	37	0.355511	0.539384	0.355511	0.539384	1	PIP5KI
301	Cell adhesion_Tight junctions	37	0.355511	0.539384	0.355511	0.539384	1	CDX2
302	Development_Retinoic acid and retinoic acid receptors in regulation of oligodendrocyte differentiation	37	0.355511	0.539384	0.355511	0.539384	1	OLIG1
303	Immune response_IL-7 signaling in T lymphocytes	37	0.355511	0.539384	0.355511	0.539384	1	PDK (PDPK1)
304	Development_Delta-type opioid receptor mediated cardioprotection	37	0.355511	0.539384	0.355511	0.539384	1	PDK (PDPK1)
305	Development_Mu-type opioid receptor signaling	38	0.363132	0.539384	0.363132	0.539384	1	PDK (PDPK1)
306	Development_Neural stem cell lineage commitment (schema)	38	0.363132	0.539384	0.363132	0.539384	1	FZD9
307	Cell cycle_Regulation of G1/S transition (part 1)	38	0.363132	0.539384	0.363132	0.539384	1	TGF-beta receptor type II
308	Development_SDF-1 signaling in hematopoietic stem cell homing	38	0.363132	0.539384	0.363132	0.539384	1	PDK (PDPK1)
309	wtCFTR and deltaF508-CFTR traffic / Generic schema (normal and CF)	38	0.363132	0.539384	0.363132	0.539384	1	Clathrin heavy chain
310	Apoptosis and survival_Anti-apoptotic action of membrane-bound ESR1	38	0.363132	0.539384	0.363132	0.539384	1	PDK (PDPK1)
311	Cell adhesion_Cell-matrix glycoconjugates	38	0.363132	0.539384	0.363132	0.539384	1	Neurocan
312	Cytoskeleton remodeling_ACM3 and ACM4 in keratinocyte migration	38	0.363132	0.539384	0.363132	0.539384	1	Calmodulin
313	Development_Gastrin in differentiation of the gastric mucosa	38	0.363132	0.539384	0.363132	0.539384	1	PKC
314	Keratan sulfate metabolism p.2	39	0.370664	0.539384	0.370664	0.539384	1	SIAT4C
315	Regulation of degradation of deltaF508-CFTR in CF	39	0.370664	0.539384	0.370664	0.539384	1	NPL4
316	Nicotine signaling in GABAergic neurons	39	0.370664	0.539384	0.370664	0.539384	1	Calmodulin
317	Apoptosis and survival_APRIL and BAFF signaling	39	0.370664	0.539384	0.370664	0.539384	1	NF-AT1(NFATC2)
318	Immune response_Differentiation and clonal expansion of CD8+ T cells	39	0.370664	0.539384	0.370664	0.539384	1	NF-AT1(NFATC2)
319	Immune response_TSLP signalling	39	0.370664	0.539384	0.370664	0.539384	1	PDK (PDPK1)
320	Nociception_Pro-nociceptive action of Nociceptin in spinal cord at low doses	39	0.370664	0.539384	0.370664	0.539384	1	Calmodulin
321	Role of tumor microenvironment in plexiform neurofibroma formation in neurofibromatosis type 1	39	0.370664	0.539384	0.370664	0.539384	1	PDK (PDPK1)
322	Transport_Regulation of ATP-binding transporters by Retinoic acid and orphan nuclear receptor PXR	39	0.370664	0.539384	0.370664	0.539384	1	MDR1
323	Androgen receptor activation and downstream signaling in Prostate cancer	110	0.372922	0.539384	0.372922	0.539384	2	PDK (PDPK1), NCOA2 (GRIP1/TIF2)
324	Neurophysiological process_Netrin-1 in regulation of axon guidance	40	0.378108	0.539384	0.378108	0.539384	1	Calmodulin
325	Development_Oxytocin receptor signaling	40	0.378108	0.539384	0.378108	0.539384	1	Calmodulin
326	Neurophysiological process_Delta-type opioid receptor in the nervous system	40	0.378108	0.539384	0.378108	0.539384	1	Calmodulin
327	Apoptosis and survival_NGF activation of NF-kB	40	0.378108	0.539384	0.378108	0.539384	1	PDK (PDPK1)
328	Development_Astrocyte differentiation from adult stem cells	40	0.378108	0.539384	0.378108	0.539384	1	OLIG1
329	Development_Role of Activin A in cell differentiation and proliferation	40	0.378108	0.539384	0.378108	0.539384	1	GnRH receptor
330	G-protein signaling_Rap1A regulation pathway	40	0.378108	0.539384	0.378108	0.539384	1	KAP3
331	Reproduction_Progesterone-mediated oocyte maturation	40	0.378108	0.539384	0.378108	0.539384	1	PAQR7
332	Immune response_MIF in innate immunity response	40	0.378108	0.539384	0.378108	0.539384	1	IRAK1/2
333	Immune response_Th1 and Th2 cell differentiation	40	0.378108	0.539384	0.378108	0.539384	1	NF-AT1(NFATC2)
334	Development_Growth hormone-releasing hormone (GH-RH) signaling	41	0.385464	0.539384	0.385464	0.539384	1	Somatotropin
335	Main growth factor signaling cascades in multiple myeloma cells	41	0.385464	0.539384	0.385464	0.539384	1	PDK (PDPK1)
336	Development_Regulation of lung epithelial progenitor cell differentiation	41	0.385464	0.539384	0.385464	0.539384	1	Frizzled
337	Possible pathway of TGF-beta 1-dependent inhibition of CFTR expression	41	0.385464	0.539384	0.385464	0.539384	1	TGF-beta receptor type II
338	Cytoskeleton remodeling_Role of PKA in cytoskeleton reorganisation	41	0.385464	0.539384	0.385464	0.539384	1	Calmodulin
339	Apoptosis and survival_Anti-apoptotic TNFs/NF-kB/Bcl-2 pathway	42	0.392734	0.539384	0.392734	0.539384	1	IRAK1/2
340	Apoptosis and survival_BAD phosphorylation	42	0.392734	0.539384	0.392734	0.539384	1	PDK (PDPK1)
341	Transport_HDL-mediated reverse cholesterol transport	42	0.392734	0.539384	0.392734	0.539384	1	CES1
342	Development_Growth hormone signaling via PI3K/AKT and MAPK cascades	42	0.392734	0.539384	0.392734	0.539384	1	Somatotropin
343	Regulation of lipid metabolism_PPAR regulation of lipid metabolism	42	0.392734	0.539384	0.392734	0.539384	1	ACADM
344	Serotonin modulation of dopamine release in nicotine addiction	42	0.392734	0.539384	0.392734	0.539384	1	PKC
345	Development_VEGF signaling and activation	42	0.392734	0.539384	0.392734	0.539384	1	PKC
346	Development_ACM2 and ACM4 activation of ERK	43	0.399919	0.539384	0.399919	0.539384	1	Calmodulin
347	Translation_Non-genomic (rapid) action of Androgen Receptor	43	0.399919	0.539384	0.399919	0.539384	1	Frizzled
348	Immune response_IL-7 signaling in B lymphocytes	43	0.399919	0.539384	0.399919	0.539384	1	PDK (PDPK1)
349	Regulation of metabolism_Role of Adiponectin in regulation of metabolism	43	0.399919	0.539384	0.399919	0.539384	1	ACADM
350	Development_EPO-induced PI3K/AKT pathway and Ca(2+) influx	43	0.399919	0.539384	0.399919	0.539384	1	PDK (PDPK1)
351	Signal transduction_AKT signaling	43	0.399919	0.539384	0.399919	0.539384	1	PDK (PDPK1)
352	Neurophysiological process_HTR1A receptor signaling in neuronal cells	43	0.399919	0.539384	0.399919	0.539384	1	PDK (PDPK1)
353	Apoptosis and survival_Anti-apoptotic action of Gastrin	43	0.399919	0.539384	0.399919	0.539384	1	PDK (PDPK1)
354	Immune response_HTR2A-induced activation of cPLA2	43	0.399919	0.539384	0.399919	0.539384	1	Calmodulin
355	Regulation of Tissue factor signaling in cancer	43	0.399919	0.539384	0.399919	0.539384	1	PDK (PDPK1)
356	Role of cell adhesion in vaso-occlusion in Sickle cell disease	43	0.399919	0.539384	0.399919	0.539384	1	JMJD6
357	Immune response_Substance P-stimulated expression of proinflammatory cytokines via MAPKs	43	0.399919	0.539384	0.399919	0.539384	1	PDK (PDPK1)
358	Apoptosis and survival_TNF-alpha-induced Caspase-8 signaling	43	0.399919	0.539384	0.399919	0.539384	1	Cathepsin B
359	Development_Adenosine A2A receptor signaling	43	0.399919	0.539384	0.399919	0.539384	1	PDK (PDPK1)
360	Development_Flt3 signaling	44	0.407019	0.539384	0.407019	0.539384	1	PDK (PDPK1)
361	Development_Angiotensin signaling via PYK2	44	0.407019	0.539384	0.407019	0.539384	1	Calmodulin
362	K-RAS signaling in pancreatic cancer	44	0.407019	0.539384	0.407019	0.539384	1	PDK (PDPK1)
363	Development_Activation of Erk by ACM1, ACM3 and ACM5	44	0.407019	0.539384	0.407019	0.539384	1	Calmodulin
364	Development_S1P1 signaling pathway	44	0.407019	0.539384	0.407019	0.539384	1	PDK (PDPK1)
365	Chemotaxis_C5a-induced chemotaxis	44	0.407019	0.539384	0.407019	0.539384	1	G-protein alpha-15
366	Transport_cAMP/ Ca(2+)-dependent Insulin secretion	44	0.407019	0.539384	0.407019	0.539384	1	Calmodulin
367	Nicotine signaling in chromaffin cells	45	0.414037	0.539384	0.414037	0.539384	1	Calmodulin
368	Cell adhesion_Ephrin signaling	45	0.414037	0.539384	0.414037	0.539384	1	Ephrin-B receptors
369	Mitochondrial unsaturated fatty acid beta-oxidation	45	0.414037	0.539384	0.414037	0.539384	1	ACADM
370	Development_Adiponectin signaling	45	0.414037	0.539384	0.414037	0.539384	1	Calmodulin
371	Immune response_TNF-R2 signaling pathways	45	0.414037	0.539384	0.414037	0.539384	1	PDK (PDPK1)
372	Cell adhesion_Histamine H1 receptor signaling in the interruption of cell barrier integrity	45	0.414037	0.539384	0.414037	0.539384	1	Calmodulin
373	Immune response_PGE2 signaling in immune response	45	0.414037	0.539384	0.414037	0.539384	1	NF-AT1(NFATC2)
374	Development_Membrane-bound ESR1: interaction with growth factors signaling	45	0.414037	0.539384	0.414037	0.539384	1	PDK (PDPK1)
375	G-protein signaling_Regulation of Cyclic AMP levels by ACM	45	0.414037	0.539384	0.414037	0.539384	1	Calmodulin
376	Development_G-protein-mediated regulation of MAPK-ERK signaling	46	0.420971	0.539384	0.420971	0.539384	1	Calmodulin
377	Neurophysiological process_Receptor-mediated axon growth repulsion	46	0.420971	0.539384	0.420971	0.539384	1	CDK5
378	Immune response_MIF-induced cell adhesion, migration and angiogenesis	46	0.420971	0.539384	0.420971	0.539384	1	PDK (PDPK1)
379	Development_GDNF family signaling	46	0.420971	0.539384	0.420971	0.539384	1	RET
380	Immune response_Inhibitory action of Lipoxins on pro-inflammatory TNF-alpha signaling	46	0.420971	0.539384	0.420971	0.539384	1	PDK (PDPK1)
381	Regulation of GSK3 beta in bipolar disorder	46	0.420971	0.539384	0.420971	0.539384	1	Frizzled
382	Signal transduction_PTEN pathway	46	0.420971	0.539384	0.420971	0.539384	1	PDK (PDPK1)
383	FGF signaling in pancreatic cancer	46	0.420971	0.539384	0.420971	0.539384	1	PDK (PDPK1)
384	Development_Thrombopoietin-regulated cell processes	46	0.420971	0.539384	0.420971	0.539384	1	PDK (PDPK1)
385	Signal transduction_PTMs in IL-17-induced CIKS-independent signaling pathways	46	0.420971	0.539384	0.420971	0.539384	1	PDK (PDPK1)
386	Development_Hedgehog signaling	47	0.427825	0.539384	0.427825	0.539384	1	DYRK2
387	Chemotaxis_Lipoxin inhibitory action on Formyl-Met-Leu-Phe-induced neutrophil chemotaxis	47	0.427825	0.539384	0.427825	0.539384	1	PDK (PDPK1)
388	Immune response_Histamine H1 receptor signaling in immune response	47	0.427825	0.539384	0.427825	0.539384	1	Calmodulin
389	Development_PIP3 signaling in cardiac myocytes	47	0.427825	0.539384	0.427825	0.539384	1	PDK (PDPK1)
390	Immune response_MIF - the neuroendocrine-macrophage connector	47	0.427825	0.539384	0.427825	0.539384	1	PKC
391	Development_Beta-adrenergic receptor-induced regulation of ERK	47	0.427825	0.539384	0.427825	0.539384	1	PDK (PDPK1)
392	Signal transduction_JNK pathway	47	0.427825	0.539384	0.427825	0.539384	1	GLK(MAP4K3)
393	Development_TGF-beta-dependent induction of EMT via MAPK	47	0.427825	0.539384	0.427825	0.539384	1	TGF-beta receptor type II
394	Development_HGF signaling pathway	47	0.427825	0.539384	0.427825	0.539384	1	PDK (PDPK1)
395	Immune response_Fc gamma R-mediated phagocytosis in macrophages	47	0.427825	0.539384	0.427825	0.539384	1	PIP5KI
396	Bacterial infections in CF airways	48	0.434598	0.54243	0.434598	0.54243	1	Cathepsin B
397	Stimulation of TGF-beta signaling in lung cancer	48	0.434598	0.54243	0.434598	0.54243	1	TGF-beta receptor type II
398	Nicotine signaling in dopaminergic neurons, Pt. 1 - cell body	48	0.434598	0.54243	0.434598	0.54243	1	Calmodulin
399	Signal transduction_PTMs in IL-12 signaling pathway	48	0.434598	0.54243	0.434598	0.54243	1	PDK (PDPK1)
400	Immune response_Bacterial infections in normal airways	49	0.441291	0.543968	0.441291	0.543968	1	IRAK1/2
401	Development_PEDF signaling	49	0.441291	0.543968	0.441291	0.543968	1	PDK (PDPK1)
402	Immune response_PD-1-induced metabolic changes in T cells	49	0.441291	0.543968	0.441291	0.543968	1	PDK (PDPK1)
403	Development_G-CSF signaling	49	0.441291	0.543968	0.441291	0.543968	1	PDK (PDPK1)
404	Signal transduction_Soluble CXCL16 signaling	49	0.441291	0.543968	0.441291	0.543968	1	PDK (PDPK1)
405	Development_Thromboxane A2 signaling pathway	50	0.447906	0.546267	0.447906	0.546267	1	PKC
406	Nicotine signaling in cholinergic neurons	50	0.447906	0.546267	0.447906	0.546267	1	Calmodulin
407	PDE4 regulation of cyto/chemokine expression in inflammatory skin diseases	50	0.447906	0.546267	0.447906	0.546267	1	NF-AT1(NFATC2)
408	Immune response_IL-13 signaling via PI3K-ERK pathway	50	0.447906	0.546267	0.447906	0.546267	1	Calmodulin
409	Immune response_Histamine signaling in dendritic cells	51	0.454444	0.546267	0.454444	0.546267	1	NF-AT1(NFATC2)
410	IL-6 signaling in multiple myeloma	51	0.454444	0.546267	0.454444	0.546267	1	PDK (PDPK1)
411	Signal transduction_NF-kB activation pathways	51	0.454444	0.546267	0.454444	0.546267	1	IRAK2
412	Some pathways of EMT in cancer cells	51	0.454444	0.546267	0.454444	0.546267	1	DDX5
413	Development_Beta-adrenergic receptors signaling via Cyclic AMP	52	0.460904	0.546267	0.460904	0.546267	1	Calmodulin
414	Signal transduction_Additional pathways of NF-kB activation (in the cytoplasm)	52	0.460904	0.546267	0.460904	0.546267	1	PDK (PDPK1)
415	G-protein signaling_Proinsulin C-peptide signaling	52	0.460904	0.546267	0.460904	0.546267	1	PDK (PDPK1)
416	Immune response_IL-1 signaling pathway	52	0.460904	0.546267	0.460904	0.546267	1	PDK (PDPK1)
417	Development_FGF-family signaling	52	0.460904	0.546267	0.460904	0.546267	1	PDK (PDPK1)
418	Immune response_Antiviral actions of Interferons	52	0.460904	0.546267	0.460904	0.546267	1	RNaseL
419	Development_Adenosine A1 receptor signaling	53	0.467289	0.546267	0.467289	0.546267	1	G-protein alpha-15
420	Neurophysiological process_Long-term depression in cerebellum	53	0.467289	0.546267	0.467289	0.546267	1	GRID2
421	Development_Endothelin-1/EDNRA signaling	53	0.467289	0.546267	0.467289	0.546267	1	Calmodulin
422	Apoptosis and survival_Role of PKR in stress-induced apoptosis	53	0.467289	0.546267	0.467289	0.546267	1	eIF4E
423	Development_Adenosine A3 receptor signaling	53	0.467289	0.546267	0.467289	0.546267	1	PDK (PDPK1)
424	Immune response_Inhibitory PD-1 signaling in T cells	53	0.467289	0.546267	0.467289	0.546267	1	PDK (PDPK1)
425	Cell cycle_Influence of Ras and Rho proteins on G1/S Transition	53	0.467289	0.546267	0.467289	0.546267	1	PDK (PDPK1)
426	Cell adhesion_ECM remodeling	53	0.467289	0.546267	0.467289	0.546267	1	Collagen IV
427	Immune response_HSP60 and HSP70/ TLR signaling pathway	54	0.473599	0.548493	0.473599	0.548493	1	IRAK1/2
428	Blood coagulation_GPVI-dependent platelet activation	54	0.473599	0.548493	0.473599	0.548493	1	SNAP-23
429	Development_FGFR signaling pathway	54	0.473599	0.548493	0.473599	0.548493	1	PDK (PDPK1)
430	Role of IL-23/ T17 pathogenic axis in psoriasis	54	0.473599	0.548493	0.473599	0.548493	1	NF-AT1(NFATC2)
431	PGE2 pathways in cancer	55	0.479834	0.550593	0.479834	0.550593	1	PDK (PDPK1)
432	Immune response_Immunological synapse formation	55	0.479834	0.550593	0.479834	0.550593	1	SKAP55
433	Immune response_IL-16 signaling pathway	55	0.479834	0.550593	0.479834	0.550593	1	PKC
434	Immune response_T regulatory cell-mediated modulation of effector T cell and NK cell functions	55	0.479834	0.550593	0.479834	0.550593	1	TGF-beta receptor type II
435	Apoptosis and survival_Endoplasmic reticulum stress response pathway	56	0.485996	0.551313	0.485996	0.551313	1	ERP5
436	Platelet activation as a result of endothelial dysfunction after stenting	56	0.485996	0.551313	0.485996	0.551313	1	PKC
437	Airway smooth muscle contraction in asthma	56	0.485996	0.551313	0.485996	0.551313	1	Calmodulin
438	Development_YAP/TAZ-mediated co-regulation of transcription	56	0.485996	0.551313	0.485996	0.551313	1	CDX2
439	Immune response_Fc epsilon RI pathway	56	0.485996	0.551313	0.485996	0.551313	1	Calmodulin
440	Ca(2+)-dependent NF-AT signaling in cardiac hypertrophy	57	0.492086	0.553181	0.492086	0.553181	1	Calmodulin
441	Development_Non-genomic action of Retinoic acid in cell differentiation	57	0.492086	0.553181	0.492086	0.553181	1	PDK (PDPK1)
442	Cytoskeleton remodeling_FAK signaling	57	0.492086	0.553181	0.492086	0.553181	1	Calmodulin
443	Immune response_IL-5 signaling via JAK/STAT	57	0.492086	0.553181	0.492086	0.553181	1	NF-AT1(NFATC2)
444	Development_Prolactin receptor signaling	58	0.498105	0.55743	0.498105	0.55743	1	Somatotropin
445	Role of B cells in SLE	58	0.498105	0.55743	0.498105	0.55743	1	Fc gamma RII beta
446	Regulation of lipid metabolism_G-alpha(q) regulation of lipid metabolism	59	0.504053	0.560586	0.504053	0.560586	1	PKC
447	IGF family signaling in colorectal cancer	60	0.50993	0.560586	0.50993	0.560586	1	eIF4E
448	Immune response_IL-18 signaling	60	0.50993	0.560586	0.50993	0.560586	1	PDK (PDPK1)
449	Chondroitin sulfate and dermatan sulfate metabolism	60	0.50993	0.560586	0.50993	0.560586	1	B3GA1
450	Oxidative stress_Role of Sirtuin1 and PGC1-alpha in activation of antioxidant defense system	60	0.50993	0.560586	0.50993	0.560586	1	GSHB
451	Aberrant lipid trafficking and metabolism in age-related macular degeneration pathogenesis	60	0.50993	0.560586	0.50993	0.560586	1	BACE1
452	Development_Thyroliberin signaling	60	0.50993	0.560586	0.50993	0.560586	1	Calmodulin
453	Immune response_IL-17 signaling pathways	60	0.50993	0.560586	0.50993	0.560586	1	IL-21
454	Neolacto-series GSL Metabolism p.2	61	0.515739	0.563241	0.515739	0.563241	1	SIAT4C
455	Transcription_Role of VDR in regulation of genes involved in osteoporosis	61	0.515739	0.563241	0.515739	0.563241	1	CDX2
456	Development_c-Kit ligand signaling pathway during hemopoiesis	61	0.515739	0.563241	0.515739	0.563241	1	PDK (PDPK1)
457	Glucocorticoid-induced elevation of intraocular pressure as glaucoma risk factor	62	0.52148	0.563334	0.52148	0.563334	1	Collagen IV
458	Regulation of CFTR activity (normal and CF)	62	0.52148	0.563334	0.52148	0.563334	1	SNAP-23
459	Development_Gastrin in cell growth and proliferation	62	0.52148	0.563334	0.52148	0.563334	1	PDK (PDPK1)
460	Development_Negative regulation of STK3/4 (Hippo) pathway and positive regulation of YAP/TAZ function	62	0.52148	0.563334	0.52148	0.563334	1	PDK (PDPK1)
461	Heparan sulfate/heparin metabolism	62	0.52148	0.563334	0.52148	0.563334	1	Exostosin-2
462	Propionate metabolism p.2	63	0.527153	0.56578	0.527153	0.56578	1	ACADM
463	Lacto-series GSL Metabolism	63	0.527153	0.56578	0.527153	0.56578	1	SIAT4C
464	Transport_Macropinocytosis regulation by growth factors	63	0.527153	0.56578	0.527153	0.56578	1	PDE3B
465	Immune response_IFN-alpha/beta signaling via JAK/STAT	64	0.532759	0.568124	0.532759	0.568124	1	IFI6
466	Pyruvate metabolism	64	0.532759	0.568124	0.532759	0.568124	1	MCT2
467	Polyamine metabolism	64	0.532759	0.568124	0.532759	0.568124	1	ADC
468	Immune response_CD40 signaling	65	0.538299	0.569157	0.538299	0.569157	1	PDK (PDPK1)
469	dGTP metabolism	65	0.538299	0.569157	0.538299	0.569157	1	POLG reg
470	Muscle contraction_Regulation of eNOS activity in endothelial cells	65	0.538299	0.569157	0.538299	0.569157	1	Calmodulin
471	NF-AT signaling in cardiac hypertrophy	65	0.538299	0.569157	0.538299	0.569157	1	Calmodulin
472	TTP metabolism	68	0.554533	0.583842	0.554533	0.583842	1	POLG reg
473	Immune response_Sublytic effects of membrane attack complex	68	0.554533	0.583842	0.554533	0.583842	1	PKC
474	Immune response_Gastrin in inflammatory response	69	0.559817	0.588162	0.559817	0.588162	1	PDK (PDPK1)
475	Development_Positive regulation of STK3/4 (Hippo) pathway and negative regulation of YAP/TAZ function	70	0.565039	0.592399	0.565039	0.592399	1	Willin
476	Development_EGFR signaling pathway	71	0.5702	0.594058	0.5702	0.594058	1	PDK (PDPK1)
477	Regulation of lipid metabolism_Alpha-1 adrenergic receptors signaling via arachidonic acid	71	0.5702	0.594058	0.5702	0.594058	1	Calmodulin
478	Blood coagulation_GPCRs in platelet aggregation	71	0.5702	0.594058	0.5702	0.594058	1	SNAP-23
479	Immune response_IL-6 signaling pathway via JAK/STAT	72	0.5753	0.596874	0.5753	0.596874	1	IL-21
480	N-Glycan biosynthesis p1	72	0.5753	0.596874	0.5753	0.596874	1	ALG6
481	Immune response_Distinct metabolic pathways in naive and effector CD8+ T cells	74	0.585321	0.606008	0.585321	0.606008	1	PDK (PDPK1)
482	dCTP/dUTP metabolism	75	0.590243	0.608574	0.590243	0.608574	1	POLG reg
483	Transport_ACM3 signaling in lacrimal glands	75	0.590243	0.608574	0.590243	0.608574	1	Calmodulin
484	L-Arginine metabolism	79	0.609359	0.626985	0.609359	0.626985	1	ADC
485	B cell signaling in hematological malignancies	80	0.613998	0.630456	0.613998	0.630456	1	PDK (PDPK1)
486	Phosphatidylinositol metabolism	81	0.618583	0.632555	0.618583	0.632555	1	INPP
487	Transport_Intracellular cholesterol transport	81	0.618583	0.632555	0.618583	0.632555	1	CES1
488	Peroxisomal branched chain fatty acid oxidation	83	0.62759	0.639141	0.62759	0.639141	1	ACADL
489	Tyrosine metabolism p.2 (melanin)	83	0.62759	0.639141	0.62759	0.639141	1	TYRP1
490	SLE genetic marker-specific pathways in antigen-presenting cells (APC)	84	0.632015	0.642333	0.632015	0.642333	1	Fc gamma RIII beta
491	T follicular helper cell dysfunction in SLE	90	0.657488	0.666862	0.657488	0.666862	1	IL-21
492	Glomerular injury in Lupus Nephritis	92	0.665584	0.673701	0.665584	0.673701	1	PDK (PDPK1)
493	dATP/dITP metabolism	95	0.677374	0.684244	0.677374	0.684244	1	POLG reg
494	Tryptophan metabolism	98	0.688752	0.694329	0.688752	0.694329	1	DHC24
495	SLE genetic marker-specific pathways in B cells	100	0.696115	0.700334	0.696115	0.700334	1	Fc gamma RII beta
496	Cholesterol Biosynthesis	103	0.706837	0.709688	0.706837	0.709688	1	DHC24
497	ATP metabolism	105	0.713776	0.715212	0.713776	0.715212	1	PDE3B
498	Sphingolipid metabolism	107	0.720552	0.720552	0.720552	0.720552	1	ASAH2

## Sheet: Table H
Table H. Gene Ontology (GO) processes from MetaCore enrichment analysis of top genes (meta-analysis p < 0.01) from eFBAT-MM and SKAT-C tests, and color-coded GO process clusters identified through REVIGO.
Order	REVIGO non-redundant GO Term	REVIGO Supercluster	#GO id	Processes	Representative GO Term	#Gene	#FDR adjusted p-value	MetaCore Network Objects from Active Data
1	Yes	1	GO:0032870	cellular response to hormone stimulus	cellular response to hormone stimulus	35	0.0019136	ROR-alpha, ATP6V1F (VATF), PDE3, Atp6v1g3, DENND4C, Histone deacetylase class II, Olfactory receptor, Galpha(q)-specific peptide GPCRs, PDE3B, MDR3, PAQR7, PDE, PDK (PDPK1), Somatotropin, NCOA2 (GRIP1/TIF2), GnRH receptor, Cathepsin B, RDX (radixin), IRTKS, Frizzled, ERM proteins, V1a receptor, Galpha(i)-specific peptide GPCRs, TAFs, MDR1, TRIPs, eIF4E, PKC, DDX5, ATP6V1G, Ionotropic glutamate re…
2	Yes	1	GO:0010737	protein kinase A signaling	cellular response to hormone stimulus	3	0.0278447	Galanin, RDX (radixin), ERM proteins
[truncated: 522 more rows]

## Sheet: Table I
Table I. Functional annotation of variants located within start and stop chromosome positions (including 1kb up or downstream regions) of genes reported in Table 5.
[truncated: 7,551 more rows]
